# Supplementary material for: JMJD3 acts in tandem with KLF4 to facilitate reprogramming to pluripotency
Source: Nat Commun. 2020 Oct 8;11:5061. doi: 10.1038/s41467-020-18900-z (PMC7545202; doi:10.1038/s41467-020-18900-z)
Supplement: Supplementary file 5 — Supplementary Data 1 [file 41467_2020_18900_MOESM5_ESM.xlsx]

## Sheet: IP-MS
Supplementary Data 1 - List of proteins identified by mass spectrometry analysis of the JMJD3 and UTX complex, OSKM+Vc - day5
		Peptides (95%)					Peptides (95%)
Accession	Name	JMJD3	Empty		Accession	Name	UTX	Empty
sp|Q5NCY0|KDM6B_MOUSE	Lysine-specific demethylase 6B OS=Mus musculus GN=Kdm6b PE=1 SV=1	162	0		tr|A0A0A0MQ73|A0A0A0MQ73_MOUSE	Histone-lysine N-methyltransferase OS=Mus musculus GN=Kmt2d PE=1 SV=1	146	0
sp|P11087|CO1A1_MOUSE	Collagen alpha-1(I) chain OS=Mus musculus GN=Col1a1 PE=1 SV=4	76	0		sp|O70546|KDM6A_MOUSE	Lysine-specific demethylase 6A OS=Mus musculus GN=Kdm6a PE=1 SV=2	68	0
tr|E9Q7G0|E9Q7G0_MOUSE	Protein Numa1 OS=Mus musculus GN=Numa1 PE=1 SV=1	32	0		tr|F8WI37|F8WI37_MOUSE	Histone-lysine N-methyltransferase OS=Mus musculus GN=Kmt2c PE=1 SV=1	37	0
tr|E9PVX6|E9PVX6_MOUSE	Protein Mki67 OS=Mus musculus GN=Mki67 PE=1 SV=1	24	0		sp|P60710|ACTB_MOUSE	Actin, cytoplasmic 1 OS=Mus musculus GN=Actb PE=1 SV=1	32	0
sp|Q9JHJ0|TMOD3_MOUSE	Tropomodulin-3 OS=Mus musculus GN=Tmod3 PE=1 SV=1	24	0		tr|Q5XJV5|Q5XJV5_MOUSE	Nuclear receptor coactivator 6 OS=Mus musculus GN=Ncoa6 PE=1 SV=1	32	0
sp|Q91ZW3|SMCA5_MOUSE	SWI/SNF-related matrix-associated actin-dependent regulator of chromatin subfamily A member 5 OS=Mus musculus GN=Smarca5 PE=1 SV=1	20	2		sp|Q91X20|ASH2L_MOUSE	Set1/Ash2 histone methyltransferase complex subunit ASH2 OS=Mus musculus GN=Ash2l PE=1 SV=1	24	0
tr|E9QNN1|E9QNN1_MOUSE	ATP-dependent RNA helicase A OS=Mus musculus GN=Dhx9 PE=1 SV=1	19	2		sp|Q6NZQ4|PAXI1_MOUSE	PAX-interacting protein 1 OS=Mus musculus GN=Paxip1 PE=1 SV=1	18	0
sp|Q9D8E6|RL4_MOUSE	60S ribosomal protein L4 OS=Mus musculus GN=Rpl4 PE=1 SV=3	18	1		sp|Q8BX09|RBBP5_MOUSE	Retinoblastoma-binding protein 5 OS=Mus musculus GN=Rbbp5 PE=1 SV=2	16	0
sp|P63268|ACTH_MOUSE	Actin, gamma-enteric smooth muscle OS=Mus musculus GN=Actg2 PE=1 SV=1	18	0		sp|Q3TTY5|K22E_MOUSE	Keratin, type II cytoskeletal 2 epidermal OS=Mus musculus GN=Krt2 PE=1 SV=1	15	0
sp|Q6KCD5|NIPBL_MOUSE	Nipped-B-like protein OS=Mus musculus GN=Nipbl PE=1 SV=1	18	0		tr|J3QNY1|J3QNY1_MOUSE	Protein Gm9242 OS=Mus musculus GN=Gm9242 PE=4 SV=1	14	0
sp|Q9Z204|HNRPC_MOUSE	Heterogeneous nuclear ribonucleoproteins C1/C2 OS=Mus musculus GN=Hnrnpc PE=1 SV=1	17	0		sp|Q60793|KLF4_MOUSE	Krueppel-like factor 4 OS=Mus musculus GN=Klf4 PE=1 SV=3	9	1
sp|P68369|TBA1A_MOUSE	Tubulin alpha-1A chain OS=Mus musculus GN=Tuba1a PE=1 SV=1	17	0		sp|P08730|K1C13_MOUSE	Keratin, type I cytoskeletal 13 OS=Mus musculus GN=Krt13 PE=1 SV=2	9	0
sp|P43277|H13_MOUSE	Histone H1.3 OS=Mus musculus GN=Hist1h1d PE=1 SV=2	16	0		sp|P61965|WDR5_MOUSE	WD repeat-containing protein 5 OS=Mus musculus GN=Wdr5 PE=1 SV=1	9	0
tr|E9Q616|E9Q616_MOUSE	Protein Ahnak OS=Mus musculus GN=Ahnak PE=1 SV=1	15	1		sp|P35700|PRDX1_MOUSE	Peroxiredoxin-1 OS=Mus musculus GN=Prdx1 PE=1 SV=1	8	2
sp|Q8K363|DDX18_MOUSE	ATP-dependent RNA helicase DDX18 OS=Mus musculus GN=Ddx18 PE=1 SV=1	15	0		tr|E9QNN1|E9QNN1_MOUSE	ATP-dependent RNA helicase A OS=Mus musculus GN=Dhx9 PE=1 SV=1	7	2
sp|P11679|K2C8_MOUSE	Keratin, type II cytoskeletal 8 OS=Mus musculus GN=Krt8 PE=1 SV=4	14	0		sp|P70288|HDAC2_MOUSE	Histone deacetylase 2 OS=Mus musculus GN=Hdac2 PE=1 SV=1	7	2
sp|P29341|PABP1_MOUSE	Polyadenylate-binding protein 1 OS=Mus musculus GN=Pabpc1 PE=1 SV=2	14	0		sp|Q91ZW3|SMCA5_MOUSE	SWI/SNF-related matrix-associated actin-dependent regulator of chromatin subfamily A member 5 OS=Mus musculus GN=Smarca5 PE=1 SV=1	7	2
tr|F6ZQA3|F6ZQA3_MOUSE	Protein Numa1 (Fragment) OS=Mus musculus GN=Numa1 PE=1 SV=1	14	0		sp|P62702|RS4X_MOUSE	40S ribosomal protein S4, X isoform OS=Mus musculus GN=Rps4x PE=1 SV=2	7	0
sp|Q9ERD7|TBB3_MOUSE	Tubulin beta-3 chain OS=Mus musculus GN=Tubb3 PE=1 SV=1	14	0		sp|P43277|H13_MOUSE	Histone H1.3 OS=Mus musculus GN=Hist1h1d PE=1 SV=2	7	0
sp|Q3U0V1|FUBP2_MOUSE	Far upstream element-binding protein 2 OS=Mus musculus GN=Khsrp PE=1 SV=2	13	2		tr|Q6IFZ8|Q6IFZ8_MOUSE	MCG1050941 OS=Mus musculus GN=Gm5414 PE=1 SV=1	7	0
sp|P43274|H14_MOUSE	Histone H1.4 OS=Mus musculus GN=Hist1h1e PE=1 SV=2	13	2		sp|P43274|H14_MOUSE	Histone H1.4 OS=Mus musculus GN=Hist1h1e PE=1 SV=2	6	2
sp|P12970|RL7A_MOUSE	60S ribosomal protein L7a OS=Mus musculus GN=Rpl7a PE=1 SV=2	13	0		sp|Q9R190|MTA2_MOUSE	Metastasis-associated protein MTA2 OS=Mus musculus GN=Mta2 PE=1 SV=1	6	2
sp|Q9Z277|BAZ1B_MOUSE	Tyrosine-protein kinase BAZ1B OS=Mus musculus GN=Baz1b PE=1 SV=2	13	0		sp|Q8CH18|CCAR1_MOUSE	Cell division cycle and apoptosis regulator protein 1 OS=Mus musculus GN=Ccar1 PE=1 SV=1	6	1
sp|P27659|RL3_MOUSE	60S ribosomal protein L3 OS=Mus musculus GN=Rpl3 PE=1 SV=3	12	0		tr|D3Z0M9|D3Z0M9_MOUSE	MCG18410, isoform CRA_a OS=Mus musculus GN=Ddx23 PE=1 SV=1	6	1
sp|P14148|RL7_MOUSE	60S ribosomal protein L7 OS=Mus musculus GN=Rpl7 PE=1 SV=2	12	0		sp|Q91YR7|PRP6_MOUSE	Pre-mRNA-processing factor 6 OS=Mus musculus GN=Prpf6 PE=1 SV=1	6	1
sp|P62242|RS8_MOUSE	40S ribosomal protein S8 OS=Mus musculus GN=Rps8 PE=1 SV=2	11	2		sp|P12970|RL7A_MOUSE	60S ribosomal protein L7a OS=Mus musculus GN=Rpl7a PE=1 SV=2	6	0
sp|Q01149|CO1A2_MOUSE	Collagen alpha-2(I) chain OS=Mus musculus GN=Col1a2 PE=1 SV=2	11	0		sp|P62983|RS27A_MOUSE	Ubiquitin-40S ribosomal protein S27a OS=Mus musculus GN=Rps27a PE=1 SV=2	6	0
sp|Q8BVY0|RL1D1_MOUSE	Ribosomal L1 domain-containing protein 1 OS=Mus musculus GN=Rsl1d1 PE=1 SV=1	10	2		tr|Q9CXW7|Q9CXW7_MOUSE	40S ribosomal protein S9 OS=Mus musculus GN=Rps9 PE=1 SV=1	5	1
sp|Q08288|LYAR_MOUSE	Cell growth-regulating nucleolar protein OS=Mus musculus GN=Lyar PE=1 SV=2	10	1		tr|Q3UHU8|Q3UHU8_MOUSE	General transcription factor II-I OS=Mus musculus GN=Gtf2i PE=1 SV=1	5	1
tr|Z4YKB8|Z4YKB8_MOUSE	Heterochromatin protein 1-binding protein 3 OS=Mus musculus GN=Hp1bp3 PE=1 SV=1	10	0		sp|P97351|RS3A_MOUSE	40S ribosomal protein S3a OS=Mus musculus GN=Rps3a PE=1 SV=3	5	0
tr|J3QNY1|J3QNY1_MOUSE	Protein Gm9242 OS=Mus musculus GN=Gm9242 PE=4 SV=1	10	0		tr|Q6ZWZ7|Q6ZWZ7_MOUSE	60S ribosomal protein L17 OS=Mus musculus GN=Rpl17 PE=1 SV=1	5	0
tr|A2AU62|A2AU62_MOUSE	RNA-binding protein Raly (Fragment) OS=Mus musculus GN=Raly PE=1 SV=1	10	0		tr|Q3U3S6|Q3U3S6_MOUSE	6-phosphofructo-2-kinase/fructose-2, 6-biphosphatase 3 splice variant 4 OS=Mus musculus GN=Pfkfb3 PE=1 SV=1	5	0
tr|E9Q070|E9Q070_MOUSE	Uncharacterized protein OS=Mus musculus GN=Gm8730 PE=1 SV=1	10	0		sp|Q9Z204|HNRPC_MOUSE	Heterogeneous nuclear ribonucleoproteins C1/C2 OS=Mus musculus GN=Hnrnpc PE=1 SV=1	5	0
sp|Q8CI11|GNL3_MOUSE	Guanine nucleotide-binding protein-like 3 OS=Mus musculus GN=Gnl3 PE=1 SV=2	9	1		sp|Q3TKT4|SMCA4_MOUSE	Transcription activator BRG1 OS=Mus musculus GN=Smarca4 PE=1 SV=1	5	0
sp|Q3UWM4|KDM7A_MOUSE (KIAA1718)	Lysine-specific demethylase 7A OS=Mus musculus GN=Kdm7a PE=2 SV=2	9	0		sp|Q01853|TERA_MOUSE	Transitional endoplasmic reticulum ATPase OS=Mus musculus GN=Vcp PE=1 SV=4	5	0
tr|E9QAZ2|E9QAZ2_MOUSE	Ribosomal protein L15 OS=Mus musculus GN=Gm10020 PE=3 SV=1	9	0		sp|Q8CGY8|OGT1_MOUSE	UDP-N-acetylglucosamine--peptide N-acetylglucosaminyltransferase 110 kDa subunit OS=Mus musculus GN=Ogt PE=1 SV=2	5	0
tr|G5E866|G5E866_MOUSE	Splicing factor 3B subunit 1 OS=Mus musculus GN=Sf3b1 PE=1 SV=1	9	0		sp|Q6A085|ZN629_MOUSE	Zinc finger protein 629 OS=Mus musculus GN=Znf629 PE=2 SV=2	5	0
sp|P47963|RL13_MOUSE	60S ribosomal protein L13 OS=Mus musculus GN=Rpl13 PE=1 SV=3	8	2		sp|Q9DCH4|EIF3F_MOUSE	Eukaryotic translation initiation factor 3 subunit F OS=Mus musculus GN=Eif3f PE=1 SV=2	4	1
tr|B1AXW6|B1AXW6_MOUSE	Peroxiredoxin-1 (Fragment) OS=Mus musculus GN=Prdx1 PE=1 SV=1	8	2		tr|A1L3S7|A1L3S7_MOUSE	Gatad2b protein OS=Mus musculus GN=Gatad2b PE=1 SV=1	4	1
sp|Q6ZWN5|RS9_MOUSE	40S ribosomal protein S9 OS=Mus musculus GN=Rps9 PE=1 SV=3	8	1		sp|Q8K310|MATR3_MOUSE	Matrin-3 OS=Mus musculus GN=Matr3 PE=1 SV=1	4	1
sp|Q91VC3|IF4A3_MOUSE	Eukaryotic initiation factor 4A-III OS=Mus musculus GN=Eif4a3 PE=1 SV=3	8	0		tr|A2ATP6|A2ATP6_MOUSE	Myelin expression factor 2 OS=Mus musculus GN=Myef2 PE=1 SV=2	4	1
sp|Q99ME9|NOG1_MOUSE	Nucleolar GTP-binding protein 1 OS=Mus musculus GN=Gtpbp4 PE=1 SV=3	8	0		sp|P62264|RS14_MOUSE	40S ribosomal protein S14 OS=Mus musculus GN=Rps14 PE=1 SV=3	4	0
tr|Q3TUQ5|Q3TUQ5_MOUSE	Pinin OS=Mus musculus GN=Pnn PE=1 SV=1	8	0		tr|E9PUX4|E9PUX4_MOUSE	60S ribosomal protein L6 OS=Mus musculus GN=Gm5428 PE=3 SV=1	4	0
tr|Q91YZ8|Q91YZ8_MOUSE	Polyadenylate-binding protein OS=Mus musculus GN=Pabpc4 PE=1 SV=1	8	0		sp|P14148|RL7_MOUSE	60S ribosomal protein L7 OS=Mus musculus GN=Rpl7 PE=1 SV=2	4	0
sp|O35286|DHX15_MOUSE	Pre-mRNA-splicing factor ATP-dependent RNA helicase DHX15 OS=Mus musculus GN=Dhx15 PE=1 SV=2	8	0		sp|P48962|ADT1_MOUSE	ADP/ATP translocase 1 OS=Mus musculus GN=Slc25a4 PE=1 SV=4	4	0
tr|Q5XJF6|Q5XJF6_MOUSE	Ribosomal protein OS=Mus musculus GN=Rpl10a PE=1 SV=1	8	0		tr|D3Z6F5|D3Z6F5_MOUSE	ATP synthase subunit alpha OS=Mus musculus GN=Atp5a1 PE=1 SV=1	4	0
tr|F8VPX1|F8VPX1_MOUSE	Ubiquitin carboxyl-terminal hydrolase OS=Mus musculus GN=Usp7 PE=1 SV=1	8	0		sp|P23116|EIF3A_MOUSE	Eukaryotic translation initiation factor 3 subunit A OS=Mus musculus GN=Eif3a PE=1 SV=5	4	0
tr|Q9DCC5|Q9DCC5_MOUSE	Cbx3 protein OS=Mus musculus GN=Cbx3 PE=1 SV=1	7	2		sp|Q9ESX5|DKC1_MOUSE	H/ACA ribonucleoprotein complex subunit 4 OS=Mus musculus GN=Dkc1 PE=1 SV=4	4	0
sp|P47955|RLA1_MOUSE	60S acidic ribosomal protein P1 OS=Mus musculus GN=Rplp1 PE=1 SV=1	7	0		sp|Q8BGC0|HTSF1_MOUSE	HIV Tat-specific factor 1 homolog OS=Mus musculus GN=Htatsf1 PE=1 SV=1	4	0
tr|Q6ZWZ7|Q6ZWZ7_MOUSE	60S ribosomal protein L17 OS=Mus musculus GN=Rpl17 PE=1 SV=1	7	0		tr|E0CYQ0|E0CYQ0_MOUSE	MCG13350, isoform CRA_b OS=Mus musculus GN=Kctd17 PE=1 SV=1	4	0
sp|P35980|RL18_MOUSE	60S ribosomal protein L18 OS=Mus musculus GN=Rpl18 PE=1 SV=3	7	0		sp|Q9WVA3|BUB3_MOUSE	Mitotic checkpoint protein BUB3 OS=Mus musculus GN=Bub3 PE=1 SV=2	4	0
sp|P47911|RL6_MOUSE	60S ribosomal protein L6 OS=Mus musculus GN=Rpl6 PE=1 SV=3	7	0		sp|Q99L02|PGR1A_MOUSE	PAXIP1-associated glutamate-rich protein 1A OS=Mus musculus GN=Pagr1a PE=2 SV=1	4	0
sp|Q9ESX5|DKC1_MOUSE	H/ACA ribonucleoprotein complex subunit 4 OS=Mus musculus GN=Dkc1 PE=1 SV=4	7	0		tr|E9Q0Q3|E9Q0Q3_MOUSE	Protein 2610021A01Rik OS=Mus musculus GN=2610021A01Rik PE=4 SV=1	4	0
tr|Q8C2Q7|Q8C2Q7_MOUSE	Heterogeneous nuclear ribonucleoprotein H OS=Mus musculus GN=Hnrnph1 PE=1 SV=1	7	0		sp|Q9JJ28|FLII_MOUSE	Protein flightless-1 homolog OS=Mus musculus GN=Flii PE=1 SV=1	4	0
sp|Q3TTY5|K22E_MOUSE	Keratin, type II cytoskeletal 2 epidermal OS=Mus musculus GN=Krt2 PE=1 SV=1	7	0		tr|E9PVX6|E9PVX6_MOUSE	Protein Mki67 OS=Mus musculus GN=Mki67 PE=1 SV=1	4	0
sp|Q9DBE9|SPB1_MOUSE	pre-rRNA processing protein FTSJ3 OS=Mus musculus GN=Ftsj3 PE=1 SV=1	7	0		sp|Q91YE7|RBM5_MOUSE	RNA-binding protein 5 OS=Mus musculus GN=Rbm5 PE=1 SV=1	4	0
tr|A2AVJ7|A2AVJ7_MOUSE	Ribosome-binding protein 1 OS=Mus musculus GN=Rrbp1 PE=1 SV=1	7	0		tr|Q3UNN4|Q3UNN4_MOUSE	SWI/SNF complex subunit SMARCC1 OS=Mus musculus GN=Smarcc1 PE=1 SV=1	4	0
sp|P25444|RS2_MOUSE	40S ribosomal protein S2 OS=Mus musculus GN=Rps2 PE=1 SV=3	6	2		tr|G5E8R2|G5E8R2_MOUSE	Tropomyosin 1, alpha, isoform CRA_k OS=Mus musculus GN=Tpm1 PE=1 SV=1	4	0
sp|Q9Z2X1|HNRPF_MOUSE	Heterogeneous nuclear ribonucleoprotein F OS=Mus musculus GN=Hnrnpf PE=1 SV=3	6	2		tr|E9Q070|E9Q070_MOUSE	Uncharacterized protein OS=Mus musculus GN=Gm8730 PE=1 SV=1	4	0
sp|Q9R190|MTA2_MOUSE	Metastasis-associated protein MTA2 OS=Mus musculus GN=Mta2 PE=1 SV=1	6	2		tr|E9QMD3|E9QMD3_MOUSE	Zinc finger homeobox protein 3 OS=Mus musculus GN=Zfhx3 PE=1 SV=1	4	0
tr|Q921K2|Q921K2_MOUSE	Poly (ADP-ribose) polymerase family, member 1 OS=Mus musculus GN=Parp1 PE=1 SV=1	6	2		sp|P67984|RL22_MOUSE	60S ribosomal protein L22 OS=Mus musculus GN=Rpl22 PE=1 SV=2	3	1
sp|P35979|RL12_MOUSE	60S ribosomal protein L12 OS=Mus musculus GN=Rpl12 PE=1 SV=2	6	1		tr|A0A0A6YX26|A0A0A6YX26_MOUSE	60S ribosomal protein L31 OS=Mus musculus GN=Rpl31 PE=1 SV=1	3	1
sp|Q8BK67|RCC2_MOUSE	Protein RCC2 OS=Mus musculus GN=Rcc2 PE=1 SV=1	6	1		sp|Q9D8E6|RL4_MOUSE	60S ribosomal protein L4 OS=Mus musculus GN=Rpl4 PE=1 SV=3	3	1
tr|Q9CQM8|Q9CQM8_MOUSE	60S ribosomal protein L21 OS=Mus musculus GN=Rpl21 PE=1 SV=1	6	0		sp|Q9QXK7|CPSF3_MOUSE	Cleavage and polyadenylation specificity factor subunit 3 OS=Mus musculus GN=Cpsf3 PE=1 SV=2	3	1
sp|Q8BP67|RL24_MOUSE	60S ribosomal protein L24 OS=Mus musculus GN=Rpl24 PE=1 SV=2	6	0		sp|Q9D8N0|EF1G_MOUSE	Elongation factor 1-gamma OS=Mus musculus GN=Eef1g PE=1 SV=3	3	1
sp|P62889|RL30_MOUSE	60S ribosomal protein L30 OS=Mus musculus GN=Rpl30 PE=1 SV=2	6	0		tr|Q8CFQ9|Q8CFQ9_MOUSE	Fusion, derived from t(1216) malignant liposarcoma (Human) OS=Mus musculus GN=Fus PE=1 SV=1	3	1
sp|P62911|RL32_MOUSE	60S ribosomal protein L32 OS=Mus musculus GN=Rpl32 PE=1 SV=2	6	0		sp|Q8CI11|GNL3_MOUSE	Guanine nucleotide-binding protein-like 3 OS=Mus musculus GN=Gnl3 PE=1 SV=2	3	1
tr|Q6ZWZ4|Q6ZWZ4_MOUSE	60S ribosomal protein L36 OS=Mus musculus GN=Rpl36 PE=1 SV=1	6	0		tr|E9Q616|E9Q616_MOUSE	Protein Ahnak OS=Mus musculus GN=Ahnak PE=1 SV=1	3	1
sp|P11499|HS90B_MOUSE	Heat shock protein HSP 90-beta OS=Mus musculus GN=Hsp90ab1 PE=1 SV=3	6	0		sp|Q8BK67|RCC2_MOUSE	Protein RCC2 OS=Mus musculus GN=Rcc2 PE=1 SV=1	3	1
tr|B8JK33|B8JK33_MOUSE	Heterogeneous nuclear ribonucleoprotein M OS=Mus musculus GN=Hnrnpm PE=1 SV=1	6	0		tr|G3X8V5|G3X8V5_MOUSE	RIKEN cDNA 2610206B13, isoform CRA_b OS=Mus musculus GN=Rnf219 PE=1 SV=1	3	1
sp|Q00PI9|HNRL2_MOUSE	Heterogeneous nuclear ribonucleoprotein U-like protein 2 OS=Mus musculus GN=Hnrnpul2 PE=1 SV=2	6	0		sp|Q8VDM4|PSMD2_MOUSE	26S proteasome non-ATPase regulatory subunit 2 OS=Mus musculus GN=Psmd2 PE=1 SV=1	3	0
sp|P10922|H10_MOUSE	Histone H1.0 OS=Mus musculus GN=H1f0 PE=2 SV=4	6	0		sp|P14206|RSSA_MOUSE	40S ribosomal protein SA OS=Mus musculus GN=Rpsa PE=1 SV=4	3	0
sp|Q6ZWY9|H2B1C_MOUSE	Histone H2B type 1-C/E/G OS=Mus musculus GN=Hist1h2bc PE=1 SV=3	6	0		sp|P19253|RL13A_MOUSE	60S ribosomal protein L13a OS=Mus musculus GN=Rpl13a PE=1 SV=4	3	0
tr|E9Q3W4|E9Q3W4_MOUSE	Plectin OS=Mus musculus GN=Plec PE=1 SV=1	6	0		sp|P35980|RL18_MOUSE	60S ribosomal protein L18 OS=Mus musculus GN=Rpl18 PE=1 SV=3	3	0
sp|P14131|RS16_MOUSE	40S ribosomal protein S16 OS=Mus musculus GN=Rps16 PE=1 SV=4	5	1		sp|Q3UL36|ARGL1_MOUSE	Arginine and glutamate-rich protein 1 OS=Mus musculus GN=Arglu1 PE=1 SV=2	3	0
sp|P97351|RS3A_MOUSE	40S ribosomal protein S3a OS=Mus musculus GN=Rps3a PE=1 SV=3	5	0		sp|Q8VDW0|DX39A_MOUSE	ATP-dependent RNA helicase DDX39A OS=Mus musculus GN=Ddx39a PE=1 SV=1	3	0
sp|P99027|RLA2_MOUSE	60S acidic ribosomal protein P2 OS=Mus musculus GN=Rplp2 PE=1 SV=3	5	0		sp|Q8BMK4|CKAP4_MOUSE	Cytoskeleton-associated protein 4 OS=Mus musculus GN=Ckap4 PE=1 SV=2	3	0
sp|Q9CR57|RL14_MOUSE	60S ribosomal protein L14 OS=Mus musculus GN=Rpl14 PE=1 SV=3	5	0		tr|Q52KC3|Q52KC3_MOUSE	DNA helicase OS=Mus musculus GN=Mcm5 PE=1 SV=1	3	0
sp|P41105|RL28_MOUSE	60S ribosomal protein L28 OS=Mus musculus GN=Rpl28 PE=1 SV=2	5	0		sp|Q8JZQ9|EIF3B_MOUSE	Eukaryotic translation initiation factor 3 subunit B OS=Mus musculus GN=Eif3b PE=1 SV=1	3	0
sp|P48962|ADT1_MOUSE	ADP/ATP translocase 1 OS=Mus musculus GN=Slc25a4 PE=1 SV=4	5	0		sp|Q8R1B4|EIF3C_MOUSE	Eukaryotic translation initiation factor 3 subunit C OS=Mus musculus GN=Eif3c PE=1 SV=1	3	0
sp|Q80X90|FLNB_MOUSE	Filamin-B OS=Mus musculus GN=Flnb PE=1 SV=3	5	0		sp|P47754|CAZA2_MOUSE	F-actin-capping protein subunit alpha-2 OS=Mus musculus GN=Capza2 PE=1 SV=3	3	0
sp|P32067|LA_MOUSE	Lupus La protein homolog OS=Mus musculus GN=Ssb PE=1 SV=1	5	0		tr|Q8C2Q7|Q8C2Q7_MOUSE	Heterogeneous nuclear ribonucleoprotein H OS=Mus musculus GN=Hnrnph1 PE=1 SV=1	3	0
sp|Q8K310|MATR3_MOUSE	Matrin-3 OS=Mus musculus GN=Matr3 PE=1 SV=1	5	0		sp|Q9D0E1|HNRPM_MOUSE	Heterogeneous nuclear ribonucleoprotein M OS=Mus musculus GN=Hnrnpm PE=1 SV=3	3	0
sp|Q99KP6|PRP19_MOUSE	Pre-mRNA-processing factor 19 OS=Mus musculus GN=Prpf19 PE=1 SV=1	5	0		sp|P01631|KV2A7_MOUSE	Ig kappa chain V-II region 26-10 OS=Mus musculus PE=1 SV=1	3	0
tr|E9QN31|E9QN31_MOUSE	Probable 28S rRNA (cytosine-C(5))-methyltransferase OS=Mus musculus GN=Nop2 PE=1 SV=1	5	0		tr|Q4G0C5|Q4G0C5_MOUSE	Peptidyl-prolyl cis-trans isomerase OS=Mus musculus GN=Ppih PE=1 SV=1	3	0
sp|Q921N6|DDX27_MOUSE	Probable ATP-dependent RNA helicase DDX27 OS=Mus musculus GN=Ddx27 PE=1 SV=3	5	0		sp|Q99LT0|DPY30_MOUSE	Protein dpy-30 homolog OS=Mus musculus GN=Dpy30 PE=1 SV=1	3	0
sp|Q9D903|EBP2_MOUSE	Probable rRNA-processing protein EBP2 OS=Mus musculus GN=Ebna1bp2 PE=2 SV=1	5	0		tr|F8VPP0|F8VPP0_MOUSE	Protein Gm28557 OS=Mus musculus GN=Zfp708 PE=4 SV=1	3	0
tr|A2AMV1|A2AMV1_MOUSE	RIKEN cDNA 2610012O22, isoform CRA_a OS=Mus musculus GN=Mrto4 PE=1 SV=1	5	0		tr|E9Q9F5|E9Q9F5_MOUSE	Septin-7 OS=Mus musculus GN=Sept7 PE=1 SV=2	3	0
sp|Q8CGC6|RBM28_MOUSE	RNA-binding protein 28 OS=Mus musculus GN=Rbm28 PE=1 SV=4	5	0		tr|E9Q447|E9Q447_MOUSE	Spectrin alpha chain, non-erythrocytic 1 OS=Mus musculus GN=Sptan1 PE=1 SV=1	3	0
sp|Q61136|PRP4B_MOUSE	Serine/threonine-protein kinase PRP4 homolog OS=Mus musculus GN=Prpf4b PE=1 SV=3	5	0		sp|P11983|TCPA_MOUSE	T-complex protein 1 subunit alpha OS=Mus musculus GN=Tcp1 PE=1 SV=3	3	0
sp|Q921M3|SF3B3_MOUSE	Splicing factor 3B subunit 3 OS=Mus musculus GN=Sf3b3 PE=1 SV=1	5	0		sp|P62334|PRS10_MOUSE	26S protease regulatory subunit 10B OS=Mus musculus GN=Psmc6 PE=1 SV=1	2	1
tr|Q3UNN4|Q3UNN4_MOUSE	SWI/SNF complex subunit SMARCC1 OS=Mus musculus GN=Smarcc1 PE=1 SV=1	5	0		sp|P14131|RS16_MOUSE	40S ribosomal protein S16 OS=Mus musculus GN=Rps16 PE=1 SV=4	2	1
sp|Q8CGY8|OGT1_MOUSE	UDP-N-acetylglucosamine--peptide N-acetylglucosaminyltransferase 110 kDa subunit OS=Mus musculus GN=Ogt PE=1 SV=2	5	0		sp|P62849|RS24_MOUSE	40S ribosomal protein S24 OS=Mus musculus GN=Rps24 PE=1 SV=1	2	1
sp|P62717|RL18A_MOUSE	60S ribosomal protein L18a OS=Mus musculus GN=Rpl18a PE=1 SV=1	4	1		sp|P62717|RL18A_MOUSE	60S ribosomal protein L18a OS=Mus musculus GN=Rpl18a PE=1 SV=1	2	1
sp|Q8CH18|CCAR1_MOUSE	Cell division cycle and apoptosis regulator protein 1 OS=Mus musculus GN=Ccar1 PE=1 SV=1	4	1		sp|Q9CWK3|CD2B2_MOUSE	CD2 antigen cytoplasmic tail-binding protein 2 OS=Mus musculus GN=Cd2bp2 PE=1 SV=1	2	1
tr|F8WGL3|F8WGL3_MOUSE	Cofilin-1 OS=Mus musculus GN=Cfl1 PE=1 SV=1	4	1		sp|Q08288|LYAR_MOUSE	Cell growth-regulating nucleolar protein OS=Mus musculus GN=Lyar PE=1 SV=2	2	1
tr|D3Z0M9|D3Z0M9_MOUSE	MCG18410, isoform CRA_a OS=Mus musculus GN=Ddx23 PE=1 SV=1	4	1		tr|F8WGL3|F8WGL3_MOUSE	Cofilin-1 OS=Mus musculus GN=Cfl1 PE=1 SV=1	2	1
sp|Q61171|PRDX2_MOUSE	Peroxiredoxin-2 OS=Mus musculus GN=Prdx2 PE=1 SV=3	4	1		sp|Q9Z1D1|EIF3G_MOUSE	Eukaryotic translation initiation factor 3 subunit G OS=Mus musculus GN=Eif3g PE=1 SV=2	2	1
sp|Q91YR7|PRP6_MOUSE	Pre-mRNA-processing factor 6 OS=Mus musculus GN=Prpf6 PE=1 SV=1	4	1		sp|P14733|LMNB1_MOUSE	Lamin-B1 OS=Mus musculus GN=Lmnb1 PE=1 SV=3	2	1
sp|Q6PE01|SNR40_MOUSE	U5 small nuclear ribonucleoprotein 40 kDa protein OS=Mus musculus GN=Snrnp40 PE=1 SV=1	4	1		tr|E9QN52|E9QN52_MOUSE	Leucine-rich repeat flightless-interacting protein 2 OS=Mus musculus GN=Lrrfip2 PE=1 SV=1	2	1
sp|P62754|RS6_MOUSE	40S ribosomal protein S6 OS=Mus musculus GN=Rps6 PE=1 SV=1	4	0		tr|D3Z3N4|D3Z3N4_MOUSE	MCG11326, isoform CRA_a OS=Mus musculus GN=Hnrnph3 PE=1 SV=1	2	1
sp|P19253|RL13A_MOUSE	60S ribosomal protein L13a OS=Mus musculus GN=Rpl13a PE=1 SV=4	4	0		tr|E9QL13|E9QL13_MOUSE	MCG8382, isoform CRA_c OS=Mus musculus GN=Rbm14 PE=1 SV=2	2	1
sp|P62918|RL8_MOUSE	60S ribosomal protein L8 OS=Mus musculus GN=Rpl8 PE=1 SV=2	4	0		sp|P60335|PCBP1_MOUSE	Poly(rC)-binding protein 1 OS=Mus musculus GN=Pcbp1 PE=1 SV=1	2	1
tr|A0A0G2JES3|A0A0G2JES3_MOUSE	60S ribosomal protein L9 (Fragment) OS=Mus musculus GN=Rpl9 PE=1 SV=1	4	0		sp|Q3UEB3|PUF60_MOUSE	Poly(U)-binding-splicing factor PUF60 OS=Mus musculus GN=Puf60 PE=1 SV=2	2	1
tr|Q9D4G5|Q9D4G5_MOUSE	Blood vessel epicardial substance OS=Mus musculus GN=Pop1 PE=1 SV=1	4	0		tr|Q8BIV1|Q8BIV1_MOUSE	Protein Zfp719 OS=Mus musculus GN=Zfp719 PE=2 SV=1	2	1
tr|G3UWZ0|G3UWZ0_MOUSE	Bromodomain adjacent to zinc finger domain protein 1A OS=Mus musculus GN=Baz1a PE=1 SV=1	4	0		sp|Q6PE01|SNR40_MOUSE	U5 small nuclear ribonucleoprotein 40 kDa protein OS=Mus musculus GN=Snrnp40 PE=1 SV=1	2	1
tr|E9PW20|E9PW20_MOUSE	Chromatin target of PRMT1 protein OS=Mus musculus GN=Chtop PE=1 SV=1	4	0		sp|Q80X44|ZBT24_MOUSE	Zinc finger and BTB domain-containing protein 24 OS=Mus musculus GN=Zbtb24 PE=1 SV=1	2	1
tr|G3V018|G3V018_MOUSE	Heterogeneous nuclear ribonucleoprotein Q OS=Mus musculus GN=Syncrip PE=1 SV=1	4	0		sp|P63325|RS10_MOUSE	40S ribosomal protein S10 OS=Mus musculus GN=Rps10 PE=1 SV=1	2	0
tr|Q45VK5|Q45VK5_MOUSE	Interleukin enhancer-binding factor 3 OS=Mus musculus GN=Ilf3 PE=1 SV=1	4	0		sp|P62855|RS26_MOUSE	40S ribosomal protein S26 OS=Mus musculus GN=Rps26 PE=1 SV=3	2	0
tr|E9QKQ3|E9QKQ3_MOUSE	Lysine-rich nucleolar protein 1 OS=Mus musculus GN=Knop1 PE=1 SV=1	4	0		sp|P62754|RS6_MOUSE	40S ribosomal protein S6 OS=Mus musculus GN=Rps6 PE=1 SV=1	2	0
tr|G3X926|G3X926_MOUSE	MCG1407, isoform CRA_a OS=Mus musculus GN=Rpf2 PE=1 SV=1	4	0		sp|Q8BP67|RL24_MOUSE	60S ribosomal protein L24 OS=Mus musculus GN=Rpl24 PE=1 SV=2	2	0
sp|Q99LH1|NOG2_MOUSE	Nucleolar GTP-binding protein 2 OS=Mus musculus GN=Gnl2 PE=1 SV=2	4	0		sp|P27659|RL3_MOUSE	60S ribosomal protein L3 OS=Mus musculus GN=Rpl3 PE=1 SV=3	2	0
sp|Q91VM5|RMXL1_MOUSE	RNA binding motif protein, X-linked-like-1 OS=Mus musculus GN=Rbmxl1 PE=2 SV=1	4	0		sp|Q6ZWV7|RL35_MOUSE	60S ribosomal protein L35 OS=Mus musculus GN=Rpl35 PE=1 SV=1	2	0
sp|Q9WV02|RBMX_MOUSE	RNA-binding motif protein, X chromosome OS=Mus musculus GN=Rbmx PE=1 SV=1	4	0		sp|P62892|RL39_MOUSE	60S ribosomal protein L39 OS=Mus musculus GN=Rpl39 PE=3 SV=2	2	0
sp|P60122|RUVB1_MOUSE	RuvB-like 1 OS=Mus musculus GN=Ruvbl1 PE=1 SV=1	4	0		sp|P62918|RL8_MOUSE	60S ribosomal protein L8 OS=Mus musculus GN=Rpl8 PE=1 SV=2	2	0
tr|H7BX95|H7BX95_MOUSE	Serine/arginine-rich-splicing factor 1 OS=Mus musculus GN=Srsf1 PE=1 SV=1	4	0		tr|A0A0G2JES3|A0A0G2JES3_MOUSE	60S ribosomal protein L9 (Fragment) OS=Mus musculus GN=Rpl9 PE=1 SV=1	2	0
tr|F8WJG3|F8WJG3_MOUSE	Transformer-2 protein homolog beta OS=Mus musculus GN=Tra2b PE=1 SV=1	4	0		tr|G3UWZ0|G3UWZ0_MOUSE	Bromodomain adjacent to zinc finger domain protein 1A OS=Mus musculus GN=Baz1a PE=1 SV=1	2	0
sp|Q01853|TERA_MOUSE	Transitional endoplasmic reticulum ATPase OS=Mus musculus GN=Vcp PE=1 SV=4	4	0		tr|H3BJW3|H3BJW3_MOUSE	Cleavage and polyadenylation-specificity factor subunit 6 OS=Mus musculus GN=Cpsf6 PE=1 SV=1	2	0
sp|Q99LF4|RTCB_MOUSE	tRNA-splicing ligase RtcB homolog OS=Mus musculus GN=Rtcb PE=1 SV=1	4	0		tr|E9PVT8|E9PVT8_MOUSE	Collagen alpha-1(XI) chain (Fragment) OS=Mus musculus GN=Col11a1 PE=1 SV=5	2	0
sp|P62849|RS24_MOUSE	40S ribosomal protein S24 OS=Mus musculus GN=Rps24 PE=1 SV=1	3	1		sp|P58252|EF2_MOUSE	Elongation factor 2 OS=Mus musculus GN=Eef2 PE=1 SV=2	2	0
sp|Q8C854|MYEF2_MOUSE	Myelin expression factor 2 OS=Mus musculus GN=Myef2 PE=1 SV=1	3	1		sp|P60229|EIF3E_MOUSE	Eukaryotic translation initiation factor 3 subunit E OS=Mus musculus GN=Eif3e PE=1 SV=1	2	0
tr|Q8K1K2|Q8K1K2_MOUSE	26S protease regulatory subunit 8 OS=Mus musculus GN=Psmc5 PE=1 SV=1	3	0		sp|P11499|HS90B_MOUSE	Heat shock protein HSP 90-beta OS=Mus musculus GN=Hsp90ab1 PE=1 SV=3	2	0
sp|P62855|RS26_MOUSE	40S ribosomal protein S26 OS=Mus musculus GN=Rps26 PE=1 SV=3	3	0		tr|Z4YKB8|Z4YKB8_MOUSE	Heterochromatin protein 1-binding protein 3 OS=Mus musculus GN=Hp1bp3 PE=1 SV=1	2	0
tr|Q3V1Z5|Q3V1Z5_MOUSE	40S ribosomal protein S4 OS=Mus musculus GN=Rps4l PE=1 SV=1	3	0		tr|G5E924|G5E924_MOUSE	Heterogeneous nuclear ribonucleoprotein L (Fragment) OS=Mus musculus GN=Hnrnpl PE=1 SV=1	2	0
sp|Q9DBR1|XRN2_MOUSE	5'-3' exoribonuclease 2 OS=Mus musculus GN=Xrn2 PE=1 SV=1	3	0		sp|Q3THW5|H2AV_MOUSE	Histone H2A.V OS=Mus musculus GN=H2afv PE=1 SV=3	2	0
sp|P47962|RL5_MOUSE	60S ribosomal protein L5 OS=Mus musculus GN=Rpl5 PE=1 SV=3	3	0		sp|Q8CGP2|H2B1P_MOUSE	Histone H2B type 1-P OS=Mus musculus GN=Hist1h2bp PE=1 SV=3	2	0
sp|Q9DBR0|AKAP8_MOUSE	A-kinase anchor protein 8 OS=Mus musculus GN=Akap8 PE=1 SV=1	3	0		tr|B1AUX2|B1AUX2_MOUSE	Host cell factor 1 OS=Mus musculus GN=Hcfc1 PE=1 SV=1	2	0
tr|Q52KC3|Q52KC3_MOUSE	DNA helicase OS=Mus musculus GN=Mcm5 PE=1 SV=1	3	0		sp|Q5NCY0|KDM6B_MOUSE	Lysine-specific demethylase 6B OS=Mus musculus GN=Kdm6b PE=1 SV=1	2	0
sp|P70372|ELAV1_MOUSE	ELAV-like protein 1 OS=Mus musculus GN=Elavl1 PE=1 SV=2	3	0		tr|A0A0A6YW33|A0A0A6YW33_MOUSE	MCG18090 OS=Mus musculus GN=Gm6525 PE=4 SV=1	2	0
sp|P58252|EF2_MOUSE	Elongation factor 2 OS=Mus musculus GN=Eef2 PE=1 SV=2	3	0		sp|Q99J09|MEP50_MOUSE	Methylosome protein 50 OS=Mus musculus GN=Wdr77 PE=1 SV=1	2	0
sp|Q8JZQ9|EIF3B_MOUSE	Eukaryotic translation initiation factor 3 subunit B OS=Mus musculus GN=Eif3b PE=1 SV=1	3	0		sp|B2RRE7|OTUD4_MOUSE	OTU domain-containing protein 4 OS=Mus musculus GN=Otud4 PE=1 SV=1	2	0
tr|D3YZ09|D3YZ09_MOUSE	H/ACA ribonucleoprotein complex subunit 1 (Fragment) OS=Mus musculus GN=Gar1 PE=1 SV=1	3	0		tr|E9QLE5|E9QLE5_MOUSE	Phosphatidylethanolamine-binding protein 2 OS=Mus musculus GN=Pbp2 PE=1 SV=1	2	0
tr|Q80ZM5|Q80ZM5_MOUSE	H1 histone family, member X OS=Mus musculus GN=H1fx PE=1 SV=1	3	0		tr|Q9D4E6|Q9D4E6_MOUSE	Polyadenylate-binding protein OS=Mus musculus GN=Pabpc6 PE=1 SV=1	2	0
sp|Q8BGC0|HTSF1_MOUSE	HIV Tat-specific factor 1 homolog OS=Mus musculus GN=Htatsf1 PE=1 SV=1	3	0		sp|P20263|PO5F1_MOUSE	POU domain, class 5, transcription factor 1 OS=Mus musculus GN=Pou5f1 PE=1 SV=1	2	0
tr|G5E8N5|G5E8N5_MOUSE	L-lactate dehydrogenase OS=Mus musculus GN=Ldha PE=1 SV=1	3	0		tr|E9Q2I4|E9Q2I4_MOUSE	Protein Elmsan1 OS=Mus musculus GN=Elmsan1 PE=1 SV=1	2	0
tr|A0A023T778|A0A023T778_MOUSE	Mago nashi protein OS=Mus musculus GN=Magohb PE=1 SV=1	3	0		tr|E9PV04|E9PV04_MOUSE	Protein Gm8994 OS=Mus musculus GN=Gm8994 PE=3 SV=2	2	0
tr|E0CYQ0|E0CYQ0_MOUSE	MCG13350, isoform CRA_b OS=Mus musculus GN=Kctd17 PE=1 SV=1	3	0		sp|Q6NS46|RRP5_MOUSE	Protein RRP5 homolog OS=Mus musculus GN=Pdcd11 PE=1 SV=2	2	0
tr|Q922I7|Q922I7_MOUSE	MCG13402, isoform CRA_c OS=Mus musculus GN=Ptbp1 PE=1 SV=1	3	0		tr|E9PYH6|E9PYH6_MOUSE	Protein Setd1a OS=Mus musculus GN=Setd1a PE=1 SV=1	2	0
sp|Q3V3R1|C1TM_MOUSE	Monofunctional C1-tetrahydrofolate synthase, mitochondrial OS=Mus musculus GN=Mthfd1l PE=1 SV=2	3	0		tr|Q5XJF6|Q5XJF6_MOUSE	Ribosomal protein OS=Mus musculus GN=Rpl10a PE=1 SV=1	2	0
sp|Q99K48|NONO_MOUSE	Non-POU domain-containing octamer-binding protein OS=Mus musculus GN=Nono PE=1 SV=3	3	0		sp|Q9WV02|RBMX_MOUSE	RNA-binding motif protein, X chromosome OS=Mus musculus GN=Rbmx PE=1 SV=1	2	0
sp|P62960|YBOX1_MOUSE	Nuclease-sensitive element-binding protein 1 OS=Mus musculus GN=Ybx1 PE=1 SV=3	3	0		tr|E9Q8F0|E9Q8F0_MOUSE	RNA-binding protein 39 OS=Mus musculus GN=Rbm39 PE=1 SV=1	2	0
tr|A0A0A0MQ76|A0A0A0MQ76_MOUSE	Nucleolar protein 58 OS=Mus musculus GN=Nop58 PE=1 SV=1	3	0		tr|D3YW60|D3YW60_MOUSE	RuvB-like 1 (Fragment) OS=Mus musculus GN=Ruvbl1 PE=1 SV=1	2	0
sp|Q3TJD7|PDLI7_MOUSE	PDZ and LIM domain protein 7 OS=Mus musculus GN=Pdlim7 PE=1 SV=1	3	0		tr|D3YXQ8|D3YXQ8_MOUSE	RuvB-like 2 (Fragment) OS=Mus musculus GN=Ruvbl2 PE=1 SV=1	2	0
sp|Q9R1C7|PR40A_MOUSE	Pre-mRNA-processing factor 40 homolog A OS=Mus musculus GN=Prpf40a PE=1 SV=1	3	0		sp|Q3THS6|METK2_MOUSE	S-adenosylmethionine synthase isoform type-2 OS=Mus musculus GN=Mat2a PE=1 SV=2	2	0
sp|Q9DBD5|PELP1_MOUSE	Proline-, glutamic acid- and leucine-rich protein 1 OS=Mus musculus GN=Pelp1 PE=1 SV=2	3	0		sp|Q3TWW8|SRSF6_MOUSE	Serine/arginine-rich splicing factor 6 OS=Mus musculus GN=Srsf6 PE=1 SV=1	2	0
tr|J3QK23|J3QK23_MOUSE	Protein Gm9825 OS=Mus musculus GN=Gm9825 PE=4 SV=1	3	0		tr|H7BX95|H7BX95_MOUSE	Serine/arginine-rich-splicing factor 1 OS=Mus musculus GN=Srsf1 PE=1 SV=1	2	0
sp|Q8BKS9|K0020_MOUSE	Pumilio domain-containing protein KIAA0020 OS=Mus musculus GN=Kiaa0020 PE=1 SV=2	3	0		tr|F6YJC6|F6YJC6_MOUSE	Serine/threonine-protein phosphatase PGAM5, mitochondrial (Fragment) OS=Mus musculus GN=Pgam5 PE=1 SV=1	2	0
sp|A2BE28|LAS1L_MOUSE	Ribosomal biogenesis protein LAS1L OS=Mus musculus GN=Las1l PE=1 SV=1	3	0		sp|Q8K1L2|SPIN4_MOUSE	Spindlin-4 OS=Mus musculus GN=Spin4 PE=2 SV=1	2	0
tr|A2A547|A2A547_MOUSE	Ribosomal protein L19 OS=Mus musculus GN=Rpl19 PE=1 SV=1	3	0		sp|Q9D883|U2AF1_MOUSE	Splicing factor U2AF 35 kDa subunit OS=Mus musculus GN=U2af1 PE=1 SV=4	2	0
sp|Q9DCA5|BRX1_MOUSE	Ribosome biogenesis protein BRX1 homolog OS=Mus musculus GN=Brix1 PE=1 SV=3	3	0		sp|Q9CU62|SMC1A_MOUSE	Structural maintenance of chromosomes protein 1A OS=Mus musculus GN=Smc1a PE=1 SV=4	2	0
sp|B2RY56|RBM25_MOUSE	RNA-binding protein 25 OS=Mus musculus GN=Rbm25 PE=1 SV=2	3	0		sp|O08583|THOC4_MOUSE	THO complex subunit 4 OS=Mus musculus GN=Alyref PE=1 SV=3	2	0
tr|E9Q8F0|E9Q8F0_MOUSE	RNA-binding protein 39 OS=Mus musculus GN=Rbm39 PE=1 SV=1	3	0		tr|A0A0G2JF31|A0A0G2JF31_MOUSE	Thymidylate synthase (Fragment) OS=Mus musculus GN=Tyms PE=1 SV=1	2	0
sp|Q91YE7|RBM5_MOUSE	RNA-binding protein 5 OS=Mus musculus GN=Rbm5 PE=1 SV=1	3	0		tr|E9QMN5|E9QMN5_MOUSE	Transcriptional repressor p66 alpha OS=Mus musculus GN=Gatad2a PE=1 SV=1	2	0
sp|Q9Z1N5|DX39B_MOUSE	Spliceosome RNA helicase Ddx39b OS=Mus musculus GN=Ddx39b PE=1 SV=1	3	0		tr|F8WJG3|F8WJG3_MOUSE	Transformer-2 protein homolog beta OS=Mus musculus GN=Tra2b PE=1 SV=1	2	0
sp|Q8VIJ6|SFPQ_MOUSE	Splicing factor, proline- and glutamine-rich OS=Mus musculus GN=Sfpq PE=1 SV=1	3	0		sp|P54775|PRS6B_MOUSE	26S protease regulatory subunit 6B OS=Mus musculus GN=Psmc4 PE=1 SV=2	1	0
sp|Q3TKT4|SMCA4_MOUSE	Transcription activator BRG1 OS=Mus musculus GN=Smarca4 PE=1 SV=1	3	0		sp|Q8BG32|PSD11_MOUSE	26S proteasome non-ATPase regulatory subunit 11 OS=Mus musculus GN=Psmd11 PE=1 SV=3	1	0
tr|B0V2N5|B0V2N5_MOUSE	Annexin (Fragment) OS=Mus musculus GN=Anxa2 PE=1 SV=1	2	1		tr|F7AI87|F7AI87_MOUSE	26S proteasome non-ATPase regulatory subunit 4 (Fragment) OS=Mus musculus GN=Psmd4 PE=1 SV=1	1	0
tr|Q8R5L1|Q8R5L1_MOUSE	Complement component 1 Q subcomponent-binding protein, mitochondrial OS=Mus musculus GN=C1qbp PE=1 SV=1	2	1		sp|P63276|RS17_MOUSE	40S ribosomal protein S17 OS=Mus musculus GN=Rps17 PE=1 SV=2	1	0
sp|Q9D8N0|EF1G_MOUSE	Elongation factor 1-gamma OS=Mus musculus GN=Eef1g PE=1 SV=3	2	1		sp|Q9CQR2|RS21_MOUSE	40S ribosomal protein S21 OS=Mus musculus GN=Rps21 PE=1 SV=1	1	0
sp|O70194|EIF3D_MOUSE	Eukaryotic translation initiation factor 3 subunit D OS=Mus musculus GN=Eif3d PE=1 SV=2	2	1		tr|A0A0G2JG29|A0A0G2JG29_MOUSE	40S ribosomal protein S27 OS=Mus musculus GN=Rps27 PE=1 SV=1	1	0
sp|Q60793|KLF4_MOUSE	Krueppel-like factor 4 OS=Mus musculus GN=Klf4 PE=1 SV=3	2	1		sp|P62274|RS29_MOUSE	40S ribosomal protein S29 OS=Mus musculus GN=Rps29 PE=3 SV=2	1	0
tr|E9QL13|E9QL13_MOUSE	MCG8382, isoform CRA_c OS=Mus musculus GN=Rbm14 PE=1 SV=2	2	1		sp|P63038|CH60_MOUSE	60 kDa heat shock protein, mitochondrial OS=Mus musculus GN=Hspd1 PE=1 SV=1	1	0
sp|P60335|PCBP1_MOUSE	Poly(rC)-binding protein 1 OS=Mus musculus GN=Pcbp1 PE=1 SV=1	2	1		sp|P99027|RLA2_MOUSE	60S acidic ribosomal protein P2 OS=Mus musculus GN=Rplp2 PE=1 SV=3	1	0
sp|P54775|PRS6B_MOUSE	26S protease regulatory subunit 6B OS=Mus musculus GN=Psmc4 PE=1 SV=2	2	0		sp|Q9CR57|RL14_MOUSE	60S ribosomal protein L14 OS=Mus musculus GN=Rpl14 PE=1 SV=3	1	0
sp|O35226|PSMD4_MOUSE	26S proteasome non-ATPase regulatory subunit 4 OS=Mus musculus GN=Psmd4 PE=1 SV=1	2	0		tr|Q9CQM8|Q9CQM8_MOUSE	60S ribosomal protein L21 OS=Mus musculus GN=Rpl21 PE=1 SV=1	1	0
sp|P62264|RS14_MOUSE	40S ribosomal protein S14 OS=Mus musculus GN=Rps14 PE=1 SV=3	2	0		sp|O88398|AVIL_MOUSE	Advillin OS=Mus musculus GN=Avil PE=1 SV=2	1	0
tr|D6RH49|D6RH49_MOUSE	40S ribosomal protein S27 OS=Mus musculus GN=Rps27l PE=1 SV=1	2	0		sp|P23927|CRYAB_MOUSE	Alpha-crystallin B chain OS=Mus musculus GN=Cryab PE=1 SV=2	1	0
sp|O55142|RL35A_MOUSE	60S ribosomal protein L35a OS=Mus musculus GN=Rpl35a PE=1 SV=2	2	0		tr|Q5SX61|Q5SX61_MOUSE	Beta-enolase (Fragment) OS=Mus musculus GN=Eno3 PE=1 SV=1	1	0
sp|P62892|RL39_MOUSE	60S ribosomal protein L39 OS=Mus musculus GN=Rpl39 PE=3 SV=2	2	0		tr|M0QWF0|M0QWF0_MOUSE	BUB3-interacting and GLEBS motif-containing protein ZNF207 (Fragment) OS=Mus musculus GN=Zfp207 PE=1 SV=1	1	0
tr|E9Q109|E9Q109_MOUSE	60S ribosome subunit biogenesis protein NIP7 homolog OS=Mus musculus GN=Nip7 PE=1 SV=1	2	0		sp|P16015|CAH3_MOUSE	Carbonic anhydrase 3 OS=Mus musculus GN=Ca3 PE=1 SV=3	1	0
sp|P53995|APC1_MOUSE	Anaphase-promoting complex subunit 1 OS=Mus musculus GN=Anapc1 PE=1 SV=2	2	0		tr|F8VPR5|F8VPR5_MOUSE	CREB-binding protein OS=Mus musculus GN=Crebbp PE=1 SV=1	1	0
sp|Q03265|ATPA_MOUSE	ATP synthase subunit alpha, mitochondrial OS=Mus musculus GN=Atp5a1 PE=1 SV=1	2	0		sp|Q8R1I1|QCR9_MOUSE	Cytochrome b-c1 complex subunit 9 OS=Mus musculus GN=Uqcr10 PE=1 SV=1	1	0
sp|Q91VR5|DDX1_MOUSE	ATP-dependent RNA helicase DDX1 OS=Mus musculus GN=Ddx1 PE=1 SV=1	2	0		sp|Q62425|NDUA4_MOUSE	Cytochrome c oxidase subunit NDUFA4 OS=Mus musculus GN=Ndufa4 PE=1 SV=2	1	0
tr|F8WJA0|F8WJA0_MOUSE	ATP-dependent RNA helicase DDX24 OS=Mus musculus GN=Ddx24 PE=1 SV=1	2	0		sp|Q8C9B9|DIDO1_MOUSE	Death-inducer obliterator 1 OS=Mus musculus GN=Dido1 PE=1 SV=4	1	0
sp|Q8K4L0|DDX54_MOUSE	ATP-dependent RNA helicase DDX54 OS=Mus musculus GN=Ddx54 PE=1 SV=1	2	0		sp|Q61881|MCM7_MOUSE	DNA replication licensing factor MCM7 OS=Mus musculus GN=Mcm7 PE=1 SV=1	1	0
sp|Q6A068|CDC5L_MOUSE	Cell division cycle 5-like protein OS=Mus musculus GN=Cdc5l PE=1 SV=2	2	0		tr|D3YVN7|D3YVN7_MOUSE	Elongation factor Tu OS=Mus musculus GN=Gm9755 PE=3 SV=1	1	0
sp|A2AJK6|CHD7_MOUSE	Chromodomain-helicase-DNA-binding protein 7 OS=Mus musculus GN=Chd7 PE=1 SV=1	2	0		sp|Q91WK2|EIF3H_MOUSE	Eukaryotic translation initiation factor 3 subunit H OS=Mus musculus GN=Eif3h PE=1 SV=1	1	0
tr|H3BLI5|H3BLI5_MOUSE	Coiled-coil domain-containing protein 137 (Fragment) OS=Mus musculus GN=Ccdc137 PE=1 SV=1	2	0		sp|Q9DBZ5|EIF3K_MOUSE	Eukaryotic translation initiation factor 3 subunit K OS=Mus musculus GN=Eif3k PE=1 SV=1	1	0
sp|Q9DCT8|CRIP2_MOUSE	Cysteine-rich protein 2 OS=Mus musculus GN=Crip2 PE=1 SV=1	2	0		sp|P63158|HMGB1_MOUSE	High mobility group protein B1 OS=Mus musculus GN=Hmgb1 PE=1 SV=2	1	0
sp|Q62425|NDUA4_MOUSE	Cytochrome c oxidase subunit NDUFA4 OS=Mus musculus GN=Ndufa4 PE=1 SV=2	2	0		sp|Q920Q8|NS1BP_MOUSE	Influenza virus NS1A-binding protein homolog OS=Mus musculus GN=Ivns1abp PE=1 SV=2	1	0
sp|Q7TMB8|CYFP1_MOUSE	Cytoplasmic FMR1-interacting protein 1 OS=Mus musculus GN=Cyfip1 PE=1 SV=1	2	0		tr|Q45VK5|Q45VK5_MOUSE	Interleukin enhancer-binding factor 3 OS=Mus musculus GN=Ilf3 PE=1 SV=1	1	0
sp|Q61881|MCM7_MOUSE	DNA replication licensing factor MCM7 OS=Mus musculus GN=Mcm7 PE=1 SV=1	2	0		tr|G5E8E1|G5E8E1_MOUSE	Leucine rich repeat (In FLII) interacting protein 1, isoform CRA_e OS=Mus musculus GN=Lrrfip1 PE=1 SV=1	1	0
sp|Q91WN1|DNJC9_MOUSE	DnaJ homolog subfamily C member 9 OS=Mus musculus GN=Dnajc9 PE=1 SV=2	2	0		tr|B9EJ54|B9EJ54_MOUSE	MCG21756, isoform CRA_b OS=Mus musculus GN=Nup205 PE=1 SV=1	1	0
tr|A0A087WS46|A0A087WS46_MOUSE	Elongation factor 1-beta OS=Mus musculus GN=Eef1b2 PE=1 SV=1	2	0		sp|P28666|MUG2_MOUSE	Murinoglobulin-2 OS=Mus musculus GN=Mug2 PE=1 SV=2	1	0
sp|Q9QXE7|TBL1X_MOUSE	F-box-like/WD repeat-containing protein TBL1X OS=Mus musculus GN=Tbl1x PE=1 SV=2	2	0		sp|Q9D0T1|NH2L1_MOUSE	NHP2-like protein 1 OS=Mus musculus GN=Nhp2l1 PE=1 SV=4	1	0
tr|A0A0H2UH27|A0A0H2UH27_MOUSE	Fragile X mental retardation syndrome-related protein 1 OS=Mus musculus GN=Fxr1 PE=4 SV=1	2	0		sp|Q9DBY8|NVL_MOUSE	Nuclear valosin-containing protein-like OS=Mus musculus GN=Nvl PE=1 SV=1	1	0
tr|B1AT92|B1AT92_MOUSE	Growth factor receptor-bound protein 2 OS=Mus musculus GN=Grb2 PE=1 SV=1	2	0		sp|P62960|YBOX1_MOUSE	Nuclease-sensitive element-binding protein 1 OS=Mus musculus GN=Ybx1 PE=1 SV=3	1	0
sp|Q9CXY6|ILF2_MOUSE	Interleukin enhancer-binding factor 2 OS=Mus musculus GN=Ilf2 PE=1 SV=1	2	0		tr|A0A0A0MQ76|A0A0A0MQ76_MOUSE	Nucleolar protein 58 OS=Mus musculus GN=Nop58 PE=1 SV=1	1	0
sp|P05784|K1C18_MOUSE	Keratin, type I cytoskeletal 18 OS=Mus musculus GN=Krt18 PE=1 SV=5	2	0		tr|A2AWT7|A2AWT7_MOUSE	Nucleolar transcription factor 1 OS=Mus musculus GN=Ubtf PE=1 SV=1	1	0
sp|Q99J09|MEP50_MOUSE	Methylosome protein 50 OS=Mus musculus GN=Wdr77 PE=1 SV=1	2	0		tr|Q921W2|Q921W2_MOUSE	Nucleolysin TIAR OS=Mus musculus GN=Tial1 PE=1 SV=1	1	0
sp|Q9WVA3|BUB3_MOUSE	Mitotic checkpoint protein BUB3 OS=Mus musculus GN=Bub3 PE=1 SV=2	2	0		sp|Q61990|PCBP2_MOUSE	Poly(rC)-binding protein 2 OS=Mus musculus GN=Pcbp2 PE=1 SV=1	1	0
sp|Q9CPP0|NPM3_MOUSE	Nucleoplasmin-3 OS=Mus musculus GN=Npm3 PE=1 SV=3	2	0		tr|Z4YM25|Z4YM25_MOUSE	Pre-mRNA-splicing factor SLU7 (Fragment) OS=Mus musculus GN=Slu7 PE=1 SV=1	1	0
sp|Q8CI51|PDLI5_MOUSE	PDZ and LIM domain protein 5 OS=Mus musculus GN=Pdlim5 PE=1 SV=4	2	0		tr|E9QN31|E9QN31_MOUSE	Probable 28S rRNA (cytosine-C(5))-methyltransferase OS=Mus musculus GN=Nop2 PE=1 SV=1	1	0
sp|Q3TZX8|NOL9_MOUSE	Polynucleotide 5'-hydroxyl-kinase NOL9 OS=Mus musculus GN=Nol9 PE=1 SV=1	2	0		tr|F8WH01|F8WH01_MOUSE	Protein arginine N-methyltransferase 1 OS=Mus musculus GN=Prmt1 PE=1 SV=1	1	0
tr|F8WH01|F8WH01_MOUSE	Protein arginine N-methyltransferase 1 OS=Mus musculus GN=Prmt1 PE=1 SV=1	2	0		tr|E9Q9C6|E9Q9C6_MOUSE	Protein Fcgbp OS=Mus musculus GN=Fcgbp PE=1 SV=1	1	0
sp|Q9JJ28|FLII_MOUSE	Protein flightless-1 homolog OS=Mus musculus GN=Flii PE=1 SV=1	2	0		tr|V9GXC1|V9GXC1_MOUSE	Protein Gm12728 OS=Mus musculus GN=Gm12728 PE=3 SV=1	1	0
tr|D3YXW1|D3YXW1_MOUSE	Protein LLP homolog (Fragment) OS=Mus musculus GN=Llph PE=1 SV=1	2	0		tr|D3YWC0|D3YWC0_MOUSE	Protein Gm2178 OS=Mus musculus GN=Gm2178 PE=4 SV=1	1	0
tr|J3QMC5|J3QMC5_MOUSE	Protein Mdn1 OS=Mus musculus GN=Mdn1 PE=1 SV=1	2	0		tr|J3QMC5|J3QMC5_MOUSE	Protein Mdn1 OS=Mus musculus GN=Mdn1 PE=1 SV=1	1	0
tr|Q3UJB0|Q3UJB0_MOUSE	Protein Sf3b2 OS=Mus musculus GN=Sf3b2 PE=1 SV=1	2	0		tr|A2A547|A2A547_MOUSE	Ribosomal protein L19 OS=Mus musculus GN=Rpl19 PE=1 SV=1	1	0
sp|Q9EPU0|RENT1_MOUSE	Regulator of nonsense transcripts 1 OS=Mus musculus GN=Upf1 PE=1 SV=2	2	0		sp|B2RY56|RBM25_MOUSE	RNA-binding protein 25 OS=Mus musculus GN=Rbm25 PE=1 SV=2	1	0
tr|E9PVA2|E9PVA2_MOUSE	Ribosomal RNA-processing protein 8 OS=Mus musculus GN=Rrp8 PE=1 SV=1	2	0		sp|Q80YR5|SAFB2_MOUSE	Scaffold attachment factor B2 OS=Mus musculus GN=Safb2 PE=1 SV=2	1	0
sp|Q62093|SRSF2_MOUSE	Serine/arginine-rich splicing factor 2 OS=Mus musculus GN=Srsf2 PE=1 SV=4	2	0		sp|Q62093|SRSF2_MOUSE	Serine/arginine-rich splicing factor 2 OS=Mus musculus GN=Srsf2 PE=1 SV=4	1	0
sp|P62137|PP1A_MOUSE	Serine/threonine-protein phosphatase PP1-alpha catalytic subunit OS=Mus musculus GN=Ppp1ca PE=1 SV=1	2	0		sp|Q9D0B0|SRSF9_MOUSE	Serine/arginine-rich splicing factor 9 OS=Mus musculus GN=Srsf9 PE=1 SV=1	1	0
sp|Q9CZU3|SK2L2_MOUSE	Superkiller viralicidic activity 2-like 2 OS=Mus musculus GN=Skiv2l2 PE=1 SV=1	2	0		sp|P19324|SERPH_MOUSE	Serpin H1 OS=Mus musculus GN=Serpinh1 PE=1 SV=3	1	0
tr|F6ZZ61|F6ZZ61_MOUSE	Testis-expressed sequence 10 protein (Fragment) OS=Mus musculus GN=Tex10 PE=1 SV=1	2	0		sp|Q8CI08|SLAI2_MOUSE	SLAIN motif-containing protein 2 OS=Mus musculus GN=Slain2 PE=1 SV=2	1	0
sp|P10639|THIO_MOUSE	Thioredoxin OS=Mus musculus GN=Txn PE=1 SV=3	2	0		sp|Q8K4Z5|SF3A1_MOUSE	Splicing factor 3A subunit 1 OS=Mus musculus GN=Sf3a1 PE=1 SV=1	1	0
sp|O08583|THOC4_MOUSE	THO complex subunit 4 OS=Mus musculus GN=Alyref PE=1 SV=3	2	0		sp|P38647|GRP75_MOUSE	Stress-70 protein, mitochondrial OS=Mus musculus GN=Hspa9 PE=1 SV=3	1	0
tr|E9QP00|E9QP00_MOUSE	Transformer-2 protein homolog alpha OS=Mus musculus GN=Tra2a PE=1 SV=1	2	0		tr|A0A087WR97|A0A087WR97_MOUSE	TAR DNA-binding protein 43 (Fragment) OS=Mus musculus GN=Tardbp PE=1 SV=1	1	0
tr|F6VVY4|F6VVY4_MOUSE	Tricarboxylate transport protein, mitochondrial (Fragment) OS=Mus musculus GN=Slc25a1 PE=1 SV=1	2	0		sp|P80316|TCPE_MOUSE	T-complex protein 1 subunit epsilon OS=Mus musculus GN=Cct5 PE=1 SV=1	1	0
tr|Q8BSH3|Q8BSH3_MOUSE	Tropomyosin alpha-1 chain OS=Mus musculus GN=Tpm1 PE=1 SV=1	2	0		sp|Q99LF4|RTCB_MOUSE	tRNA-splicing ligase RtcB homolog OS=Mus musculus GN=Rtcb PE=1 SV=1	1	0
tr|F6WJB7|F6WJB7_MOUSE	Ubiquitin carboxyl-terminal hydrolase (Fragment) OS=Mus musculus GN=Usp34 PE=1 SV=1	2	0
sp|Q9D937|CK098_MOUSE	Uncharacterized protein C11orf98 homolog OS=Mus musculus PE=1 SV=1	2	0
sp|Q8BHB4|WDR3_MOUSE	WD repeat-containing protein 3 OS=Mus musculus GN=Wdr3 PE=1 SV=1	2	0
sp|Q9JKB3|YBOX3_MOUSE	Y-box-binding protein 3 OS=Mus musculus GN=Ybx3 PE=1 SV=2	2	0
tr|H3BIW0|H3BIW0_MOUSE	Zinc finger CCCH domain-containing protein 18 OS=Mus musculus GN=Zc3h18 PE=1 SV=1	2	0
sp|Q69Z99|ZN512_MOUSE	Zinc finger protein 512 OS=Mus musculus GN=Znf512 PE=2 SV=2	2	0
tr|Q8BVQ9|Q8BVQ9_MOUSE	26S protease regulatory subunit 7 OS=Mus musculus GN=Psmc2 PE=1 SV=1	1	0
tr|G3UZ28|G3UZ28_MOUSE	26S proteasome non-ATPase regulatory subunit 11 (Fragment) OS=Mus musculus GN=Psmd11 PE=1 SV=1	1	0
tr|Q3TRH2|Q3TRH2_MOUSE	26S proteasome non-ATPase regulatory subunit 12 OS=Mus musculus GN=Psmd12 PE=1 SV=1	1	0
sp|P14685|PSMD3_MOUSE	26S proteasome non-ATPase regulatory subunit 3 OS=Mus musculus GN=Psmd3 PE=1 SV=3	1	0
sp|Q99JI4|PSMD6_MOUSE	26S proteasome non-ATPase regulatory subunit 6 OS=Mus musculus GN=Psmd6 PE=1 SV=1	1	0
tr|Q9CPS5|Q9CPS5_MOUSE	26S proteasome non-ATPase regulatory subunit 8 OS=Mus musculus GN=Psmd8 PE=1 SV=2	1	0
tr|G5E8E1|G5E8E1_MOUSE	Leucine rich repeat (In FLII) interacting protein 1, isoform CRA_e OS=Mus musculus GN=Lrrfip1 PE=1 SV=1	1	0
tr|D3YTQ9|D3YTQ9_MOUSE	40S ribosomal protein S15 OS=Mus musculus GN=Rps15 PE=1 SV=1	1	0
tr|D3YVN1|D3YVN1_MOUSE	Actin-like protein 6A (Fragment) OS=Mus musculus GN=Actl6a PE=1 SV=1	1	0
sp|P11031|TCP4_MOUSE	Activated RNA polymerase II transcriptional coactivator p15 OS=Mus musculus GN=Sub1 PE=1 SV=3	1	0
tr|E9Q2C2|E9Q2C2_MOUSE	ADP-ribosylation factor 4 OS=Mus musculus GN=Arf4 PE=4 SV=1	1	0
sp|P23927|CRYAB_MOUSE	Alpha-crystallin B chain OS=Mus musculus GN=Cryab PE=1 SV=2	1	0
sp|Q91W96|APC4_MOUSE	Anaphase-promoting complex subunit 4 OS=Mus musculus GN=Anapc4 PE=1 SV=1	1	0
sp|Q99JP4|CDC26_MOUSE	Anaphase-promoting complex subunit CDC26 OS=Mus musculus GN=Cdc26 PE=1 SV=1	1	0
sp|P10107|ANXA1_MOUSE	Annexin A1 OS=Mus musculus GN=Anxa1 PE=1 SV=2	1	0
sp|Q925I1|ATAD3_MOUSE	ATPase family AAA domain-containing protein 3 OS=Mus musculus GN=Atad3 PE=1 SV=1	1	0
tr|M0QWF0|M0QWF0_MOUSE	BUB3-interacting and GLEBS motif-containing protein ZNF207 (Fragment) OS=Mus musculus GN=Zfp207 PE=1 SV=1	1	0
sp|Q60865|CAPR1_MOUSE	Caprin-1 OS=Mus musculus GN=Caprin1 PE=1 SV=2	1	0
sp|Q60737|CSK21_MOUSE	Casein kinase II subunit alpha OS=Mus musculus GN=Csnk2a1 PE=1 SV=2	1	0
sp|P53569|CEBPZ_MOUSE	CCAAT/enhancer-binding protein zeta OS=Mus musculus GN=Cebpz PE=1 SV=2	1	0
sp|Q8BY89|CTL2_MOUSE	Choline transporter-like protein 2 OS=Mus musculus GN=Slc44a2 PE=1 SV=2	1	0
sp|Q61686|CBX5_MOUSE	Chromobox protein homolog 5 OS=Mus musculus GN=Cbx5 PE=1 SV=1	1	0
sp|A3KFM7|CHD6_MOUSE	Chromodomain-helicase-DNA-binding protein 6 OS=Mus musculus GN=Chd6 PE=1 SV=1	1	0
sp|P33174|KIF4_MOUSE	Chromosome-associated kinesin KIF4 OS=Mus musculus GN=Kif4 PE=1 SV=3	1	0
tr|E9Q284|E9Q284_MOUSE	Coilin OS=Mus musculus GN=Coil PE=1 SV=1	1	0
tr|E9Q9E4|E9Q9E4_MOUSE	Cyclin-dependent kinase 4 (Fragment) OS=Mus musculus GN=Cdk4 PE=1 SV=1	1	0
sp|Q9CR68|UCRI_MOUSE	Cytochrome b-c1 complex subunit Rieske, mitochondrial OS=Mus musculus GN=Uqcrfs1 PE=1 SV=1	1	0
sp|Q9D0M3|CY1_MOUSE	Cytochrome c1, heme protein, mitochondrial OS=Mus musculus GN=Cyc1 PE=1 SV=1	1	0
sp|Q8BMK4|CKAP4_MOUSE	Cytoskeleton-associated protein 4 OS=Mus musculus GN=Ckap4 PE=1 SV=2	1	0
sp|P43247|MSH2_MOUSE	DNA mismatch repair protein Msh2 OS=Mus musculus GN=Msh2 PE=1 SV=1	1	0
sp|P49717|MCM4_MOUSE	DNA replication licensing factor MCM4 OS=Mus musculus GN=Mcm4 PE=1 SV=1	1	0
sp|Q80UW8|RPAB1_MOUSE	DNA-directed RNA polymerases I, II, and III subunit RPABC1 OS=Mus musculus GN=Polr2e PE=1 SV=1	1	0
sp|Q61550|RAD21_MOUSE	Double-strand-break repair protein rad21 homolog OS=Mus musculus GN=Rad21 PE=1 SV=3	1	0
sp|O35493|CLK4_MOUSE	Dual specificity protein kinase CLK4 OS=Mus musculus GN=Clk4 PE=1 SV=1	1	0
sp|P23116|EIF3A_MOUSE	Eukaryotic translation initiation factor 3 subunit A OS=Mus musculus GN=Eif3a PE=1 SV=5	1	0
sp|Q8R1B4|EIF3C_MOUSE	Eukaryotic translation initiation factor 3 subunit C OS=Mus musculus GN=Eif3c PE=1 SV=1	1	0
sp|Q9DBZ5|EIF3K_MOUSE	Eukaryotic translation initiation factor 3 subunit K OS=Mus musculus GN=Eif3k PE=1 SV=1	1	0
tr|A0A0A0MQM0|A0A0A0MQM0_MOUSE	Eukaryotic translation initiation factor 5A (Fragment) OS=Mus musculus GN=Eif5a PE=1 SV=1	1	0
sp|Q6ZQ03|FNBP4_MOUSE	Formin-binding protein 4 OS=Mus musculus GN=Fnbp4 PE=1 SV=2	1	0
tr|G5E924|G5E924_MOUSE	Heterogeneous nuclear ribonucleoprotein L (Fragment) OS=Mus musculus GN=Hnrnpl PE=1 SV=1	1	0
tr|G3X9Q3|G3X9Q3_MOUSE	Histocompatibility (Minor) HA-1, isoform CRA_a OS=Mus musculus GN=Hmha1 PE=1 SV=1	1	0
tr|F8WI35|F8WI35_MOUSE	Histone H3 OS=Mus musculus GN=H3f3a PE=3 SV=1	1	0
tr|D6RFA7|D6RFA7_MOUSE	Histone-arginine methyltransferase CARM1 OS=Mus musculus GN=Carm1 PE=1 SV=1	1	0
tr|E9QAE4|E9QAE4_MOUSE	Histone-lysine N-methyltransferase OS=Mus musculus GN=Nsd1 PE=1 SV=1	1	0
tr|E9Q361|E9Q361_MOUSE	Integrator complex subunit 10 OS=Mus musculus GN=Ints10 PE=1 SV=1	1	0
sp|Q05CL8|LARP7_MOUSE	La-related protein 7 OS=Mus musculus GN=Larp7 PE=1 SV=2	1	0
tr|Q9CY46|Q9CY46_MOUSE	LSM4 homolog, U6 small nuclear RNA associated (S. cerevisiae), isoform CRA_b OS=Mus musculus GN=Lsm4 PE=1 SV=1	1	0
tr|G8JL40|G8JL40_MOUSE	Lysine-specific histone demethylase 1A (Fragment) OS=Mus musculus GN=Kdm1a PE=1 SV=1	1	0
sp|Q9D2X5|SCC4_MOUSE	MAU2 chromatid cohesion factor homolog OS=Mus musculus GN=Mau2 PE=1 SV=3	1	0
tr|A0A0A6YW33|A0A0A6YW33_MOUSE	MCG18090 OS=Mus musculus GN=Gm6525 PE=4 SV=1	1	0
tr|F6WZH1|F6WZH1_MOUSE	Methyl-CpG-binding domain protein 3 (Fragment) OS=Mus musculus GN=Mbd3 PE=1 SV=1	1	0
tr|Q3TYK3|Q3TYK3_MOUSE	Nuclear factor 1 OS=Mus musculus GN=Nfix PE=1 SV=1	1	0
sp|Q8R0G9|NU133_MOUSE	Nuclear pore complex protein Nup133 OS=Mus musculus GN=Nup133 PE=1 SV=2	1	0
sp|Q9DBY8|NVL_MOUSE	Nuclear valosin-containing protein-like OS=Mus musculus GN=Nvl PE=1 SV=1	1	0
sp|Q7TSZ8|NACC1_MOUSE	Nucleus accumbens-associated protein 1 OS=Mus musculus GN=Nacc1 PE=1 SV=1	1	0
tr|F6RB63|F6RB63_MOUSE	PC4 and SFRS1-interacting protein (Fragment) OS=Mus musculus GN=Psip1 PE=1 SV=1	1	0
tr|A2AR01|A2AR01_MOUSE	Peptidyl-prolyl cis-trans isomerase (Fragment) OS=Mus musculus GN=Ppig PE=1 SV=1	1	0
tr|Q4G0C5|Q4G0C5_MOUSE	Peptidyl-prolyl cis-trans isomerase OS=Mus musculus GN=Ppih PE=1 SV=1	1	0
sp|Q9CZJ1|UTP11_MOUSE	Probable U3 small nucleolar RNA-associated protein 11 OS=Mus musculus GN=Utp11l PE=2 SV=1	1	0
sp|Q9JJV2|PROF2_MOUSE	Profilin-2 OS=Mus musculus GN=Pfn2 PE=1 SV=3	1	0
sp|O35129|PHB2_MOUSE	Prohibitin-2 OS=Mus musculus GN=Phb2 PE=1 SV=1	1	0
sp|Q9Z2U0|PSA7_MOUSE	Proteasome subunit alpha type-7 OS=Mus musculus GN=Psma7 PE=1 SV=1	1	0
sp|O09061|PSB1_MOUSE	Proteasome subunit beta type-1 OS=Mus musculus GN=Psmb1 PE=1 SV=1	1	0
tr|E9Q5E2|E9Q5E2_MOUSE	Protein BC005561 OS=Mus musculus GN=BC005561 PE=1 SV=1	1	0
sp|Q7TNV0|DEK_MOUSE	Protein DEK OS=Mus musculus GN=Dek PE=1 SV=1	1	0
tr|F6QL70|F6QL70_MOUSE	Protein Gm17669 OS=Mus musculus GN=Gm17669 PE=4 SV=1	1	0
tr|Q0VBL3|Q0VBL3_MOUSE	Protein Rbm15 OS=Mus musculus GN=Rbm15 PE=1 SV=1	1	0
sp|P08207|S10AA_MOUSE	Protein S100-A10 OS=Mus musculus GN=S100a10 PE=1 SV=2	1	0
tr|Q3UI84|Q3UI84_MOUSE	Replication factor C subunit 4 OS=Mus musculus GN=Rfc4 PE=1 SV=1	1	0
sp|Q99JH1|RP25L_MOUSE	Ribonuclease P protein subunit p25-like protein OS=Mus musculus GN=Rpp25l PE=1 SV=1	1	0
sp|Q9CR08|RPP29_MOUSE	Ribonuclease P protein subunit p29 OS=Mus musculus GN=Pop4 PE=2 SV=1	1	0
sp|O88796|RPP30_MOUSE	Ribonuclease P protein subunit p30 OS=Mus musculus GN=Rpp30 PE=1 SV=1	1	0
tr|A2AJG0|A2AJG0_MOUSE	Ribonuclease P protein subunit p38 OS=Mus musculus GN=Rpp38 PE=1 SV=1	1	0
tr|A0A0G2JFX7|A0A0G2JFX7_MOUSE	RNA-binding protein 8A OS=Mus musculus GN=Rbm8a PE=1 SV=1	1	0
tr|D3YXQ8|D3YXQ8_MOUSE	RuvB-like 2 (Fragment) OS=Mus musculus GN=Ruvbl2 PE=1 SV=1	1	0
sp|Q9EP97|SENP3_MOUSE	Sentrin-specific protease 3 OS=Mus musculus GN=Senp3 PE=1 SV=1	1	0
tr|E9QKA4|E9QKA4_MOUSE	Serine/arginine repetitive matrix protein 1 OS=Mus musculus GN=Srrm1 PE=1 SV=1	1	0
sp|Q9R0U0|SRS10_MOUSE	Serine/arginine-rich splicing factor 10 OS=Mus musculus GN=Srsf10 PE=1 SV=2	1	0
sp|Q3TWW8|SRSF6_MOUSE	Serine/arginine-rich splicing factor 6 OS=Mus musculus GN=Srsf6 PE=1 SV=1	1	0
sp|P63330|PP2AA_MOUSE	Serine/threonine-protein phosphatase 2A catalytic subunit alpha isoform OS=Mus musculus GN=Ppp2ca PE=1 SV=1	1	0
sp|P19324|SERPH_MOUSE	Serpin H1 OS=Mus musculus GN=Serpinh1 PE=1 SV=3	1	0
tr|Q9QXI6|Q9QXI6_MOUSE	SGLT1 protein OS=Mus musculus GN=Slc5a1 PE=1 SV=1	1	0
tr|Q3U4F0|Q3U4F0_MOUSE	Sideroflexin-3 OS=Mus musculus GN=Sfxn3 PE=1 SV=1	1	0
sp|P62305|RUXE_MOUSE	Small nuclear ribonucleoprotein E OS=Mus musculus GN=Snrpe PE=1 SV=1	1	0
sp|P62309|RUXG_MOUSE	Small nuclear ribonucleoprotein G OS=Mus musculus GN=Snrpg PE=1 SV=1	1	0
sp|P62315|SMD1_MOUSE	Small nuclear ribonucleoprotein Sm D1 OS=Mus musculus GN=Snrpd1 PE=1 SV=1	1	0
sp|P62320|SMD3_MOUSE	Small nuclear ribonucleoprotein Sm D3 OS=Mus musculus GN=Snrpd3 PE=1 SV=1	1	0
tr|A0A0B4J1E2|A0A0B4J1E2_MOUSE	SNW domain-containing protein 1 OS=Mus musculus GN=Snw1 PE=1 SV=1	1	0
sp|Q62417|SRBS1_MOUSE	Sorbin and SH3 domain-containing protein 1 OS=Mus musculus GN=Sorbs1 PE=1 SV=2	1	0
sp|Q8K4Z5|SF3A1_MOUSE	Splicing factor 3A subunit 1 OS=Mus musculus GN=Sf3a1 PE=1 SV=1	1	0
sp|P59708|SF3B6_MOUSE	Splicing factor 3B subunit 6 OS=Mus musculus GN=Sf3b6 PE=1 SV=1	1	0
tr|Q3KQM4|Q3KQM4_MOUSE	Splicing factor U2AF 65 kDa subunit OS=Mus musculus GN=U2af2 PE=1 SV=1	1	0
sp|P38647|GRP75_MOUSE	Stress-70 protein, mitochondrial OS=Mus musculus GN=Hspa9 PE=1 SV=3	1	0
sp|Q9CW03|SMC3_MOUSE	Structural maintenance of chromosomes protein 3 OS=Mus musculus GN=Smc3 PE=1 SV=2	1	0
sp|P70279|SURF6_MOUSE	Surfeit locus protein 6 OS=Mus musculus GN=Surf6 PE=1 SV=1	1	0
tr|H3BL37|H3BL37_MOUSE	Treacle protein OS=Mus musculus GN=Tcof1 PE=1 SV=1	1	0
sp|Q6NV83|SR140_MOUSE	U2 snRNP-associated SURP motif-containing protein OS=Mus musculus GN=U2surp PE=1 SV=3	1	0
sp|Q6ZWM4|LSM8_MOUSE	U6 snRNA-associated Sm-like protein LSm8 OS=Mus musculus GN=Lsm8 PE=1 SV=3	1	0
tr|D3Z591|D3Z591_MOUSE	UAP56-interacting factor OS=Mus musculus GN=Fyttd1 PE=1 SV=1	1	0
sp|Q4VBE8|WDR18_MOUSE	WD repeat-containing protein 18 OS=Mus musculus GN=Wdr18 PE=1 SV=1	1	0
sp|Q6ZQL4|WDR43_MOUSE	WD repeat-containing protein 43 OS=Mus musculus GN=Wdr43 PE=2 SV=2	1	0
sp|Q9Z0H1|WDR46_MOUSE	WD repeat-containing protein 46 OS=Mus musculus GN=Wdr46 PE=2 SV=1	1	0
sp|Q8BHZ4|ZN592_MOUSE	Zinc finger protein 592 OS=Mus musculus GN=Znf592 PE=1 SV=3	1	0
