# Supplementary material for: JMJD3 acts in tandem with KLF4 to facilitate reprogramming to pluripotency
Source: Nat Commun. 2020 Oct 8;11:5061. doi: 10.1038/s41467-020-18900-z (PMC7545202; doi:10.1038/s41467-020-18900-z)
Supplement: Supplementary file 6 — Supplementary Data 2 [file 41467_2020_18900_MOESM6_ESM.xlsx]

## Sheet: Primers
Supplementary Data 2 - Primers used in this study
1. ShRNA target sequences
Name	Sequence (5'→3')
shJmjd3 #1	CCTCGTCATCTCAGTTCTCTA
shJmjd3 #2	AGTGGAACGAGGTGAAGAA
shUtx #1	GCTACGAATCTCTAATCTTAA
shUtx #2	AGTTAGCAGTGGAACGTTATG
shNipbl #1	GCCTGTTTCAATAGATACTAT
shNipbl #2	CGCTTCTCAAAGGAAGTTCAA
2. Cloning primers
Name	Forward Primer (5'→3')	Reverse Primer (5'→3')
Jmjd3	CCGCTCGAGATGCATCGGGCAGTGGACCCTC	ATAAGAATGCGGCCGCTCATCGAGACGTGCTGGCG
Utx	CCGCTCGAGATGAAATCCTGCGGAGTGTC	ATAAGAATGCGGCCGCTTACTTTCTGAATAGCAGAAAAGG
Phf20	CCGCTCGAGATGACCAAGCACCCACCTAAC	ATAAGAATGCGGCCGCTCATGTCGAGCAGCAGAGG
3. ShRNA target mutation
Name	Forward Primer (5'→3')	Reverse Primer (5'→3')
Jmjd3-mut	GGCAGCCGAGCTCCCGGGGCTCAAGAGAATAACAATTTCTGCTCAG	CTCTTGAGCCCCGGGAGCTCGGCTGCCAGGGACCTTCATGTATAG
Jmjd3-rescue-mut #1	GCTGGCCCTGGAGCGATATGAGTGGAATGAAGTCAAAAACGTCAAGTCCATTGTGCCCATGATTC	GAATCATGGGCACAATGGACTTGACGTTTTTGACTTCATTCCACTCATATCGCTCCAGGGCCAGC
Jmjd3-rescue-mut #2	CCCCCAAGCCCTCGGTTTCCTCGTCTTCACAATTTTCTACCTCAGGCGGGCCTTGGGCCC	GGGCCCAAGGCCCGCCTGAGGTAGAAAATTGTGAAGACGAGGAAACCGAGGGCTTGGGGG
Utx-rescue-mut #1	CTGCTGGGCAAGGCTGTTCGCTGCTATGAGTCACTGATCTTAAAAGCTGAAGGGAAAGTGG	CCACTTTCCCTTCAGCTTTTAAGATCAGTGACTCATAGCAGCGAACAGCCTTGCCCAGCAG
Utx-rescue-mut #2	GGTCCACTTACAGCCTGTCAGTATAAGTTGGCGGTCGAGCGTTATGAATGGAACAAGTTGCAAAATG	CATTTTGCAACTTGTTCCATTCATAACGCTCGACCGCCAACTTATACTGACAGGCTGTAAGTGGACC
4. Primers for validation of Jmjd3 KO MEFs from Testa et al.
Name	Forward Primer (5'→3')	Reverse Primer (5'→3')
ex.1-2	AGGTTCCCCCAGGCACCATG	GACTTCTCTATCCACAGAAA
5. RT-qPCR primers
Name	Forward Primer (5'→3')	Reverse Primer (5'→3')
Actb	TGCTAGGAGCCAGAGCAGTA	AGTGTGACGTTGACATCCGT
Ink4a	AACTCTTTCGGTCGTACCCC	GCGTGCTTGAGCTGAAGCTA
exo-Sox2	GGGTGGACCATCCTCTAGAC	GGGCTGTTCTTCTGGTTG
exo-Klf4	GGGTGGACCATCCTCTAGAC	GCTGGACGCAGTGTCTTCTC
exo-Oct4	GGGTGGACCATCCTCTAGAC	CCAGGTTCGAGAATCCAC
exo-Myc	GGGTGGACCATCCTCTAGAC	CCTCGTCGCAGATGAAATAG
endo-Oct4	TAGGTGAGCCGTCTTTCCAC	GCTTAGCCAGGTTCGAGGAT
Nanog	CTCAAGTCCTGAGGCTGACA	TGAAACCTGTCCTTGAGTGC
Jmjd3	CAATCTTGGATGACCTCTATG	GTTCTTCACCTCGTTCCACTC
Utx	CAATGGACCCTTTTCTGCAG	GCTGCTGGTCAGGTTTGTG
Cdh1	CAGGTCTCCTCATGGCTTTGC	CTTCCGAAAAGAAGGCTGTCC
Ocln	TTTTTGCTGTGAAAACCCGAAG	CTGTCAACTCTTTCCGCATAGT
Epcam	GCGGCTCAGAGAGACTGTG	CCAAGCATTTAGACGCCAGTTT
Snai1	CACACGCTGCCTTGTGTCT	GGTCAGCAAAAGCACGGTT
Snai2	TGGTCAAGAAACATTTCAACGCC	GGTGAGGATCTCTGGTTTTGGTA
Zeb1	GCTGGCAAGACAACGTGAAAG	GCCTCAGGATAAATGACGGC
Sall4	CCCTGGGAACTGCGATGAAG	TCAGAGAGACTAAAGAACTCGGC
Utf1	GCTCCCCAGTCGTTGAATAC	CGAAGGAACCTCGTAGATGC
Dppa5a	ATGATGGTGACCCTCGTGAC	ACCTCGATAAGTTCTTCGGGAG
Prdm14	TACCTGTGTTCAACCTGTG	TGAGTGCTGTCTGATGTG
Dppa4	CCGAAGGAAGAAGTGGAAT	GTCTCAGTGTCTTGTGGTT
Lin28a	GGCATCTGTAAGTGGTTCAACG	CCCTCCTTGAGGCTTCGGA
Sall1	CTCAACATTTCCAATCCGACCC	GGCATCCTTGCTCTTAGTGGG
Klf2	ACCGAAAGCACACAGGTCA	CATGTGTCGCTTCATGTGC
Esrrb	CAGAGTGCCTGGATGGAGAT	TACCAGGCGAGAGTGTTCCT
Dppa3	TGTGGAGAACAAGAGTGA	CTCAATCCGAACAAGTCTT
Zfp42	CCCTCGACAGACTGACCCTAA	TCGGGGCTAATCTCACTTTCAT
Nipbl	ACATGGCTAATTCCAAACTGACG	CGAGGTAATTGCTTTGTTCCGAG
6. H3K27me3, H3K27ac, NIPBL, SMC1A, MED1, MED12 or CDK9 ChIP-qPCR primers of enhancer
Name	Forward Primer (5'→3')	Reverse Primer (5'→3')
Sall1 (Sall1-enh1)	CCTGGCTTGATCAATACTGG	GGTTAGGGCTGGAGGGAAG
Sall1-enh2	TGTCACTGATGTTTGCCCAC	CACAGCACAATGGAGGTCG
Tdh	CTTGGGTGGCCCTTCTATG	GTGGCAACCCTTTTCTGATC
Sall4	CACGCACGAATGCACACAG	GCAAGCAATCTTCCACAGC
Cdh1	CCTGTGGTACCGAAGCTTTG	CCAGGTGGCTGAGCAAC
7. H3K27me3, H3K27ac, NIPBL, SMC1A, MED1, MED12 or CDK9 ChIP-qPCR primers of TSS
Name	Forward Primer (5'→3')	Reverse Primer (5'→3')
Sall1	CCTCCACCCCCATTACTCAGC	GTACTCCCTCTTCCGGGTTTGG
Tdh	GCACGTGCGGAGTCAAGAG	GGTCTCGTCTTGGTGCAGC
Sall4	CATGTCCAGCCCTGATTTTC	GTAGTCCGGCCCTACATGTG
Cdh1	GCTAGGCTAGGATTCGAACG	GGTGGCAGCCAAGGAACT
Epcam	CCACCGGTATCGGCCTATC	CCATCAGAGGGAAGAAGTGC
8. KLF4 or JMJD3 ChIP-qPCR primers of TSS and enhancer
Name	Forward Primer (5'→3')	Reverse Primer (5'→3')
Cdh1-TSS	GTGGTGTCCGGAAGAGTCA	GGATTAGTGGGGAGGACC
Cdh1-enh	CCTGTGGTACCGAAGCTTTG	CCAGGTGGCTGAGCAAC
Tdh-TSS	GCACGTGCGGAGTCAAGAG	GGTCTCGTCTTGGTGCAGC
Tdh-enh (forJMJD3)	GGAGCAAGGAAGGGTGGAG	CTGGCTCAAAGCTGGCAC
Tdh-enh (for KLF4)	CCAGTTCAGGAGCAACACCT	TTACTGGCCCTGGCTCAAAG
Sall4-TSS (for JMJD3)	GGTCTTCTGTCAGGGAACTCC	GTTCAGCATTCGCAGACAGC
Sall4-TSS (for KLF4)	CTCTCCATGATCTGCACCCC	CATCCCACATCATAGGGCCG
Sall4-enh	GAGGAATTTACTTGTGGGGA	GAGCAAAAAAATATTCAAGG
Sall1-TSS	AGTTTTCTCGCCACCCCATC	TTGTCCCGGGAATGTCCAAG
Sall1-enh1	CCTCTTCCCATCAATTCTCA	CCAGATCAAAGGACCGGAAC
Sall1-enh2	TGTCACTGATGTTTGCCCAC	CACAGCACAATGGAGGTCG
Ink4a-TSS (for JMJD3)	GATGGAGCCCGGACTACAGAAG	CTGTTTCAACGCCCAGCTCTC
Control (for JMJD3)	CAGGAGCCAAAGCCCTAAGAA	ATCGAGTTTTCATGTGGCCC
Control (for KLF4)	CGCAGGTAGGCAGAAGACTC	AGGTGCCCCTCCCATATGTA
9. H3K27me3 or Pol II ChIP-qPCR primers of gene body
Name	Forward Primer (5'→3')	Reverse Primer (5'→3')
Sall1-1	CCTCCACCCCCATTACTCAGC	GTACTCCCTCTTCCGGGTTTGG
Sall1-2	CAAAGTCGGGCTTGGATGTGTG	GAACCCTGCCTTCATTGCTCG
Sall1-3	CTGCTCCCTCCCAAATCCTG	GCTGGTTTCCCTGGAATTCTG
Sall1-4	GGATTAAGACCGCCTAGCAG	GAGTGCAGGCATTAACTTTGG
Tdh-1	GCACGTGCGGAGTCAAGAG	GGTCTCGTCTTGGTGCAGC
Tdh-2	GCTAGCCACTGCTCATGATG	GCTGGGATTAAAGGCATGC
Tdh-3	GATCCCGAGAGATAGCCACC	GCACGGCAGTCTCTAAGTTGG
Sall4-1	GGATTAAGACCGCCTAGCAG	GAGTGCAGGCATTAACTTTGG
Sall4-2	CTCCCGAAGGATACACCAGC	CGACGGTGGTATGGACGAG
Sall4-3	GCTCGACCAGTCCAAGAAAG	CCGAAAACCTTGGGACAGTA
Sall4-4	CAGCCTTATGCCCTTGGATA	AGGGGTTGGAGGCATACTCT
Cdh1-1	GCTAGGCTAGGATTCGAACG	GGTGGCAGCCAAGGAACT
Cdh1-2	CAAACATGGAAGCCTGCTG	GCAGCCACTAGTCTCCTTCC
Cdh1-3	CTTCCGACCGTCACACACTC	CACCCCAGCACTTTCCAC
Cdh1-4	TCAGCTGCCCCGAAAATGA	GGGCAGAGCCTGCCACCAAC
Epcam-1	CCACCGGTATCGGCCTATC	CCATCAGAGGGAAGAAGTGC
Epcam-2	CCTGGTTCCATTTCGAGCAC	CGAATTTTTGCCTGCATGC
Epcam-3	GGAATTCTGGCCTCTTTGG	GCAAGCTCTGATGGTCGTAGG
Epcam-4	GGTGGTGCTGCAAACTGAG	GCTGGGATTAGGAGCATGTAC
10. 3C-PCR primers
Name	Sequence (5'→3')
B1A	CAGAGAAAGCAAGGCTCAC
B1B	GAGGAGAGAAACCAACCTG
B2A	CATGGACGACAAACACCTG
B2B	TGGCCCTTCTTTATCCACTAC
B3A	ACATCTCGGACGGAGCTG
B3B	CTTGTGGCTGCACCAAGAC
B4A	CTTATTCCCACCACCACAATGG
B4B	GGAGCAAGTGTAAAGACCTAAGG
B11A	CCAAGCAGCGAATGAGGAC
B11B	TGAGACTTTAAGCAGGCGAC
B12A	TGGGTGTTCAAACGAACCTG
B12B	GCAAACTCAGGCACATGAGAG
B13A	GGTGGACCCTTATACAGTACTG
B13B	TGCCACTGTTAATTGGTACAGTC
B14A	GTGGACCACAAACGCATG
B14B	CTTGCTTTCTGATCTCAGAG
B15A	GGTTCTGTTGGGTACTGTAG
B15B	GACAAACGAAGCTATCAGTGG
B16A	CTGCTAGCTACGCCGTGAC
B16B	ACTTTTCCGACACTTGCTACG
B17A	CCTCCAAATTAGGATCACAGGGAC
B17B	AGGAGAGCCCAAATATAGGAGC
B21A	GTGTTTGTAGGGGGACCTCGATTG
B21B	CCTGCATTTTGGGATCACCCTTAG
B22A	CCAGCCATCTTTGATTTCCGAC
B22B	GTGCATGGTCACCCCCTCTG
B23A	CCTGTGTGTGGAGCAGACACC
B23B	CTTCCCCTTGTATTCCACCACACAC
B24A	GCTGTTGAGATACTTTCCCGACTG
B24B	CGTATTTTGGAGCTTGAGTCAG
B25A	ACCTTAGCTGTTTAATGACGTGG
B25B	CGAAGTCAACGGGGAATGGTGTAG
T1	CACCATTGTGCAGGACGGTCAG
T2	GAAGGGGAGGAAGAAGGCAGTC
T3	TGTCACTGATGTTTGCCCAC
T4	CACAGCACAATGGAGGTCG
T5	GACATCCGACTTGCAGCAAGC
T6	GGTGCAGGCCTGTTATCTTAGC
