# Supplementary material for: JMJD3 acts in tandem with KLF4 to facilitate reprogramming to pluripotency
Source: Nat Commun. 2020 Oct 8;11:5061. doi: 10.1038/s41467-020-18900-z (PMC7545202; doi:10.1038/s41467-020-18900-z)
Supplement: Supplementary file 7 — Supplementary Data 3 [file 41467_2020_18900_MOESM7_ESM.xlsx]

## Sheet: Day5 JMJD3
Supplementary Data 3a - JMJD3 vs. Empty, Differential genes from RNA-seq, OSKM+Vc - day 5
		Normalized tag count									log2 (fold change) relative to Empty or shLuc
Ensembl gene ID	Gene symbol	D5 Empty	D5 shLuc	D5 JMJD3	D5 shJmjd3 #2	D10 Empty	D10 shLuc	D10 JMJD3	D10 shJmjd3 #2		D5 Empty	D5 shLuc	D5 JMJD3	D5 shJmjd3 #2	D10 Empty	D10 shLuc	D10 JMJD3	D10 shJmjd3 #2
ENSMUSG00000035085	1700020L24Rik	93	130	169	81	136.5	166.5	108.5	137		0	0	0.875366	-0.747003	0	0	-0.4494	-0.444253
ENSMUSG00000097221	1810049J17Rik	230	183.5	124.5	175	165	203	115	194		0	0	-0.977195	-0.278291	0	0	-0.344123	0.0300416
ENSMUSG00000097768	2310043M15Rik	23	41	44	42.5	84.5	126	113.5	119		0	0	0.87026	0.304089	0	0	0.316074	-0.0145589
ENSMUSG00000072763	5430403G16Rik	97.5	80	62	100	187	158	154	137		0	0	-0.819751	0.109727	0	0	-0.210767	-0.329901
ENSMUSG00000057715	A830018L16Rik	65.5	49.5	25	56	68.5	50	89	29.5		0	0	-1.49837	0.365493	0	0	0.39108	-0.91776
ENSMUSG00000025085	Ablim1	407.5	679	796	324	2208	2241.5	2074	1524		0	0	0.939122	-0.978691	0	0	-0.111078	-0.645532
ENSMUSG00000032281	Acsbg1	102	293	254.5	114	1911	2393	1839	1528		0	0	1.3952	-1.30613	0	0	-0.0554033	-0.610084
ENSMUSG00000031972	Acta1	248.5	591	605	204	18	166	48.5	10		0	0	1.22929	-1.42579	0	0	1.26755	-4.32672
ENSMUSG00000059430	Actg2	1565.5	2530.5	2591	2074	872.5	1638	888	1078		0	0	0.6809	-0.2695	0	0	0.0464312	-0.588189
ENSMUSG00000047497	Adamts12	167	174.5	249	246	102.5	87.5	138	144		0	0	0.592443	0.523642	0	0	0.476332	0.811303
ENSMUSG00000022894	Adamts5	1299.5	1651	2945.5	1059.5	329	452	676	421		0	0	1.23028	-0.6539	0	0	1.03382	-0.099614
ENSMUSG00000031489	Adrb3	121	113	191	110.5	103.5	80	78	138		0	0	0.646245	-0.0467335	0	0	-0.329049	0.700245
ENSMUSG00000033032	Afap1l1	128.5	165	80	47	151	180	53.5	108.5		0	0	-0.596775	-1.80895	0	0	-1.57873	-0.614881
ENSMUSG00000025083	Afap1l2	150	210.5	300	133.5	618	530	646.5	335.5		0	0	0.97991	-0.54335	0	0	0.105732	-0.712556
ENSMUSG00000019256	Ahr	263	234.5	427	410	153.5	158	268	280.5		0	0	0.598351	0.813133	0	0	0.945645	0.773828
ENSMUSG00000034382	AI661453	25	23	59	30.5	36	97.5	197	20		0	0	1.40892	0.122769	0	0	2.43307	-2.35966
ENSMUSG00000033715	Akr1c14	295.5	325.5	636	217.5	223.5	383.5	580.5	150.5		0	0	1.08137	-0.657595	0	0	1.43574	-1.36218
ENSMUSG00000021214	Akr1c18	1888	3432	5736.5	1032	545	702.5	702	577		0	0	1.56757	-1.81385	0	0	0.308274	-0.246741
ENSMUSG00000053279	Aldh1a1	86	128	183	73	189	169.5	305	174		0	0	0.746443	-0.616978	0	0	0.681896	0.184585
ENSMUSG00000015134	Aldh1a3	35	30	95.5	40	67.5	152	421	42.5		0	0	1.25181	0.232034	0	0	2.65181	-1.75904
ENSMUSG00000019102	Aldh3a1	770.5	462	1323	419.5	2304.5	1837	1729	2222		0	0	0.799479	-0.094889	0	0	-0.439779	0.274423
ENSMUSG00000028766	Alpl	13.5	30	36.5	21.5	360.5	409.5	610	397		0	0	2.17464	-0.282747	0	0	0.771197	0.0200327
ENSMUSG00000046295	Ankle1	123.5	111.5	72.5	78.5	118.5	115	99	119		0	0	-0.811718	-0.537727	0	0	-0.38514	0.166291
ENSMUSG00000071847	Apcdd1	191	318	422	166	1261	1013	1301	751.5		0	0	1.0911	-0.891347	0	0	-0.0156334	-0.441159
ENSMUSG00000022548	Apod	98.5	129	186	135.5	244	210.5	344	295		0	0	0.862001	0.126666	0	0	0.63673	0.345786
ENSMUSG00000028435	Aqp3	24	33.5	56	14.5	443.5	340.5	894	213		0	0	1.14949	-0.945448	0	0	1.05232	-0.738619
ENSMUSG00000024411	Aqp4	4	2	37	1	34	28	169	27.5		0	0	3.1772	3.45943	0	0	2.22576	-0.0453371
ENSMUSG00000021662	Arhgef28	441	509	663.5	409.5	393.5	546.5	445	271		0	0	0.64508	-0.310949	0	0	0.239506	-1.02373
ENSMUSG00000051517	Arhgef39	74	75.5	33.5	62.5	49	56	65.5	85		0	0	-1.14502	-0.302827	0	0	0.466443	0.680348
ENSMUSG00000033460	Armcx1	1360	996	883.5	893	1400	789	836.5	1504.5		0	0	-0.586814	-0.166191	0	0	-0.723537	0.98088
ENSMUSG00000049804	Armcx4	4154.5	3589	2499.5	2779	4488	2295	2148	4684.5		0	0	-0.748411	-0.295196	0	0	-1.0525	0.95159
ENSMUSG00000017550	Atad5	435.5	387	269.5	362	500	509	476.5	496.5		0	0	-0.63303	-0.118562	0	0	-0.0131401	-0.131999
ENSMUSG00000020788	Atp2a3	16	108.5	47	14	1465	1354	1100	1148		0	0	1.32258	-2.95326	0	0	-0.406493	-0.271125
ENSMUSG00000026463	Atp2b4	1512	2111	2285	1211	2495	2455	2127	1241		0	0	0.538589	-0.722335	0	0	-0.238915	-1.03455
ENSMUSG00000027546	Atp9a	275	508.5	410.5	423.5	1085.5	1182	1172	771		0	0	0.510983	-0.245281	0	0	0.140564	-0.650574
ENSMUSG00000025432	Avil	93.5	150.5	195	43.5	792	790	624.5	390		0	0	1.08104	-1.84092	0	0	-0.364454	-1.02612
ENSMUSG00000034773	BC030867	137	150	84	106.5	72	93	57.5	117		0	0	-0.874097	-0.454892	0	0	-0.511803	0.330414
ENSMUSG00000091964	BC037034	56.5	225	184	134	90.5	245	169.5	202		0	0	2.02236	-0.955247	0	0	0.305093	-0.348737
ENSMUSG00000036948	BC037034	215.5	68	84	174	190	81	38	80		0	0	-1.40703	0.838968	0	0	-1.59043	-0.160789
ENSMUSG00000050071	Bex1	217	406.5	340	111.5	677	794	850	427.5		0	0	0.652662	-1.90242	0	0	0.421627	-0.868227
ENSMUSG00000021835	Bmp4	53	92.5	101	50	37	38	25	43		0	0	1.04192	-0.785816	0	0	-0.60325	0.517536
ENSMUSG00000002384	Bmp8b	28	69	67.5	22	28.5	88	48.5	26		0	0	1.26641	-1.44314	0	0	0.684982	-1.85014
ENSMUSG00000041147	Brca2	353	270.5	208	161.5	495	358.5	457	369.5		0	0	-0.788184	-0.860897	0	0	-0.112711	0.0656776
ENSMUSG00000039349	C130074G19Rik	92.5	148	280.5	88	87.5	239	244.5	108.5		0	0	1.51342	-0.749358	0	0	1.48508	-1.11933
ENSMUSG00000058914	C1qtnf3	116	120.5	272	156.5	78.5	167	147	99		0	0	1.34045	0.249315	0	0	1.09001	-0.674542
ENSMUSG00000038521	C1s1	40.5	64	72.5	58.5	329	254.5	402.5	223.5		0	0	0.965774	-0.125951	0	0	0.251887	-0.201442
ENSMUSG00000034656	Cacna1a	191	160	345	218.5	277	192	316.5	208		0	0	0.87546	0.448682	0	0	0.187922	0.114353
ENSMUSG00000020866	Cacna1g	91.5	39	223	113.5	70.5	35	104.5	24.5		0	0	1.30167	1.77591	0	0	0.752714	-0.789914
ENSMUSG00000010066	Cacna2d2	19.5	22	38.5	12	1145	646.5	849	639		0	0	1.59368	-1.12902	0	0	-0.395019	0.078725
ENSMUSG00000032076	Cadm1	166.5	438.5	348	121	412	423.5	611	292		0	0	0.926012	-1.87266	0	0	0.589556	-0.446702
ENSMUSG00000054793	Cadm4	82	73.5	131	76	67	89.5	170	31		0	0	0.862555	0.0379245	0	0	1.48878	-1.54136
ENSMUSG00000028282	Casp8ap2	465	391	302.5	410.5	522	524.5	538.5	581.5		0	0	-0.695419	0.0223907	0	0	0.129317	0.0510079
ENSMUSG00000056531	Ccdc18	203	203.5	132.5	186	285	267	258.5	286.5		0	0	-0.651726	-0.255131	0	0	-0.157275	0.196479
ENSMUSG00000022665	Ccdc80	4106	4144	6947	4774	2485.5	3536	3307	2750.5		0	0	0.758195	0.105876	0	0	0.427988	-0.328625
ENSMUSG00000002944	Cd36	18	76.5	121.5	124	150	182	267	233.5		0	0	1.74854	0.642977	0	0	0.929699	0.132427
ENSMUSG00000032679	Cd59a	43.5	54	73	63.5	476	370.5	533.5	293		0	0	0.789406	0.277642	0	0	0.213349	-0.378024
ENSMUSG00000000303	Cdh1	77	97	242.5	36	468.5	437.5	1161.5	206.5		0	0	1.46136	-1.39745	0	0	1.39644	-0.978581
ENSMUSG00000025370	Cdh9	53	70.5	22	74	86.5	108.5	72	49.5		0	0	-0.649752	0.276196	0	0	-0.467822	-1.30325
ENSMUSG00000029403	Cdkl2	111	80.5	178	117.5	109	101	183.5	81.5		0	0	0.920421	0.430936	0	0	0.889475	-0.221554
ENSMUSG00000003031	Cdkn1b	450.5	649.5	290	378	1102.5	810.5	699	634.5		0	0	-0.556933	-0.775302	0	0	-0.618517	-0.384571
ENSMUSG00000044303	Cdkn2a	401	570	975.5	375	943	1283	1527	696.5		0	0	1.36646	-0.694134	0	0	0.678582	-0.647442
ENSMUSG00000073802	Cdkn2b	357	302	536	303.5	190	274	268	157.5		0	0	0.667063	-0.0857772	0	0	0.471204	-0.761013
ENSMUSG00000028551	Cdkn2c	215	228	129.5	180	187	181.5	117	229		0	0	-0.61605	-0.340868	0	0	-0.695693	0.419473
ENSMUSG00000039518	Cdsn	159.5	147.5	254.5	332	81	164	203	315		0	0	0.572388	1.29759	0	0	1.23416	0.994711
ENSMUSG00000052353	Cemip	626	412	1400.5	668.5	458.5	836	1021.5	373.5		0	0	1.13281	0.622502	0	0	1.1772	-1.17903
ENSMUSG00000045328	Cenpe	1191	783.5	606.5	859.5	1401.5	1119.5	1304.5	1558		0	0	-0.908992	0.0247418	0	0	-0.057567	0.411865
ENSMUSG00000026605	Cenpf	1047	734.5	473.5	588.5	1785	1298.5	1658.5	1437		0	0	-1.15945	-0.411935	0	0	-0.138056	0.170773
ENSMUSG00000031629	Cenpu	109	97	67	103	106.5	92	108	161		0	0	-0.671367	0.0310415	0	0	0.0543347	0.790853
ENSMUSG00000020728	Cep112	128.5	99	74	93.5	108.5	67	52.5	82		0	0	-0.805689	0.188941	0	0	-0.913887	0.269299
ENSMUSG00000019813	Cep57l1	147	116	83.5	101	144	105	116.5	149		0	0	-0.809755	-0.307299	0	0	-0.365431	0.38517
ENSMUSG00000031725	Ces1f	13	7.5	55.5	13.5	23	7	40.5	23		0	0	1.95319	1.07308	0	0	1.0133	1.91966
ENSMUSG00000032113	Chek1	288	265	186.5	236.5	297	297.5	278	344.5		0	0	-0.544235	-0.115963	0	0	-0.0950092	0.278267
ENSMUSG00000048327	Ckap2l	804	720.5	506.5	680.5	785	567.5	711	871		0	0	-0.668504	-0.0119859	0	0	-0.049885	0.579
ENSMUSG00000000308	Ckmt1	12	17.5	30	9	105	157.5	287	47.5		0	0	1.54616	-0.640521	0	0	1.66555	-1.76862
ENSMUSG00000037625	Cldn11	26	59	45	34.5	223	137	313	244		0	0	0.845085	-0.892786	0	0	0.407041	0.760354
ENSMUSG00000023959	Clic5	61.5	116	151	39.5	128	274	225	70.5		0	0	1.49722	-1.63015	0	0	0.858835	-2.07128
ENSMUSG00000042489	Clspn	689	730	451.5	639.5	680	715	609	735		0	0	-0.616231	-0.13985	0	0	-0.193473	0.0659636
ENSMUSG00000051262	Cml3	139	161.5	226	118	1099.5	633	1077	672		0	0	0.629948	-0.307154	0	0	-0.0107809	0.122124
ENSMUSG00000044681	Cnpy1	4	10	22	4.5	189	104	224.5	70.5		0	0	2.82777	-1.21574	0	0	0.195336	-0.445773
ENSMUSG00000033063	Cntnap3	0	19	15	25.5	47	45	50	55		0	0	7.23523	-0.736234	0	0	0.133159	-0.3767
ENSMUSG00000022371	Col14a1	21	32	51	39.5	77.5	55.5	115	70		0	0	1.64836	-0.059295	0	0	0.598142	0.482251
ENSMUSG00000028339	Col15a1	138	203.5	283	86.5	982.5	882	919.5	355		0	0	1.14382	-1.16631	0	0	-0.0364813	-1.28631
ENSMUSG00000025064	Col17a1	3	17	13	3.5	777.5	968.5	1153	381.5		0	0	1.67166	-2.46747	0	0	0.558244	-1.34628
ENSMUSG00000001435	Col18a1	201	262	300	193.5	555	518	981	343.5		0	0	0.582669	-0.469736	0	0	0.817254	-0.625878
ENSMUSG00000031274	Col4a5	2807.5	3507	4423	2695	937	1310	1378.5	1332		0	0	0.897831	-0.363157	0	0	0.603517	0.0777721
ENSMUSG00000026042	Col5a2	12787.5	17634	19075.5	12662	4777	10610.5	12662	5325		0	0	0.688921	-0.477851	0	0	1.48163	-0.913606
ENSMUSG00000004098	Col5a3	71.5	100.5	118.5	91.5	88.5	82	74.5	97		0	0	0.845606	-0.184184	0	0	-0.320416	0.449545
ENSMUSG00000005220	Corin	48.5	93	95.5	47.5	31	26.5	26	61.5		0	0	0.847331	-0.921282	0	0	-0.325495	0.977939
ENSMUSG00000030862	Cpxm2	23.5	83	61	34	49	157	100.5	41.5		0	0	1.40328	-1.44901	0	0	1.18762	-1.87047
ENSMUSG00000036356	Csgalnact1	110	126	190.5	169	129	161	211	170.5		0	0	0.900521	0.422677	0	0	0.890633	0.0209942
ENSMUSG00000030560	Ctsc	1094	1337	1751.5	1001.5	765	1220.5	1322.5	809.5		0	0	0.742311	-0.395388	0	0	0.797344	-0.531012
ENSMUSG00000083282	Ctsf	137	268	240.5	205.5	500	443.5	478	378		0	0	0.779653	-0.39677	0	0	0.0484885	-0.216392
ENSMUSG00000021508	Cxcl14	158	233	411	78.5	186	315.5	378.5	108		0	0	1.37831	-1.65159	0	0	1.10274	-1.52061
ENSMUSG00000027015	Cybrd1	31	59.5	106	27.5	102.5	178	205	55.5		0	0	1.72067	-1.076	0	0	1.04922	-1.72739
ENSMUSG00000024087	Cyp1b1	2811	2689.5	4490.5	4202.5	1584	1729	2178	1922.5		0	0	0.727119	0.714582	0	0	0.413672	0.0670431
ENSMUSG00000042498	D330045A20Rik	75	93	33	49.5	44	90.5	49.5	109.5		0	0	-1.03082	-1.11947	0	0	-0.194345	0.10225
ENSMUSG00000035967	Ddx26b	117	122.5	76	107	168.5	166.5	124	147		0	0	-0.571755	-0.201438	0	0	-0.449377	-0.219244
ENSMUSG00000037921	Ddx60	12	45.5	36.5	18	61	114.5	89	20		0	0	2.57397	-0.870842	0	0	0.429957	-2.7851
ENSMUSG00000021377	Dek	2001	2222.5	1274	1583	3136	3061.5	2622.5	2781.5		0	0	-0.731179	-0.614697	0	0	-0.208998	-0.0756257
ENSMUSG00000042404	Dennd4b	104.5	189	66	125	112.5	143	70	162		0	0	-0.798221	-0.545392	0	0	-0.557658	0.0917541
ENSMUSG00000025357	Dgka	354.5	292.5	589	221.5	615	844	813	293		0	0	0.801029	-0.394384	0	0	0.47107	-1.51918
ENSMUSG00000028031	Dkk2	376	476	838.5	309	684	900	961	276.5		0	0	1.2271	-0.63545	0	0	0.424244	-1.65698
ENSMUSG00000052572	Dlg2	64	107.5	129	67	63.5	74	66.5	105.5		0	0	0.7718	-0.819402	0	0	0.0279283	0.394047
ENSMUSG00000035000	Dpp4	271.5	354	407	238	515.5	449.5	621	419.5		0	0	0.539285	-0.560808	0	0	0.247647	-0.0728382
ENSMUSG00000029168	Dpysl5	20	49	43	16.5	138.5	122.5	221	65		0	0	1.41712	-1.49013	0	0	0.689338	-0.713084
ENSMUSG00000054889	Dsp	2898.5	3427	5751	2342	5087.5	6309	8865.5	2811		0	0	0.981965	-0.513512	0	0	0.848478	-1.216
ENSMUSG00000024512	Dynap	129.5	111.5	210.5	113	57.5	168	145	35		0	0	0.617482	0.051045	0	0	1.56294	-1.96627
ENSMUSG00000026247	Ecel1	2.5	10	45	0.5	67	47	183	5.5		0	0	3.86243	-5.18915	0	0	1.40327	-3.10831
ENSMUSG00000073599	Ecscr	154.5	114	297.5	151	150.5	285	176	146		0	0	0.774152	0.456658	0	0	0.0859214	-1.00457
ENSMUSG00000026255	Efhd1	69	58.5	140	61.5	21	24.5	22	35		0	0	1.08315	0.00789813	0	0	0.451054	0.454508
ENSMUSG00000028039	Efna3	161.5	178	251.5	142	214	260.5	316	156		0	0	0.505059	-0.52237	0	0	0.591291	-0.870895
ENSMUSG00000022203	Efs	199.5	317	309	330.5	149	234.5	193	192.5		0	0	0.73958	-0.0330913	0	0	0.165153	-0.275825
ENSMUSG00000000402	Egfl6	18.5	50.5	78.5	12	137.5	294	462.5	49		0	0	2.11359	-2.0407	0	0	1.60371	-2.66442
ENSMUSG00000035105	Egln3	254.5	392.5	430.5	255.5	4088	2195	3247	1371		0	0	0.704329	-0.622945	0	0	-0.332624	-0.666415
ENSMUSG00000012350	Ehf	109.5	274.5	336	64	677	1339	869.5	412		0	0	1.53244	-1.98201	0	0	0.295493	-1.71659
ENSMUSG00000029675	Eln	28	68	55.5	64	1348.5	877	886	996.5		0	0	0.863949	0.244696	0	0	-0.539762	0.249718
ENSMUSG00000039055	Eme1	140.5	153.5	90	120	135	111	140.5	144		0	0	-0.605985	-0.20328	0	0	0.156946	0.14243
ENSMUSG00000048120	Entpd1	96	154	209.5	60.5	84.5	169	146	39		0	0	1.1247	-1.30976	0	0	0.745366	-2.09107
ENSMUSG00000024140	Epas1	433	786	650.5	428	608.5	887	912	364		0	0	0.531521	-0.847098	0	0	0.547401	-1.18375
ENSMUSG00000096768	Erdr1	523	599	340.5	672.5	615.5	570	531.5	672		0	0	-0.618866	0.0381519	0	0	-0.275995	0.414864
ENSMUSG00000029377	Ereg	221.5	274.5	355	208.5	47.5	180	115	53		0	0	0.681601	-0.221312	0	0	1.31683	-1.82574
ENSMUSG00000084128	Esrp2	106	144.5	158	127.5	156	255	276.5	119		0	0	0.717767	-0.209178	0	0	0.930751	-1.14937
ENSMUSG00000035104	Eva1a	86	116	132.5	100	20	42	21	41		0	0	0.656811	-0.191453	0	0	-0.193412	-0.00385357
ENSMUSG00000038235	F11r	314	304	535	167	575	641	850	213.5		0	0	0.758699	-0.835085	0	0	0.511503	-1.60579
ENSMUSG00000029851	Fam115c	635.5	777.5	1094.5	765.5	331.5	455	520.5	561		0	0	0.836197	-0.0149955	0	0	0.619171	0.373537
ENSMUSG00000048388	Fam171b	111	80	61	128	54	25.5	37	65.5		0	0	-0.796954	0.67722	0	0	-0.571157	1.22275
ENSMUSG00000078670	Fam174b	354.5	702	613.5	261	469.5	864	475	385.5		0	0	0.783566	-1.3729	0	0	0.130124	-1.20932
ENSMUSG00000036006	Fam65b	235.5	302.5	371.5	204.5	336	331	313	277.5		0	0	0.691457	-0.560134	0	0	-0.114079	-0.326497
ENSMUSG00000020607	Fam84a	126.5	233.5	198	88	114	333	185	78		0	0	0.663147	-1.41643	0	0	0.66937	-2.24252
ENSMUSG00000024778	Fas	130.5	173.5	236	164	70	124	120	102		0	0	0.87008	-0.103536	0	0	0.694888	-0.191012
ENSMUSG00000021456	Fbp2	12	14	53	12	55.5	112	120	39		0	0	1.7214	-0.0199818	0	0	1.12331	-1.5238
ENSMUSG00000019773	Fbxo5	308	276	200	244.5	336	319.5	395.5	417.5		0	0	-0.642441	-0.266754	0	0	0.299441	0.376612
ENSMUSG00000025551	Fgf14	117	59	55.5	108	95.5	105	55.5	107		0	0	-0.975358	0.798713	0	0	-0.780483	0.126067
ENSMUSG00000050917	Fgf4	25.5	49	68	16.5	154.5	227	153	68		0	0	1.36085	-1.52109	0	0	0.0186936	-1.9247
ENSMUSG00000048373	Fgfbp1	82	61	162	28	288	326.5	765	132		0	0	0.98132	-0.948722	0	0	1.44511	-1.26016
ENSMUSG00000023092	Fhl1	1240	1753	2139	1270	301.5	595.5	421.5	544.5		0	0	0.765601	-0.44259	0	0	0.348436	-0.14932
ENSMUSG00000041559	Fmod	133.5	161.5	356	316	897	634.5	1093	630		0	0	1.32538	0.885079	0	0	0.234375	-0.056396
ENSMUSG00000071984	Fndc1	329.5	722.5	906	283	1492	1902.5	2119.5	953		0	0	1.46109	-1.38844	0	0	0.48147	-0.970023
ENSMUSG00000038552	Fndc4	276.5	240.5	165	189	267	216	347.5	267.5		0	0	-0.781181	-0.357443	0	0	0.298948	0.486739
ENSMUSG00000078302	Foxd1	380	819	635.5	315.5	1756.5	1693	1390.5	1144.5		0	0	0.770422	-1.51264	0	0	-0.414495	-0.599823
ENSMUSG00000037016	Frem2	24.5	82.5	78	31	1844	1075.5	1991	613		0	0	1.69439	-1.5374	0	0	0.088659	-0.836863
ENSMUSG00000056602	Fry	65	109	119.5	43.5	291	389.5	366	189		0	0	1.07828	-1.36248	0	0	0.307268	-1.16598
ENSMUSG00000066705	Fxyd6	76.5	180.5	229.5	55	1521	1098.5	1235.5	808.5		0	0	1.73085	-1.63853	0	0	-0.31406	-0.444854
ENSMUSG00000036904	Fzd8	262	272.5	165	214.5	92.5	170.5	56.5	130.5		0	0	-0.677982	-0.353714	0	0	-0.727556	-0.417823
ENSMUSG00000026787	Gad2	8	35	27.5	6	55	60.5	61.5	32		0	0	1.76844	-3.12219	0	0	-0.0585831	-1.08789
ENSMUSG00000052957	Gas1	134	135	72	119	81	65	45	99		0	0	-0.732202	-0.345284	0	0	-0.902177	0.766739
ENSMUSG00000058624	Gda	164.5	184	288.5	252	489	352.5	627	632.5		0	0	0.768224	0.414801	0	0	0.309257	0.80085
ENSMUSG00000071083	Gm10311	22	46	61	38.5	42.5	81	45	54.5		0	0	1.40176	-0.485938	0	0	0.234415	-0.890324
ENSMUSG00000096385	Gm11168	1	41	42.5	19.5	87	66	41.5	82		0	0	5.18646	-2.63092	0	0	-1.62706	1.09681
ENSMUSG00000086587	Gm11837	32	52.5	1	38	115.5	105	104.5	108		0	0	-4.32847	-1.04603	0	0	-0.27566	-0.0541977
ENSMUSG00000074527	Gm14296	99	70	47.5	48	88	101.5	87.5	94.5		0	0	-1.50507	-0.605083	0	0	0.165585	-0.152355
ENSMUSG00000074404	Gm1698	31	37.5	98.5	18.5	162	217	123	105.5		0	0	1.44808	-1.8098	0	0	-0.188962	-1.0985
ENSMUSG00000097446	Gm26629	84.5	70	33	59	68	74.5	57	67		0	0	-1.20466	0.221166	0	0	0.187795	-0.56469
ENSMUSG00000097518	Gm26694	57.5	54.5	25	27	42.5	44	54.5	38		0	0	-1.0914	-1.17406	0	0	0.481188	0.0777922
ENSMUSG00000094622	Gm3055	105.5	111.5	0	111.5	115.5	119	49.5	104		0	0	-10.1046	-0.10835	0	0	-4.91693	-0.164085
ENSMUSG00000097148	Gm3839	106	81.5	64	101.5	112.5	86	107	98.5		0	0	-0.857674	0.416775	0	0	-0.0923472	0.0658889
ENSMUSG00000078606	Gm4070	180	187.5	296.5	118	586	893	1465.5	226.5		0	0	0.815246	-0.76097	0	0	1.35715	-1.99821
ENSMUSG00000024697	Gna14	983	976.5	1564	706.5	1669.5	1053.5	1538	1349.5		0	0	0.708814	-0.509869	0	0	-0.103878	0.358475
ENSMUSG00000049092	Gpr137c	107.5	71.5	31	125.5	80	74	61	101		0	0	-2.17256	0.882549	0	0	-0.638194	0.84964
ENSMUSG00000056380	Gpr50	162	408.5	460	86.5	109.5	422	194.5	48		0	0	1.53617	-2.19385	0	0	0.667474	-3.30233
ENSMUSG00000018339	Gpx3	197.5	175	293	285.5	234	229.5	401	224		0	0	0.546959	0.797559	0	0	0.591953	-0.0860219
ENSMUSG00000050069	Grem2	290	352.5	439	372	67	127	96.5	84		0	0	0.588083	0.0892887	0	0	0.672478	-0.576585
ENSMUSG00000037188	Grhl3	27	28.5	53.5	15	45.5	59.5	247	15		0	0	0.917399	-1.13545	0	0	2.45332	-2.13327
ENSMUSG00000032348	Gsta4	905.5	588	1461	567.5	2879	3096.5	3269	1713.5		0	0	0.691586	-0.155749	0	0	0.190252	-0.769542
ENSMUSG00000033910	Gucy1a3	101.5	84	173	51.5	144.5	89.5	122	127		0	0	0.79014	-0.902673	0	0	-0.255986	0.527633
ENSMUSG00000004698	Hdac9	180.5	254.5	269	188	254	250	262.5	286.5		0	0	0.539748	-0.473103	0	0	0.0582822	0.151106
ENSMUSG00000042807	Hecw2	127.5	197	191	156.5	77.5	124.5	77	152		0	0	0.775303	-0.374196	0	0	0.0374324	0.107803
ENSMUSG00000066842	Hmcn1	58.5	76.5	101.5	98.5	76	77	127	113		0	0	0.963388	0.532429	0	0	0.955117	0.690056
ENSMUSG00000007850	Hnrnph1	7860.5	5658.5	4633	6816	6174.5	6389	6312	6389		0	0	-0.843217	0.375913	0	0	-0.0471887	0.0259705
ENSMUSG00000038253	Hoxa5	72.5	89	38	65.5	56	49	43.5	55		0	0	-1.14431	-0.625064	0	0	-0.292109	0.128637
ENSMUSG00000001819	Hoxd13	156.5	110	97	110	86.5	74	52.5	65.5		0	0	-0.900469	-0.0281173	0	0	-0.532899	-0.0550074
ENSMUSG00000070407	Hs3st3b1	183	308.5	303	175	701	747.5	622.5	544		0	0	0.742937	-0.632146	0	0	-0.151998	-0.515409
ENSMUSG00000037405	Icam1	102	130	205.5	176	55.5	85	159.5	102		0	0	1.19013	0.392993	0	0	1.6656	0.35004
ENSMUSG00000039323	Igfbp2	52.5	91	122.5	58.5	1827.5	759	2128.5	486		0	0	1.0625	-0.801483	0	0	0.196177	-0.596203
ENSMUSG00000026185	Igfbp5	228.5	86	429	138	214.5	75.5	294	53		0	0	0.898802	0.490964	0	0	0.484697	-0.396536
ENSMUSG00000078853	Igtp	2.5	17	13	11.5	52	73	100	31.5		0	0	1.67166	-0.507244	0	0	0.787216	-1.20485
ENSMUSG00000031750	Il34	35	51.5	73.5	49.5	144	213	113.5	68.5		0	0	1.19309	-0.0745441	0	0	-0.526477	-1.7718
ENSMUSG00000037035	Inhbb	98.5	157	152	181.5	84.5	97.5	167	130		0	0	0.781669	0.163612	0	0	0.990508	0.320969
ENSMUSG00000068154	Insm1	18.5	92.5	45	23	180	93.5	91	175		0	0	1.30426	-1.92705	0	0	-1.03064	0.880638
ENSMUSG00000020227	Irak3	300.5	518	502	355.5	1015.5	958.5	1110	910.5		0	0	0.778933	-0.539797	0	0	0.123392	-0.108446
ENSMUSG00000030786	Itgam	72	53	135.5	60	34	132	45.5	22.5		0	0	0.812895	0.125313	0	0	0.683656	-2.67303
ENSMUSG00000025809	Itgb1	27396	27396	47048	27396	17632	23956	20516	17632		0	0	0.641859	0	0	0	0.218552	-0.635766
ENSMUSG00000002799	Jag2	112	352.5	203.5	78.5	644	677	541	292		0	0	0.760766	-2.07267	0	0	-0.255543	-1.17744
ENSMUSG00000053062	Jam2	229.5	465	641	197.5	654	707.5	917	341		0	0	1.48266	-1.23817	0	0	0.478751	-1.07539
ENSMUSG00000017817	Jph2	239	450.5	373.5	282	20	178.5	43	61		0	0	0.601007	-0.729539	0	0	1.00515	-1.58416
ENSMUSG00000035407	Kank4	85	88.5	170.5	44	155	97	210.5	107		0	0	0.847859	-0.932812	0	0	0.482994	0.249297
ENSMUSG00000055675	Kbtbd11	25.5	57	65.5	30	210	121.5	312	152.5		0	0	1.06149	-0.679465	0	0	0.583278	0.154457
ENSMUSG00000051726	Kcnf1	240	272	433.5	167	97.5	228	120.5	69		0	0	0.828677	-0.639622	0	0	0.308512	-1.85711
ENSMUSG00000026824	Kcnj3	0	14	25	8	93	101	152	50.5		0	0	7.52876	-1.3112	0	0	0.820436	-1.09997
ENSMUSG00000018476	Kdm6b	1127	1355.5	10001	517	1424.5	1232	11778	524.5		0	0	3.14054	-1.41619	0	0	3.06121	-1.22482
ENSMUSG00000014602	Kif1a	739	414.5	1130	313	652	407.5	951	123		0	0	0.518475	-0.413777	0	0	0.57737	-1.75015
ENSMUSG00000024795	Kif20b	696	618.5	450	557.5	843	803.5	810.5	862		0	0	-0.557316	-0.278216	0	0	-0.0440353	0.134963
ENSMUSG00000032254	Kif23	807	888	522	612.5	771.5	729	751	827		0	0	-0.565743	-0.567879	0	0	0.0638875	0.268198
ENSMUSG00000042115	Klhdc8a	301	345	471	298	95	264.5	186	97		0	0	0.581261	-0.272894	0	0	1.07282	-1.50956
ENSMUSG00000030693	Klk10	235.5	203.5	154	99	236	774	903	81.5		0	0	-0.707439	-0.959892	0	0	1.97054	-3.33879
ENSMUSG00000045545	Krt14	513	446	839	368.5	1061.5	1464	1664	546		0	0	0.672758	-0.230426	0	0	0.650125	-1.38508
ENSMUSG00000053797	Krt16	47.5	39	150	72	131	317.5	656	49.5		0	0	1.72648	0.916731	0	0	2.17905	-2.64859
ENSMUSG00000035557	Krt17	11	20	60	16.5	648.5	676	2514.5	328		0	0	2.57281	-0.33107	0	0	1.97249	-1.0046
ENSMUSG00000023043	Krt18	18	27	38	13.5	109	106	398	34		0	0	1.4261	-1.32261	0	0	1.92784	-1.6062
ENSMUSG00000035775	Krt20	26	30.5	69.5	23.5	71.5	148.5	208.5	22		0	0	1.52554	-0.621352	0	0	1.5436	-2.71493
ENSMUSG00000058354	Krt6a	168.5	59.5	454	245	885	1310	3342	271		0	0	1.33718	2.3186	0	0	1.98774	-2.28836
ENSMUSG00000023041	Krt6b	11	3.5	24.5	3.5	76	85	651	29.5		0	0	2.00909	-0.259112	0	0	3.30596	-1.56723
ENSMUSG00000049382	Krt8	163.5	276.5	421	114.5	2031.5	1952.5	2686	1010		0	0	1.33254	-1.19848	0	0	0.350231	-1.0084
ENSMUSG00000041782	Lad1	42	52.5	98	19.5	396	430.5	592	161.5		0	0	1.22036	-1.23815	0	0	0.622505	-1.42228
ENSMUSG00000024421	Lama3	222	242	382	252.5	530	514.5	821	341		0	0	0.808249	0.0908812	0	0	0.691879	-0.741076
ENSMUSG00000019846	Lama4	3286	4366	5838	2826	6779	6641.5	6055	4777		0	0	0.827982	-0.571474	0	0	-0.16692	-0.445278
ENSMUSG00000026639	Lamb3	74.5	58.5	128.5	46	583	419	522	187.5		0	0	0.822846	-0.33513	0	0	-0.226245	-1.21741
ENSMUSG00000028581	Laptm5	57.5	109	132	62.5	217	497.5	425.5	287		0	0	1.3692	-0.741555	0	0	0.861288	-0.760646
ENSMUSG00000033880	Lgals3bp	38	56	66	119	192	412	456	138		0	0	0.871991	0.939457	0	0	1.16625	-1.59764
ENSMUSG00000053522	Lgals7	24	24.5	42	26	1102	499	1703.5	882		0	0	0.442165	0.0616369	0	0	0.641482	0.818633
ENSMUSG00000020140	Lgr5	45	97.5	116	30.5	22	64	54.5	15		0	0	1.53176	-1.66613	0	0	1.17932	-2.41042
ENSMUSG00000042793	Lgr6	901.5	676.5	1451	671.5	830.5	876.5	683.5	517		0	0	0.69906	0.0314793	0	0	-0.29792	-0.788705
ENSMUSG00000037736	Limch1	1238	1030	1896.5	964.5	905	838	1632	839.5		0	0	0.594085	-0.137289	0	0	0.821537	0.0164106
ENSMUSG00000035310	Lin54	213	205	131.5	170	165.5	207	168	179.5		0	0	-0.77259	-0.160475	0	0	0.125044	-0.293684
ENSMUSG00000087303	Lipo2	98	18	9.5	40.5	51	41.5	59.5	40		0	0	-3.16687	8.66523	0	0	0.189905	0.187515
ENSMUSG00000048096	Lmod1	203	309	354	158	29	92.5	31	26		0	0	0.807959	-0.896509	0	0	-0.21583	-1.72302
ENSMUSG00000052581	Lrrtm4	51	2	16	123.5	18	31.5	12	105		0	0	-2.86943	5.87904	0	0	-1.01401	2.53666
ENSMUSG00000048706	Lurap1l	740	821	1216.5	649.5	203	398	372	186		0	0	0.825832	-0.392584	0	0	0.866367	-1.08248
ENSMUSG00000027375	Mal	791	351	1591	441.5	1778	1741	2898	1010		0	0	1.04376	0.306404	0	0	0.691484	-0.878331
ENSMUSG00000019996	Map7	30	55	92.5	44	229.5	356.5	325	129.5		0	0	1.35798	-0.138736	0	0	0.609018	-1.49028
ENSMUSG00000021636	Marveld2	3.5	22	14	8	61.5	110.5	74.5	56		0	0	2.17069	-1.79458	0	0	0.490172	-1.10184
ENSMUSG00000030322	Mbd4	97	76	61	66.5	137	95	122	112		0	0	-0.60935	-0.34152	0	0	-0.0740621	0.0524198
ENSMUSG00000057706	Mex3b	342.5	468.5	208	286	266.5	379	194.5	315		0	0	-0.675407	-0.72289	0	0	-0.258251	-0.286137
ENSMUSG00000030116	Mfap5	104.5	106.5	183	149.5	56	98.5	70	117		0	0	0.800848	0.455387	0	0	0.19589	0.181114
ENSMUSG00000033174	Mgll	142.5	157	250	96	146.5	241.5	226.5	76		0	0	0.894568	-0.69994	0	0	0.785645	-1.69913
ENSMUSG00000030218	Mgp	132.5	200	325	110.5	727.5	666.5	1318	347		0	0	1.23824	-0.867876	0	0	0.834974	-0.845845
ENSMUSG00000031004	Mki67	5059.5	4000	2710	3802.5	7388	5308.5	5812	7237		0	0	-0.859039	-0.116907	0	0	-0.350215	0.316038
ENSMUSG00000032355	Mlip	6	14	25	22	82.5	33.5	43	87.5		0	0	0.89884	0.483095	0	0	-1.19107	1.49286
ENSMUSG00000032221	Mns1	133	135	84	119	132.5	179	173	167.5		0	0	-0.736216	-0.277393	0	0	0.503518	-0.0131692
ENSMUSG00000032517	Mobp	95	62	53	92	68.5	54.5	26	165		0	0	-0.743076	0.656108	0	0	-1.4458	1.63526
ENSMUSG00000020000	Moxd1	130	217	259.5	154.5	59	192	168	39.5		0	0	1.00236	-0.481989	0	0	1.63559	-2.30905
ENSMUSG00000031070	Mrgprf	129.5	112	218.5	189.5	171	134.5	73.5	208.5		0	0	0.885104	0.706984	0	0	-1.14501	0.656514
ENSMUSG00000025930	Msc	425.5	952	658	340	1048.5	1196.5	907	1508		0	0	0.653738	-1.48228	0	0	-0.20165	0.336641
ENSMUSG00000032591	Mst1	57.5	63	105	102	124.5	130	190	169		0	0	1.15692	0.936246	0	0	0.601678	0.21029
ENSMUSG00000021485	Mxd3	99.5	152.5	60.5	75	107.5	148.5	81.5	128		0	0	-0.684142	-0.913038	0	0	-0.382251	-0.306386
ENSMUSG00000067818	Myl9	1292.5	1677.5	2068	1448	286	974	598	384.5		0	0	0.638008	-0.190338	0	0	1.11394	-1.33847
ENSMUSG00000042029	Ncapg2	897.5	734	566.5	696.5	929	872.5	798	1064.5		0	0	-0.713712	-0.00161812	0	0	-0.163939	0.327524
ENSMUSG00000047586	Nccrp1	315.5	355	514	214.5	1222	1749	1191	556.5		0	0	0.855115	-0.790475	0	0	-0.0290729	-1.64917
ENSMUSG00000040536	Necab1	130	200	212	122.5	1005.5	569.5	818	926		0	0	0.915842	-0.761009	0	0	-0.23303	0.642408
ENSMUSG00000022055	Nefl	355	235.5	932	102.5	220	224.5	337.5	143.5		0	0	1.4033	-1.22348	0	0	0.519708	-0.622652
ENSMUSG00000022054	Nefm	107.5	51.5	243.5	54	30	17.5	29.5	28		0	0	1.13214	-0.103896	0	0	0.556547	0.769848
ENSMUSG00000039396	Neil3	153.5	174	91	156.5	306.5	238	231.5	327		0	0	-0.822781	-0.202604	0	0	-0.490733	0.518925
ENSMUSG00000027544	Nfatc2	48.5	109	112	34	291.5	536	299	218.5		0	0	1.10451	-1.72694	0	0	-0.0125315	-1.26431
ENSMUSG00000000120	Ngfr	26	35	52	19	243.5	155	210	106.5		0	0	0.994838	-0.920406	0	0	-0.148985	-0.592518
ENSMUSG00000038879	Nipal2	21	52.5	46	30	87.5	133.5	121.5	97.5		0	0	1.19757	-0.804373	0	0	0.481386	-0.360423
ENSMUSG00000021567	Nkd2	85	119.5	144	57	48.5	135	138	32		0	0	0.758588	-1.09019	0	0	1.43053	-2.07395
ENSMUSG00000038058	Nod1	44	58.5	76.5	43	295	294.5	347	171.5		0	0	0.795058	-0.431239	0	0	0.23688	-0.826876
ENSMUSG00000029361	Nos1	4	13	26	10	79	167	152	42		0	0	2.058	-0.289507	0	0	0.994548	-2.08243
ENSMUSG00000038146	Notch3	275	217.5	407	377	397.5	228.5	664	244.5		0	0	0.570402	0.789957	0	0	0.768767	0.0388538
ENSMUSG00000015468	Notch4	44	31	97	24	510	365	435.5	290.5		0	0	1.34592	-0.418525	0	0	-0.2785	-0.227097
ENSMUSG00000042988	Notum	95.5	59	151	142	81	64	169	84		0	0	0.691506	1.14493	0	0	1.04038	0.347456
ENSMUSG00000030411	Nova2	67	81	168	53	193.5	176	249.5	119.5		0	0	1.34291	-0.441287	0	0	0.297193	-0.604442
ENSMUSG00000026077	Npas2	61	90.5	100	85.5	148.5	184	98	92.5		0	0	0.638424	0.060204	0	0	-0.539236	-0.911358
ENSMUSG00000040998	Npnt	766.5	1432	1245	886	1096.5	1539	1174	679		0	0	0.583111	-0.736308	0	0	0.0941221	-1.09259
ENSMUSG00000029019	Nppb	188.5	256	279	163	47	249.5	52	44		0	0	0.486835	-0.628918	0	0	0.154093	-2.3959
ENSMUSG00000078202	Nrarp	82	154	131.5	50	323	314	260	242		0	0	0.82852	-1.63141	0	0	-0.250544	-0.328943
ENSMUSG00000059974	Ntm	49.5	85	99	86	10	22.5	23	32		0	0	1.04101	-9.73123e-05	0	0	0.920616	0.47468
ENSMUSG00000020902	Ntn1	99.5	93	188	124.5	269	113	499	300.5		0	0	0.937869	0.636488	0	0	0.753244	1.36641
ENSMUSG00000027306	Nusap1	445.5	444.5	291	337.5	1059	738.5	940	936		0	0	-0.657302	-0.322841	0	0	-0.173836	0.240862
ENSMUSG00000048148	Nwd1	2.5	4.5	13	5	89	24.5	60	57.5		0	0	3.56978	1.25183	0	0	-0.619039	1.37278
ENSMUSG00000028256	Odf2l	152.5	118	96	107.5	145	128	137.5	117.5		0	0	-0.559126	-0.183648	0	0	0.0157277	-0.200472
ENSMUSG00000033377	Palmd	36.5	101	91	26.5	119	175.5	203	67.5		0	0	1.37171	-1.85541	0	0	0.936328	-1.16361
ENSMUSG00000026335	Pam	4274.5	9695	8806	4584	5957.5	10028	5837	3939		0	0	1.09968	-1.12942	0	0	-0.00603038	-1.34845
ENSMUSG00000028370	Pappa	229	281	413	355	102.5	201.5	269.5	120		0	0	0.777659	0.372556	0	0	1.45611	-0.752873
ENSMUSG00000024899	Papss2	77.5	76	142	62.5	28	30	34	22		0	0	0.736094	-0.214266	0	0	0.0871984	-0.348002
ENSMUSG00000034981	Parm1	126	156	368.5	195.5	123	121	238	90		0	0	1.53916	0.271018	0	0	1.08352	-0.41979
ENSMUSG00000051375	Pcdh1	90	60	164	58.5	119	109	316	45		0	0	0.727377	-0.0314692	0	0	1.32477	-1.33118
ENSMUSG00000039278	Pcsk1n	19.5	65.5	48.5	17	863.5	585	632.5	573		0	0	1.06685	-2.15637	0	0	-0.473728	0.0589151
ENSMUSG00000024713	Pcsk5	107	108	177	101.5	135	101	134	155.5		0	0	0.69889	-0.22943	0	0	-0.00790534	0.445387
ENSMUSG00000030513	Pcsk6	1009.5	1020.5	1507	797	572.5	665	712	354.5		0	0	0.572037	-0.385304	0	0	0.322063	-0.924748
ENSMUSG00000041741	Pde3a	74.5	160	111	115.5	88	234	131	97		0	0	0.526998	-0.5403	0	0	0.668086	-1.31749
ENSMUSG00000041119	Pde9a	23	37.5	38	15	612.5	575	664.5	303		0	0	0.9146	-1.26062	0	0	0.0900878	-0.917802
ENSMUSG00000000489	Pdgfb	63.5	116	110	37	222.5	291	229	161		0	0	0.994872	-1.6591	0	0	0.261306	-0.766774
ENSMUSG00000020388	Pdlim4	76.5	62.5	167.5	75	183	116.5	226.5	147		0	0	1.27826	0.499973	0	0	0.252599	0.539379
ENSMUSG00000028583	Pdpn	460.5	449	755.5	409	517	303.5	637.5	456		0	0	0.728265	-0.0924814	0	0	0.370784	0.540379
ENSMUSG00000022197	Pdzd2	331	547	494.5	298	494	922.5	572	381.5		0	0	0.600859	-0.821622	0	0	0.264438	-1.25942
ENSMUSG00000021846	Peli2	216	340.5	340	198	591	508.5	555	420.5		0	0	0.63427	-0.723503	0	0	-0.0580451	-0.347385
ENSMUSG00000045573	Penk	26	32	75	22.5	73	61.5	383	75		0	0	1.30341	-0.678861	0	0	2.57908	0.320296
ENSMUSG00000019851	Perp	1710	2000	3595	1876.5	2078.5	2925	3431	2091		0	0	1.07064	-0.112186	0	0	0.737992	-0.515753
ENSMUSG00000026873	Phf19	140.5	202	85	99.5	43.5	72	27	51.5		0	0	-0.730384	-1.06351	0	0	-0.828727	-0.616374
ENSMUSG00000012520	Phox2b	1.5	21.5	82	0.5	414	511.5	289	93.5		0	0	4.72694	-6.05819	0	0	-0.570274	-2.51502
ENSMUSG00000041064	Pif1	237.5	220	136	139	137.5	147.5	147	181.5		0	0	-0.778895	-0.595886	0	0	0.078948	0.236892
ENSMUSG00000040543	Pitpnm3	80	68	121.5	114	433.5	272.5	313	235		0	0	0.635999	0.701925	0	0	-0.460178	-0.293413
ENSMUSG00000026413	Pkp1	529.5	489	847.5	232.5	1304	862	1363.5	691.5		0	0	0.704491	-1.10477	0	0	0.0207776	-0.26286
ENSMUSG00000024998	Plce1	89	117	177.5	92	731.5	406	945.5	380		0	0	0.825535	-0.257882	0	0	0.322086	-0.0713505
ENSMUSG00000031775	Pllp	20	64	58.5	13	280.5	271	321.5	237.5		0	0	1.25833	-2.20201	0	0	0.294381	-0.152578
ENSMUSG00000025608	Podxl	2106.5	3149	3531	1438	6288.5	6506	6276	4522.5		0	0	0.663614	-1.11098	0	0	-0.0519247	-0.526205
ENSMUSG00000029167	Ppargc1a	11.5	27.5	47.5	18	153	63.5	111.5	42.5		0	0	8.8941	-0.666273	0	0	-0.414649	-0.236446
ENSMUSG00000041577	Prelp	2904	2874	4978.5	2954.5	3597	3456	4673	3348.5		0	0	0.776936	0.0243752	0	0	0.413571	-0.0458303
ENSMUSG00000006014	Prg4	54.5	49	126.5	56	76.5	59	130	35		0	0	1.33033	0.103041	0	0	0.746416	-0.570398
ENSMUSG00000030069	Prok2	8	62.5	39	8.5	21.5	72	31	11		0	0	2.26692	-2.78319	0	0	0.628973	-2.62297
ENSMUSG00000019303	Psmc3ip	157	127.5	101	120	120	95	119	132		0	0	-0.803157	-0.111491	0	0	0.0861147	0.470757
ENSMUSG00000032492	Pth1r	66	85	104	72	68.5	59	73	66.5		0	0	0.645598	-0.259491	0	0	0.144032	0.167428
ENSMUSG00000048776	Pthlh	77	110	127	117.5	24	71.5	26	24.5		0	0	0.896611	0.0661619	0	0	0.222859	-1.50478
ENSMUSG00000059456	Ptk2b	295	422	497.5	468.5	184	383	347	267.5		0	0	0.773413	0.223704	0	0	0.977608	-0.36659
ENSMUSG00000020154	Ptprb	293	490	476.5	205.5	121.5	405.5	192.5	72		0	0	0.68066	-1.19349	0	0	0.779999	-2.538
ENSMUSG00000097993	Ptprv	1224	1411	1916	2426	1795	2078.5	2161	3553		0	0	0.622724	0.795159	0	0	0.235065	0.740683
ENSMUSG00000068748	Ptprz1	485.5	801.5	938.5	377	868	1307.5	1611.5	612		0	0	1.00625	-1.06173	0	0	1.00662	-1.04976
ENSMUSG00000021069	Pygl	66	46	107	31	355	96	339	100		0	0	0.651658	-0.772543	0	0	-0.143981	0.278753
ENSMUSG00000019066	Rab3d	161	160	255	134.5	561	457	563	324		0	0	0.804096	-0.287102	0	0	0.0891115	-0.374465
ENSMUSG00000041046	Ramp3	90.5	90	219	65.5	687	228.5	910	424.5		0	0	1.41463	-0.491562	0	0	0.325849	0.902151
ENSMUSG00000049404	Rarres1	107.5	171	199	150	86.5	167	123.5	115		0	0	0.841471	-0.205566	0	0	0.438726	-0.597083
ENSMUSG00000043639	Rbm20	64	58	112	73	101.5	157	257	58		0	0	0.828155	0.488453	0	0	1.24995	-1.44615
ENSMUSG00000039601	Rcan2	70	82.5	118	83.5	46	62	96	31.5		0	0	0.832096	0.0614684	0	0	1.07113	-0.999343
ENSMUSG00000025921	Rdh10	526	710	795.5	488	294	394	346.5	213		0	0	0.537478	-0.503852	0	0	0.222958	-0.865152
ENSMUSG00000002459	Rgs20	97.5	100	161	77.5	32	55.5	48	29		0	0	0.803312	-0.410665	0	0	0.644401	-0.841117
ENSMUSG00000042671	Rgs8	109	171	486.5	95	129.5	452	433.5	95		0	0	2.08996	-0.890874	0	0	1.69979	-2.28001
ENSMUSG00000037991	Rmi2	131	125.5	83	121	112.5	88	90.5	146		0	0	-0.853944	-0.251314	0	0	-0.526998	0.665548
ENSMUSG00000038068	Rnf144b	56.5	78.5	112	66	51	75	81	31		0	0	1.02374	-0.0646961	0	0	0.522762	-1.25331
ENSMUSG00000062309	Rpp25	11	35	28	4	84.5	64.5	121.5	60		0	0	1.1819	-3.05608	0	0	0.265762	-0.222249
ENSMUSG00000021313	Ryr2	39	100.5	64.5	39	100.5	105	93	105.5		0	0	0.684423	-1.27129	0	0	-0.295529	-0.0740418
ENSMUSG00000020519	Sap30l	224.5	197	138.5	187.5	216	245	206	213.5		0	0	-0.978587	-0.194947	0	0	-0.0301812	-0.169044
ENSMUSG00000046056	Sbsn	336	305	497.5	349	236	368	552.5	226		0	0	0.564748	0.170427	0	0	1.31383	-0.680024
ENSMUSG00000022032	Scara5	211.5	129	350.5	159	837.5	222.5	707	424.5		0	0	0.69069	0.301416	0	0	-0.247565	0.815847
ENSMUSG00000022123	Scel	65.5	64.5	155	34	44	74	205.5	22		0	0	1.3905	-0.913038	0	0	2.15628	-1.76945
ENSMUSG00000038677	Scube3	150	202.5	295.5	251.5	910.5	610	917	1038		0	0	0.920827	0.374101	0	0	0.0644328	0.727135
ENSMUSG00000022261	Sdc2	1835.5	2515	2754	2241.5	1771	2325	2059	1780		0	0	0.626586	-0.0985923	0	0	0.252813	-0.379849
ENSMUSG00000029189	Sel1l3	9.5	35	29	11	68.5	71.5	46.5	34		0	0	0.850543	-1.78511	0	0	-0.528729	-1.14904
ENSMUSG00000027200	Sema6d	220	291.5	331	270.5	461	315	447.5	446		0	0	0.694502	0.00801699	0	0	0.00347249	0.524619
ENSMUSG00000044734	Serpinb1a	32	28	66	42	79.5	70	150	91.5		0	0	1.04208	0.469254	0	0	0.800685	0.699546
ENSMUSG00000026249	Serpine2	1362	1454	2166	2007.5	1435	1262	2673	2267		0	0	0.643948	0.546784	0	0	0.83015	0.85575
ENSMUSG00000023224	Serping1	82.5	109.5	122	117	349.5	253.5	487	350.5		0	0	0.643894	0.154662	0	0	0.427462	0.527041
ENSMUSG00000031548	Sfrp1	388.5	613	665	297	890.5	765.5	1151	787.5		0	0	0.776671	-1.01919	0	0	0.380274	-0.0209365
ENSMUSG00000027996	Sfrp2	402	517	1143.5	494.5	311	207.5	442	380		0	0	1.51656	-0.0239459	0	0	0.617271	0.861467
ENSMUSG00000021319	Sfrp4	59	86	150	92	112	69.5	208.5	155		0	0	1.11454	0.0637189	0	0	0.947871	1.38425
ENSMUSG00000020354	Sgcd	59	98.5	105.5	85.5	81.5	110.5	81.5	94.5		0	0	1.01885	-0.258269	0	0	-0.162166	-0.271375
ENSMUSG00000050010	Shisa3	109.5	188	541	89.5	840.5	673	786	399.5		0	0	2.39076	-1.09332	0	0	-0.0872408	-0.801444
ENSMUSG00000027896	Slc16a4	56.5	100.5	93.5	108	149	129	119.5	129		0	0	0.88164	-0.0546454	0	0	-0.473948	0.0534716
ENSMUSG00000030500	Slc17a6	2	3	14	0	44	59.5	80.5	19		0	0	7.07903	-5.93074	0	0	0.869751	-1.74209
ENSMUSG00000036067	Slc2a6	86	36	185	79	159	125.5	156.5	136.5		0	0	1.0709	1.13064	0	0	0.0141524	-0.00528075
ENSMUSG00000031596	Slc7a2	169	194.5	303	139	712	564.5	1026	456		0	0	0.885211	-0.375702	0	0	0.496779	-0.278412
ENSMUSG00000031297	Slc7a3	71	103.5	109.5	49.5	973	1663	1163	557		0	0	0.624311	-1.09228	0	0	0.210684	-1.51596
ENSMUSG00000056427	Slit3	617	833	944	761.5	820	979	916.5	749.5		0	0	0.596839	-0.159229	0	0	0.105089	-0.336581
ENSMUSG00000028312	Smc2	1858	1481	1143	1545	2025	1835.5	1777	2322.5		0	0	-0.735482	0.0184094	0	0	-0.158054	0.356941
ENSMUSG00000024974	Smc3	1451	1120	901.5	1264	2290	2157	2024	2343.5		0	0	-0.698799	0.144181	0	0	-0.10986	0.0738459
ENSMUSG00000034349	Smc4	2224	1965.5	1279	1809	4522.5	3195	3481	4366.5		0	0	-0.745965	-0.251803	0	0	-0.451662	0.470967
ENSMUSG00000031906	Smpd3	97	101	197	75.5	40	57	75	24		0	0	1.2265	-0.421885	0	0	0.904059	-1.34712
ENSMUSG00000047793	Sned1	158	173.5	244.5	221	899	560	920	710.5		0	0	0.664961	0.445317	0	0	-0.0102504	0.35297
ENSMUSG00000031626	Sorbs2	877	693	1315	1102	240	350	373.5	419		0	0	0.615222	0.609925	0	0	0.686736	0.276069
ENSMUSG00000036169	Sostdc1	266	400.5	944	380.5	315	353.5	596	732.5		0	0	1.81578	-0.173319	0	0	0.951863	1.0944
ENSMUSG00000038560	Sp6	23.5	64	62	19	27.5	86.5	91.5	22		0	0	1.36387	-1.83606	0	0	1.60073	-2.01912
ENSMUSG00000068859	Sp9	83	88.5	190	97	45.5	50	84.5	70.5		0	0	1.14259	0.134105	0	0	1.38689	0.61051
ENSMUSG00000052525	Spdya	67.5	31.5	7	57	52.5	69.5	48.5	42		0	0	-5.79873	0.214219	0	0	0.0182654	-0.933394
ENSMUSG00000055561	Spink5	8	0	31	8	122	193	514.5	58.5		0	0	1.36982	6.33985	0	0	1.8968	-1.73041
ENSMUSG00000074227	Spint2	119	167.5	196.5	99	925	853.5	1074.5	510		0	0	0.784848	-0.779081	0	0	0.222526	-0.616462
ENSMUSG00000058297	Spock2	10	27.5	21.5	4	1014	426.5	659.5	363		0	0	0.835638	-2.92062	0	0	-0.629068	-0.286722
ENSMUSG00000037379	Spon2	68.5	154	128	80.5	97.5	174	115	194.5		0	0	1.09179	-0.882427	0	0	0.144768	0.209089
ENSMUSG00000050359	Sprr1a	10	13	30	42.5	158	181	1204	59		0	0	1.06482	2.39237	0	0	2.9418	-1.75247
ENSMUSG00000048455	Sprr1b	6	17	21	29.5	8	29	86.5	11		0	0	1.70625	0.707753	0	0	2.77394	-1.34589
ENSMUSG00000050092	Sprr2b	53.5	36	141	255.5	72	63.5	445.5	205		0	0	1.2057	2.53442	0	0	2.58602	1.7006
ENSMUSG00000021061	Sptb	36	43	54	31	628	233.5	616.5	190.5		0	0	0.43104	-0.408967	0	0	-0.0231068	-0.291002
ENSMUSG00000043461	Sptssb	39	48.5	79.5	28	303.5	187	244	164		0	0	0.787973	-0.68387	0	0	-0.403781	-0.242225
ENSMUSG00000031995	St14	161	354	325	281	541.5	806.5	903	504.5		0	0	0.963839	-0.224158	0	0	0.686308	-0.654776
ENSMUSG00000022747	St3gal6	415.5	740.5	709	365	680	976	630	690		0	0	0.739618	-1.00069	0	0	-0.106644	-0.519216
ENSMUSG00000014813	Stc1	95.5	191	263.5	40	38	121	132	13		0	0	1.37467	-2.28234	0	0	1.94964	-3.27115
ENSMUSG00000020303	Stc2	149.5	218	235	165	340.5	446.5	398	253.5		0	0	0.637653	-0.415481	0	0	0.222043	-0.831134
ENSMUSG00000039954	Stk32a	81	107	162.5	118	95.5	204	218	138		0	0	0.907843	0.147098	0	0	1.24372	-0.476144
ENSMUSG00000022829	Stxbp5l	28	84.5	98	60	63	122.5	87.5	85		0	0	1.08467	-0.383945	0	0	0.543354	-0.734384
ENSMUSG00000028369	Svep1	297	410	480	403.5	237	229.5	287	404.5		0	0	0.610152	-0.00537959	0	0	0.164837	0.740804
ENSMUSG00000022340	Sybu	164	180.5	273.5	153.5	684.5	442	527	446.5		0	0	0.864115	-0.383755	0	0	-0.419962	0.0341714
ENSMUSG00000027220	Syt13	180	234.5	392	275.5	74.5	124	174.5	205		0	0	1.13823	0.197455	0	0	1.19708	0.539541
ENSMUSG00000028860	Sytl1	45	25	84.5	85.5	53	29.5	128.5	57		0	0	0.937835	1.81544	0	0	1.41746	0.661271
ENSMUSG00000037321	Tap1	168.5	258.5	254.5	206	104.5	226	182	138		0	0	0.59013	-0.204601	0	0	0.884561	-0.858155
ENSMUSG00000021953	Tdh	8	36	63	13.5	646.5	826	1297.5	462		0	0	2.92523	-1.33499	0	0	1.03517	-0.795793
ENSMUSG00000050052	Tdrp	29.5	39	54	28	138.5	178.5	132	64.5		0	0	0.532031	-0.516696	0	0	-0.0595753	-1.52849
ENSMUSG00000016150	Tenm1	82.5	109.5	130	150	111.5	105	130	159.5		0	0	0.9067	0.370044	0	0	0.26672	0.587441
ENSMUSG00000021359	Tfap2a	38.5	51	61.5	46.5	189	120.5	314.5	115		0	0	1.13231	-0.0464547	0	0	0.820523	-0.23163
ENSMUSG00000022218	Tgm1	166.5	182.5	406	104	243	468	409.5	113.5		0	0	1.2183	-0.742545	0	0	0.73629	-2.06085
ENSMUSG00000037820	Tgm2	589.5	1444.5	887	519	2305.5	3530.5	1913.5	2069		0	0	0.527152	-1.47015	0	0	-0.230019	-0.804065
ENSMUSG00000027401	Tgm3	46	55	94.5	21	331	795	604	136.5		0	0	1.16217	-1.12915	0	0	0.879269	-2.51957
ENSMUSG00000031480	Thsd1	109.5	92	167.5	82.5	90.5	111	112	67.5		0	0	0.700817	-0.16154	0	0	0.297194	-0.683972
ENSMUSG00000068327	Tlx2	9	14	42.5	1.5	119	140	75	23		0	0	2.39476	-4.44177	0	0	-0.918229	-2.68196
ENSMUSG00000054675	Tmem119	91	209	138	56.5	218.5	284	149	133		0	0	0.538157	-1.83625	0	0	-0.694943	-0.944848
ENSMUSG00000043015	Tmem194b	62	81.5	36	64	93	103.5	73	96.5		0	0	-0.688757	-0.392484	0	0	-0.483256	-0.177898
ENSMUSG00000022754	Tmem45a	112	134	237	128.5	329.5	403.5	565.5	274.5		0	0	1.05508	-0.10967	0	0	0.864201	-0.599063
ENSMUSG00000028364	Tnc	6614.5	7828	10291	10598	2166	3333	3557	3271.5		0	0	0.667112	0.358178	0	0	0.721523	0.0209478
ENSMUSG00000019850	Tnfaip3	125.5	163.5	187.5	121	78	78	83.5	65.5		0	0	0.536455	-0.17903	0	0	0.0123401	-0.17918
ENSMUSG00000063727	Tnfrsf11b	883	1144.5	1630	915.5	666	1227	1174	832.5		0	0	0.938404	-0.340252	0	0	0.857149	-0.611954
ENSMUSG00000026418	Tnni1	2	7	11	12	212.5	68	174	93		0	0	2.39622	0.968144	0	0	-0.208557	0.449043
ENSMUSG00000042870	Tom1	66	115	0	133	81.5	0	88	7		0	0	-7.33092	-0.0686335	0	0	0.268923	3.56978
ENSMUSG00000020914	Top2a	3726.5	3941	2293.5	3451	5832.5	4974.5	5720	6500		0	0	-0.688213	-0.0975126	0	0	0.0302702	0.341194
ENSMUSG00000014846	Tppp3	207	412.5	359	184	776	762	948	512		0	0	0.845141	-1.10249	0	0	0.314943	-0.522031
ENSMUSG00000006005	Tpr	6780	4891	4000	4257	7271	7158	5603	6276		0	0	-0.770132	-0.314744	0	0	-0.352747	-0.0519247
ENSMUSG00000005892	Trh	3	6	14	0	1639.5	1184	2947	282		0	0	2.74723	-6.33985	0	0	0.840628	-2.07475
ENSMUSG00000032783	Troap	232.5	225.5	134	151	121.5	139	101.5	163.5		0	0	-0.643456	-0.587856	0	0	-0.266579	0.0847883
ENSMUSG00000031997	Trpc6	29	41.5	69	25.5	125	92	264.5	88		0	0	1.18658	-0.535551	0	0	0.936488	-0.033222
ENSMUSG00000034127	Tspan8	6	17.5	22.5	10	68	117.5	155	42		0	0	1.16161	-0.70156	0	0	1.4256	-1.3487
ENSMUSG00000040219	Ttc12	95.5	127	161	91.5	185.5	138.5	138	92.5		0	0	0.698745	-0.391354	0	0	-0.407524	-0.554278
ENSMUSG00000030428	Ttyh1	36	48.5	75	18.5	371.5	130	285	116		0	0	1.13584	-1.07239	0	0	-0.352823	-0.370556
ENSMUSG00000063626	Unc5d	64.5	102	101	46	455.5	259	395	284		0	0	0.823772	-1.18926	0	0	-0.168893	0.193186
ENSMUSG00000020407	Upp1	260	172	401.5	264	406.5	634.5	701.5	180		0	0	0.72351	0.452734	0	0	0.738366	-1.6953
ENSMUSG00000054459	Vsnl1	29	96.5	84	78.5	36	56.5	60.5	58.5		0	0	1.9215	-0.239287	0	0	0.595666	0.368843
ENSMUSG00000027656	Wisp2	57	67	96	96.5	58	67	83	78		0	0	0.74909	0.504194	0	0	0.491586	0.323121
ENSMUSG00000029671	Wnt16	206.5	423.5	332	225.5	228	364	246.5	345		0	0	0.917727	-0.908256	0	0	0.203861	0.0453704
ENSMUSG00000047686	Zcchc5	320	240.5	520	381.5	44.5	77	133	98.5		0	0	0.69127	0.668216	0	0	1.58444	0.41061
ENSMUSG00000027520	Zdbf2	387	498	664	267.5	588.5	658.5	829	290		0	0	0.696762	-0.91977	0	0	0.52772	-1.24638
ENSMUSG00000055240	Zfp101	164	140.5	98.5	182	268	216	234	269		0	0	-0.609406	0.408109	0	0	-0.304496	0.276843
ENSMUSG00000038895	Zfp653	98	101	52	87	48	62	32	71.5		0	0	-1.05728	-0.298309	0	0	-0.645043	0.107351
ENSMUSG00000054716	Zfp771	250	273	163	322	275.5	222.5	245	279.5		0	0	-1.00971	0.111267	0	0	-0.0647912	0.493618
ENSMUSG00000067860	Zic3	41	47	70	35	188	164	348.5	86		0	0	0.668489	-0.513925	0	0	0.786502	-1.03582

## Sheet: Day10 JMJD3
Supplementary Data 3b - JMJD3 vs. Empty, Differential genes from RNA-seq, OSKM+Vc - day 10																																Supplementary Table 3a - JMJD3 vs. Empty, Differential genes from RNA-seq, 4F+Vc - day 5																Supplementary Table 3a - JMJD3 vs. Empty, Differential genes from RNA-seq, 4F+Vc - day 5
		Normalized tag count									log2 (fold change) relative to Empty or shLuc
Ensembl gene ID	Gene symbol	D5 Empty	D5 shLuc	D5 JMJD3	D5 shJmjd3 #2	D10 Empty	D10 shLuc	D10 JMJD3	D10 shJmjd3 #2		D5 Empty	D5 shLuc	D5 JMJD3	D5 shJmjd3 #2	D10 Empty	D10 shLuc	D10 JMJD3	D10 shJmjd3 #2
ENSMUSG00000072214	Sept5	728	612	722.5	642	869.5	541.5	535	560.5		0	0	-0.0228073	0.0596335	0	0	-0.67303	-0.06414
ENSMUSG00000039195	1110008P14Rik	126	94.5	123	133.5	76	82.5	113.5	108		0	0	-0.0503279	0.474493	0	0	0.735871	0.49589
ENSMUSG00000026831	1700007K13Rik	86	86.5	113	109.5	14	21.5	28	35		0	0	0.321144	0.294399	0	0	0.769848	0.728939
ENSMUSG00000039269	2300002M23Rik	25.5	13	29	49	30	96.5	117.5	42		0	0	0.101874	1.60746	0	0	2.40799	-1.13305
ENSMUSG00000097729	2310015A10Rik	59	66.5	61	82	170.5	89.5	97	184.5		0	0	0.0677874	0.425782	0	0	-0.837002	1.11628
ENSMUSG00000071632	2510002D24Rik	117.5	113.5	108	141.5	187	162	122	171		0	0	-0.0286736	0.200469	0	0	-0.611118	0.0249038
ENSMUSG00000097040	2610316D01Rik	102.5	88.5	72.5	72	78	19	33	89.5		0	0	-0.755401	0.0817892	0	0	-1.08324	2.01673
ENSMUSG00000096959	4930509G22Rik	55.5	49.5	42.5	41	167	160	275	141		0	0	-0.489297	-0.227326	0	0	0.563792	-0.204564
ENSMUSG00000032985	5730522E02Rik	36	71.5	25	57.5	60.5	34	19.5	36		0	0	0.249298	-0.310388	0	0	-1.66421	0.318498
ENSMUSG00000079499	6530402F18Rik	80	137	93	34	44	85	21.5	24.5		0	0	0.110684	-1.99931	0	0	-1.03013	-2.04722
ENSMUSG00000056014	A430033K04Rik	138	143	121.5	113.5	251.5	199.5	161	192		0	0	-0.328276	-0.459641	0	0	-0.58393	-0.0304361
ENSMUSG00000054293	A630033H20Rik	203.5	200	239	226	47	142	99.5	102		0	0	0.203631	0.132713	0	0	1.63268	-0.551268
ENSMUSG00000015243	Abca1	2657	4947	2810	2345	6195	6728.5	3445	4915		0	0	0.0710402	-1.01701	0	0	-0.824614	-0.542557
ENSMUSG00000040584	Abcb1a	148	120	202	113	39	69	69.5	38		0	0	0.634317	-0.179728	0	0	0.858456	-0.704802
ENSMUSG00000032540	Abhd5	631	530	697	440.5	252.5	361.5	390.5	256		0	0	0.178188	-0.367011	0	0	0.524023	-0.51951
ENSMUSG00000090150	Acad11	181.5	136	241	132	114	89.5	169.5	93		0	0	0.492692	-0.147354	0	0	0.760537	0.112685
ENSMUSG00000040272	Accs	119.5	121	101.5	116.5	181	134	114	235		0	0	-0.192904	-0.070339	0	0	-0.796152	0.785259
ENSMUSG00000032561	Acpp	12	10	17.5	17	42.5	53	121	39		0	0	0.795961	0.496518	0	0	1.42259	-0.655897
ENSMUSG00000031972	Acta1	248.5	591	605	204	18	166	48.5	10		0	0	1.22929	-1.42579	0	0	1.26755	-4.32672
ENSMUSG00000035783	Acta2	20541	27430	27430	27430	2687	9501	4396.5	4462		0	0	0.417246	0	0	0	0.735636	-0.902688
ENSMUSG00000061393	Acvr2b	49	100.5	33.5	28	68	58	32	40		0	0	-0.576509	-1.76254	0	0	-1.45937	-0.400004
ENSMUSG00000022893	Adamts1	1357	1218	1528	1160	294	416.5	538	334		0	0	0.210438	-0.0587051	0	0	0.841531	-0.443771
ENSMUSG00000058145	Adamts17	30	51.5	38	46	66	36.5	33.5	69.5		0	0	0.251459	-0.176517	0	0	-0.890137	1.3022
ENSMUSG00000022894	Adamts5	1299.5	1651	2945.5	1059.5	329	452	676	421		0	0	1.23028	-0.6539	0	0	1.03382	-0.099614
ENSMUSG00000015850	Adamtsl4	588	576	631	669	383	359.5	247	429		0	0	0.131504	0.205725	0	0	-0.702648	0.251783
ENSMUSG00000020431	Adcy1	515.5	477.5	737	257	320	317.5	492	208		0	0	0.426028	-0.845974	0	0	0.560657	-0.648104
ENSMUSG00000031659	Adcy7	96.5	161	72	146.5	49.5	190.5	27	110		0	0	-0.228938	-0.110372	0	0	-0.828727	-0.854792
ENSMUSG00000027335	Adra1d	187	125	273	196.5	12	22	25	40.5		0	0	0.404691	0.663644	0	0	1.0423	1.01154
ENSMUSG00000033032	Afap1l1	128.5	165	80	47	151	180	53.5	108.5		0	0	-0.596775	-1.80895	0	0	-1.57873	-0.614881
ENSMUSG00000031189	Aff2	177	188.5	177	196	100.5	121	57.5	108.5		0	0	0.109966	0.0910249	0	0	-0.897486	-0.129119
ENSMUSG00000019256	Ahr	263	234.5	427	410	153.5	158	268	280.5		0	0	0.598351	0.813133	0	0	0.945645	0.773828
ENSMUSG00000034382	AI661453	25	23	59	30.5	36	97.5	197	20		0	0	1.40892	0.122769	0	0	2.43307	-2.35966
ENSMUSG00000096883	AI848285	39	57.5	31.5	17	63.5	68.5	26	65.5		0	0	-0.415523	-1.5242	0	0	-1.27359	-0.0753671
ENSMUSG00000038587	Akap12	2269	2281.5	2575	2636.5	2958	2986.5	4489.5	2375		0	0	0.202134	0.236189	0	0	0.645987	-0.362916
ENSMUSG00000033715	Akr1c14	295.5	325.5	636	217.5	223.5	383.5	580.5	150.5		0	0	1.08137	-0.657595	0	0	1.43574	-1.36218
ENSMUSG00000053279	Aldh1a1	86	128	183	73	189	169.5	305	174		0	0	0.746443	-0.616978	0	0	0.681896	0.184585
ENSMUSG00000015134	Aldh1a3	35	30	95.5	40	67.5	152	421	42.5		0	0	1.25181	0.232034	0	0	2.65181	-1.75904
ENSMUSG00000017390	Aldoc	11	7	10	15	1127.5	338	684	374.5		0	0	-0.48134	0.869505	0	0	-0.749634	0.0824845
ENSMUSG00000032807	Alox12b	1	1.5	2.5	0	17.5	65	185.5	3.5		0	0	4.67326	0	0	0	3.27614	-4.16831
ENSMUSG00000018924	Alox15	0	0	0.5	0	12	15	196.5	1.5		0	0	1.72972	0	0	0	4.01577	-4.85382
ENSMUSG00000028766	Alpl	13.5	30	36.5	21.5	360.5	409.5	610	397		0	0	2.17464	-0.282747	0	0	0.771197	0.0200327
ENSMUSG00000050947	Amigo1	128	142.5	105	77	118.5	138	66.5	70		0	0	-0.456942	-0.922639	0	0	-0.988077	-1.16029
ENSMUSG00000096569	Amy2a2	180.5	200	162	275	167	125	100	286		0	0	-0.224492	0.459149	0	0	-0.648264	1.32608
ENSMUSG00000093931	Amy2a3	181.5	201	163	277	169	126	101	287.5		0	0	-0.223202	0.455253	0	0	-0.653645	1.33359
ENSMUSG00000096770	Amy2a4	178.5	198	160.5	273	164	124	98	284		0	0	-0.21463	0.463113	0	0	-0.659077	1.32866
ENSMUSG00000074268	Amy2a5	182.5	202	163.5	277	169.5	128	102	288.5		0	0	-0.226591	0.455253	0	0	-0.637808	1.3136
ENSMUSG00000024803	Ankrd1	248.5	276	297.5	178.5	23.5	88.5	42.5	16		0	0	0.282065	-0.670623	0	0	0.821721	-2.36779
ENSMUSG00000022237	Ankrd33b	16	13.5	10	8	37	72.5	97	13.5		0	0	-0.70156	-1.20537	0	0	1.33226	-2.68789
ENSMUSG00000049097	Ankrd34a	102	102.5	96	86.5	231.5	137.5	102	182		0	0	-0.235012	-0.319659	0	0	-1.19721	0.441074
ENSMUSG00000050914	Ankrd37	9	10	4.5	3.5	245	140	147	78		0	0	-1.21574	-1.76299	0	0	-0.805566	-0.77547
ENSMUSG00000052331	Ankrd44	194	86	134.5	164	159	78	94.5	173.5		0	0	-0.455414	0.998156	0	0	-0.829428	1.17406
ENSMUSG00000024659	Anxa1	10030	9364	12230.5	10635	4027.5	5371.5	6629.5	4567		0	0	0.285261	0.183621	0	0	0.771659	-0.171366
ENSMUSG00000031635	Anxa10	432	468	439.5	260	71.5	128	116.5	51.5		0	0	-0.0169373	-0.835412	0	0	1.00197	-1.25563
ENSMUSG00000003309	Ap1m2	0	2.5	1	0.5	49	95.5	135	26		0	0	2.19616	-3.62784	0	0	1.40601	-1.92735
ENSMUSG00000024897	Apba1	85	145.5	87	75	121.5	125	72	125		0	0	0.178525	-0.868472	0	0	-0.557909	0.105452
ENSMUSG00000002985	Apoe	24	18	32	30	125.5	40.5	426	53		0	0	0.241475	0.730582	0	0	1.80311	0.392464
ENSMUSG00000057346	Apol9a	18	24	32.5	18	29	100	83.5	12		0	0	0.427476	-0.769893	0	0	1.79134	-3.30691
ENSMUSG00000028435	Aqp3	24	33.5	56	14.5	443.5	340.5	894	213		0	0	1.14949	-0.945448	0	0	1.05232	-0.738619
ENSMUSG00000024411	Aqp4	4	2	37	1	34	28	169	27.5		0	0	3.1772	3.45943	0	0	2.22576	-0.0453371
ENSMUSG00000019987	Arg1	9	10	6.5	1.5	33.5	117	546.5	11		0	0	0.0754003	-4.18111	0	0	4.1234	-3.51415
ENSMUSG00000036198	Arhgap36	44.5	116	61	57.5	2422	760	852	1805.5		0	0	0.425571	-0.961135	0	0	-1.578	1.29913
ENSMUSG00000036885	Arhgef26	74	85	84	75	99.5	131	152.5	104		0	0	0.180999	-0.297593	0	0	0.537985	-0.266778
ENSMUSG00000019564	Arid3a	222.5	310	224.5	238.5	97	190.5	145.5	95.5		0	0	0.130741	-0.326037	0	0	0.825526	-0.908074
ENSMUSG00000034936	Arl4d	71	57	101	84	159.5	168	84.5	132		0	0	0.84858	0.684265	0	0	-0.813534	-0.269868
ENSMUSG00000033460	Armcx1	1360	996	883.5	893	1400	789	836.5	1504.5		0	0	-0.586814	-0.166191	0	0	-0.723537	0.98088
ENSMUSG00000049804	Armcx4	4154.5	3589	2499.5	2779	4488	2295	2148	4684.5		0	0	-0.748411	-0.295196	0	0	-1.0525	0.95159
ENSMUSG00000050394	Armcx6	64	45.5	40	70	58	17.5	30	61.5		0	0	-0.461323	0.54279	0	0	-0.948775	1.68893
ENSMUSG00000033508	Asprv1	0	0	0	0	24	123	589	7		0	0	0	0	0	0	4.36379	-4.23212
ENSMUSG00000076441	Ass1	846.5	572.5	1065.5	1040	396.5	267	702	722		0	0	0.310722	0.950709	0	0	0.786083	1.55295
ENSMUSG00000047767	Atg16l2	239	195	159	222.5	97.5	90.5	62	146.5		0	0	-0.55722	0.256448	0	0	-0.786293	0.800288
ENSMUSG00000022229	Atp12a	103.5	105	151	43.5	501	415	323	231		0	0	0.508529	-1.22844	0	0	-0.692684	-0.931262
ENSMUSG00000026576	Atp1b1	64	88.5	76.5	30.5	53.5	159	129	8		0	0	0.500208	-1.73368	0	0	1.38489	-4.32282
ENSMUSG00000048997	Atxn7l2	123	156	91.5	120	184	163.5	104	153		0	0	-0.265932	-0.468617	0	0	-0.945504	-0.160396
ENSMUSG00000054753	AU018091	60	44.5	77	34.5	84.5	84	251.5	37		0	0	0.508062	-0.559956	0	0	1.92818	-1.09255
ENSMUSG00000051650	B3gnt2	180	257.5	152	129	705	721	437.5	371.5		0	0	-0.493449	-1.25077	0	0	-0.661369	-1.00565
ENSMUSG00000040270	Bach2	166.5	201.5	160	160	163	146	101.5	101.5		0	0	-0.00724069	-0.248799	0	0	-0.619727	-0.709309
ENSMUSG00000045763	Basp1	1695	1333	1690	2014	253.5	289	416.5	406		0	0	0.0336455	0.47566	0	0	0.774188	0.734363
ENSMUSG00000040563	BC018242	138	131	138	164.5	122.5	81	74.5	158		0	0	0.152847	0.166388	0	0	-0.72297	0.906492
ENSMUSG00000037594	BC022687	160	136.5	197	163.5	25.5	68	47.5	64.5		0	0	0.498508	0.213286	0	0	0.802973	0.0989213
ENSMUSG00000036948	BC037034	215.5	68	84	174	190	81	38	80		0	0	-1.40703	0.838968	0	0	-1.59043	-0.160789
ENSMUSG00000002980	Bcam	25.5	21.5	40.5	24	44	19	153.5	10		0	0	0.691052	0.256853	0	0	1.73075	-1.15855
ENSMUSG00000000861	Bcl11a	130	130	104	102.5	201	114	115.5	223		0	0	-0.387763	-0.242069	0	0	-0.831574	0.942308
ENSMUSG00000003190	Bcl2l12	90	108	73.5	96	163.5	106	104	142		0	0	-0.308045	-0.248003	0	0	-0.923269	0.382872
ENSMUSG00000036959	Bcorl1	436	577	456.5	416	484	504	266.5	444		0	0	0.0787783	-0.500482	0	0	-0.883556	-0.18867
ENSMUSG00000046598	Bdh1	191	245.5	204.5	87.5	206.5	403	381	108		0	0	-0.0257169	-1.48552	0	0	0.929324	-1.96263
ENSMUSG00000040867	Begain	14	33.5	16	24.5	427.5	230	257	332		0	0	0.180147	-0.43086	0	0	-0.820661	0.597906
ENSMUSG00000034663	Bmp2k	810.5	917	676	548	780	809.5	506.5	583		0	0	-0.313381	-0.689809	0	0	-0.616071	-0.56244
ENSMUSG00000032179	Bmp5	109	87.5	57	76.5	46.5	19	15	28		0	0	-1.01992	-0.401698	0	0	-1.54219	0.140711
ENSMUSG00000039004	Bmp6	427	513.5	535	391	440	386	223.5	361		0	0	0.373721	-0.422536	0	0	-0.990257	-0.0210851
ENSMUSG00000028487	Bnc2	87.5	84	73	102.5	28.5	40	50.5	58		0	0	-0.312674	0.286836	0	0	0.951628	0.601013
ENSMUSG00000028392	Bspry	13	21	12	12	57	146	133.5	28		0	0	0	-0.869039	0	0	1.06664	-2.37879
ENSMUSG00000046718	Bst2	106	299	139	118	454	915	784.5	303		0	0	0.311299	-1.38525	0	0	0.88562	-1.52228
ENSMUSG00000039349	C130074G19Rik	92.5	148	280.5	88	87.5	239	244.5	108.5		0	0	1.51342	-0.749358	0	0	1.48508	-1.11933
ENSMUSG00000058914	C1qtnf3	116	120.5	272	156.5	78.5	167	147	99		0	0	1.34045	0.249315	0	0	1.09001	-0.674542
ENSMUSG00000036377	C530008M17Rik	296	467	262.5	310.5	141.5	139	72.5	175		0	0	-0.139018	-0.598899	0	0	-1.02884	0.308609
ENSMUSG00000032076	Cadm1	166.5	438.5	348	121	412	423.5	611	292		0	0	0.926012	-1.87266	0	0	0.589556	-0.446702
ENSMUSG00000054793	Cadm4	82	73.5	131	76	67	89.5	170	31		0	0	0.862555	0.0379245	0	0	1.48878	-1.54136
ENSMUSG00000027562	Car2	55.5	55.5	73	32	83	120.5	526.5	44		0	0	0.231895	-0.715877	0	0	2.62539	-1.21448
ENSMUSG00000033170	Card10	117.5	92	152	78	101	59	167	70		0	0	0.203265	-0.387062	0	0	0.710703	0.299959
ENSMUSG00000075289	Carns1	78	54	77.5	36.5	145	99	61	50.5		0	0	0.0281303	-0.410669	0	0	-1.186	-0.7829
ENSMUSG00000025150	Cbr2	9	12	17	4	170	93.5	687.5	46.5		0	0	0.73709	-1.75734	0	0	2.21367	-0.899856
ENSMUSG00000041117	Ccdc8	131	73	96	103	211.5	41.5	133.5	113.5		0	0	-0.528121	0.327979	0	0	-0.729056	1.03641
ENSMUSG00000035385	Ccl2	224	133.5	297	118	69	55.5	116	48		0	0	0.480222	-0.206522	0	0	0.587132	-0.17084
ENSMUSG00000063015	Ccni	1310	1067	1353	1688	2904	1272	1853	2250.5		0	0	-0.00549502	0.595484	0	0	-0.635457	0.811735
ENSMUSG00000068686	Cd59b	44.5	41	38.5	35	229.5	261.5	437.5	166.5		0	0	0.00893881	-0.192717	0	0	0.865976	-0.867219
ENSMUSG00000000303	Cdh1	77	97	242.5	36	468.5	437.5	1161.5	206.5		0	0	1.46136	-1.39745	0	0	1.39644	-0.978581
ENSMUSG00000061048	Cdh3	46.5	31.5	51	103	8	13	23	23.5		0	0	0.494385	1.54294	0	0	1.19218	0.963456
ENSMUSG00000039385	Cdh6	78	76	89	111	38	57	65	45		0	0	0.341545	0.384569	0	0	0.903531	-0.365411
ENSMUSG00000029403	Cdkl2	111	80.5	178	117.5	109	101	183.5	81.5		0	0	0.920421	0.430936	0	0	0.889475	-0.221554
ENSMUSG00000003031	Cdkn1b	450.5	649.5	290	378	1102.5	810.5	699	634.5		0	0	-0.556933	-0.775302	0	0	-0.618517	-0.384571
ENSMUSG00000044303	Cdkn2a	401	570	975.5	375	943	1283	1527	696.5		0	0	1.36646	-0.694134	0	0	0.678582	-0.647442
ENSMUSG00000028551	Cdkn2c	215	228	129.5	180	187	181.5	117	229		0	0	-0.61605	-0.340868	0	0	-0.695693	0.419473
ENSMUSG00000039518	Cdsn	159.5	147.5	254.5	332	81	164	203	315		0	0	0.572388	1.29759	0	0	1.23416	0.994711
ENSMUSG00000052353	Cemip	626	412	1400.5	668.5	458.5	836	1021.5	373.5		0	0	1.13281	0.622502	0	0	1.1772	-1.17903
ENSMUSG00000020728	Cep112	128.5	99	74	93.5	108.5	67	52.5	82		0	0	-0.805689	0.188941	0	0	-0.913887	0.269299
ENSMUSG00000031877	Ces2g	67.5	46.5	67	63	39	36	74	55.5		0	0	-0.143321	0.727668	0	0	1.03695	0.543834
ENSMUSG00000068876	Cgn	35	21.5	42.5	31.5	62.5	47	212	37		0	0	0.597795	0.717448	0	0	1.91707	-0.344832
ENSMUSG00000032232	Cgnl1	205	207	247	194	116	170.5	286.5	86.5		0	0	0.189118	-0.0752385	0	0	1.27905	-0.855462
ENSMUSG00000027536	Chmp4c	88.5	64	122	72.5	112.5	126	213.5	83		0	0	0.537692	0.371113	0	0	0.760339	-0.625291
ENSMUSG00000031283	Chrdl1	47.5	109.5	68.5	39.5	20	63	44.5	35		0	0	0.452439	-1.48843	0	0	1.4626	-1.04382
ENSMUSG00000000308	Ckmt1	12	17.5	30	9	105	157.5	287	47.5		0	0	1.54616	-0.640521	0	0	1.66555	-1.76862
ENSMUSG00000040663	Clcf1	373.5	230.5	340	339.5	172	119	104.5	110		0	0	-0.13749	0.580057	0	0	-0.705218	-0.0269246
ENSMUSG00000022512	Cldn1	14	18.5	29	21.5	42	49	137	23		0	0	0.853106	0.177072	0	0	1.51784	-1.31472
ENSMUSG00000047501	Cldn4	0.5	1	1.5	0	120	121	656	22		0	0	0.466443	-3.45943	0	0	2.44817	-2.64953
ENSMUSG00000023959	Clic5	61.5	116	151	39.5	128	274	225	70.5		0	0	1.49722	-1.63015	0	0	0.858835	-2.07128
ENSMUSG00000063146	Clip2	346	358.5	352	405	162	149	96.5	217		0	0	0.032453	0.188927	0	0	-0.57817	0.546242
ENSMUSG00000032024	Clmp	140	99	127	162	100.5	70.5	62	134		0	0	-0.222799	0.754166	0	0	-0.688777	0.813318
ENSMUSG00000016756	Cmah	849	942	688.5	603	5073.5	5701	9992	3494		0	0	-0.357307	-0.522186	0	0	0.958591	-0.89645
ENSMUSG00000042190	Cmklr1	47	56	60.5	25	68	65.5	29.5	38		0	0	0.651578	-1.17069	0	0	-1.24898	-0.689376
ENSMUSG00000063651	Cnfn	132.5	72	174.5	57.5	28	129.5	289.5	10		0	0	0.257503	-0.363894	0	0	3.25126	-3.67065
ENSMUSG00000001349	Cnn1	350	412.5	487	225	12	167.5	44	12		0	0	0.409419	-0.851397	0	0	1.86429	-3.88769
ENSMUSG00000017167	Cntnap1	14	25	18.5	9.5	120	48	44.5	57.5		0	0	0.20772	-1.55142	0	0	-1.52225	0.144296
ENSMUSG00000032332	Col12a1	8806	6174.5	10028	15786	2168	1808	3477	3033		0	0	0.187473	1.43336	0	0	0.66827	0.751007
ENSMUSG00000025064	Col17a1	3	17	13	3.5	777.5	968.5	1153	381.5		0	0	1.67166	-2.46747	0	0	0.558244	-1.34628
ENSMUSG00000001435	Col18a1	201	262	300	193.5	555	518	981	343.5		0	0	0.582669	-0.469736	0	0	0.817254	-0.625878
ENSMUSG00000031273	Col4a6	527.5	498.5	763.5	721.5	193	288	312	543		0	0	0.699552	0.560194	0	0	0.681615	0.944813
ENSMUSG00000026042	Col5a2	12787.5	17634	19075.5	12662	4777	10610.5	12662	5325		0	0	0.688921	-0.477851	0	0	1.48163	-0.913606
ENSMUSG00000025650	Col7a1	225	143.5	188	396.5	93	116	146	193		0	0	-0.286368	1.39209	0	0	0.686324	0.731636
ENSMUSG00000068196	Col8a1	1400.5	1281.5	1545.5	1732.5	618.5	687	953	601		0	0	0.210768	0.501061	0	0	0.684218	-0.135801
ENSMUSG00000031827	Cotl1	179	125.5	126	152.5	78.5	30.5	139.5	66.5		0	0	-0.417661	0.287571	0	0	0.973146	1.00375
ENSMUSG00000025867	Cplx2	233.5	119	228	159.5	200	76.5	95.5	139.5		0	0	-0.00138775	0.292279	0	0	-1.18234	0.973294
ENSMUSG00000030862	Cpxm2	23.5	83	61	34	49	157	100.5	41.5		0	0	1.40328	-1.44901	0	0	1.18762	-1.87047
ENSMUSG00000027913	Crct1	17.5	36.5	34.5	18	7	68.5	97	2		0	0	1.05881	-1.23158	0	0	3.38098	-5.1397
ENSMUSG00000003575	Crtc1	312	270.5	282	393	264	196.5	165	356.5		0	0	-0.136563	0.530717	0	0	-0.524071	0.855139
ENSMUSG00000030905	Crym	651.5	837.5	917.5	436	1408	1256	2109.5	927.5		0	0	0.511484	-0.952816	0	0	0.583202	-0.388373
ENSMUSG00000036356	Csgalnact1	110	126	190.5	169	129	161	211	170.5		0	0	0.900521	0.422677	0	0	0.890633	0.0209942
ENSMUSG00000019997	Ctgf	3165.5	3647	3713	3045	1388	2327	2225	1035		0	0	0.252896	-0.246575	0	0	0.635159	-1.18152
ENSMUSG00000054196	Cthrc1	54.5	37	69	123	36	27	68	41		0	0	0.267754	2.02966	0	0	0.832242	0.75935
ENSMUSG00000038816	Ctnnal1	273	281	257	316.5	583.5	570.5	1139.5	582.5		0	0	-0.224435	0.165934	0	0	0.96815	-0.0087115
ENSMUSG00000030560	Ctsc	1094	1337	1751.5	1001.5	765	1220.5	1322.5	809.5		0	0	0.742311	-0.395388	0	0	0.797344	-0.531012
ENSMUSG00000026726	Cubn	190	132	202	151	75.5	81.5	113	57		0	0	0.0134823	0.363225	0	0	0.403512	-0.507097
ENSMUSG00000021508	Cxcl14	158	233	411	78.5	186	315.5	378.5	108		0	0	1.37831	-1.65159	0	0	1.10274	-1.52061
ENSMUSG00000027015	Cybrd1	31	59.5	106	27.5	102.5	178	205	55.5		0	0	1.72067	-1.076	0	0	1.04922	-1.72739
ENSMUSG00000061126	Cyp4f39	116.5	85.5	149	62	220.5	259	325	147		0	0	0.355408	-0.523831	0	0	0.49027	-0.790234
ENSMUSG00000097131	D230017M19Rik	31	36	25.5	56	81.5	41.5	37	68.5		0	0	-0.34907	0.617193	0	0	-1.24074	0.926171
ENSMUSG00000040260	Daam2	206	189	167.5	225.5	164.5	153	99.5	177		0	0	-0.319229	0.293246	0	0	-0.747968	0.1968
ENSMUSG00000022150	Dab2	596	572.5	568	592.5	1460.5	582	743	1036.5		0	0	0.0202369	0.112298	0	0	-0.994883	0.856363
ENSMUSG00000055639	Dach1	190	247	183.5	173.5	203.5	222.5	129	197		0	0	-0.0803678	-0.539577	0	0	-0.777293	-0.185289
ENSMUSG00000059824	Dbp	76	110.5	79.5	49	418	218	267	161		0	0	0.267406	-0.984946	0	0	-0.752876	-0.566982
ENSMUSG00000027797	Dclk1	133.5	116	125	130	99	106	63.5	170		0	0	-0.000737857	0.18928	0	0	-0.566283	0.731497
ENSMUSG00000039450	Dcxr	439.5	443	544.5	531	392	413	678.5	421		0	0	0.30102	0.182164	0	0	0.826744	0.0809954
ENSMUSG00000040296	Ddx58	139.5	152	185.5	152	235.5	364.5	450	170		0	0	0.350733	-0.0744522	0	0	0.923838	-1.18672
ENSMUSG00000042404	Dennd4b	104.5	189	66	125	112.5	143	70	162		0	0	-0.798221	-0.545392	0	0	-0.557658	0.0917541
ENSMUSG00000030747	Dgat2	93	113.5	120.5	54.5	63.5	98.5	117	52		0	0	0.626823	-1.12333	0	0	0.781541	-0.75102
ENSMUSG00000034449	Dhrs11	132	157	134.5	147	207	220	118.5	262		0	0	-0.160848	-0.104874	0	0	-0.723123	0.119889
ENSMUSG00000007682	Dio2	1	5	7	4	26.5	31	95.5	12		0	0	6.13529	0.965235	0	0	2.04815	-1.23554
ENSMUSG00000032064	Dixdc1	476	452.5	395.5	437.5	699	611	360	468.5		0	0	-0.199688	-0.0214838	0	0	-0.921786	-0.467867
ENSMUSG00000040856	Dlk1	118	91	106.5	151	121	106.5	76	117.5		0	0	-0.0725947	0.811134	0	0	-0.452599	0.0292473
ENSMUSG00000042102	Dmgdh	0	3.5	1	0	107	142	209.5	26		0	0	2.19616	-4.9542	0	0	0.803201	-2.34057
ENSMUSG00000060962	Dmkn	6	10	13	5	72.5	157	372	16		0	0	1.5623	-0.695705	0	0	2.30648	-3.34297
ENSMUSG00000011349	Dmrtc2	9	12	18	9	373	171.5	203	355.5		0	0	1.56911	-0.494063	0	0	-1.04334	1.07206
ENSMUSG00000055809	Dnaaf3	64.5	53	55	60	123	94	74	67		0	0	-0.130444	0.0234076	0	0	-0.915043	-0.429231
ENSMUSG00000026825	Dnm1	123	85	95	128.5	334	142	153	216.5		0	0	-0.384066	0.536447	0	0	-1.02756	0.509917
ENSMUSG00000027478	Dnmt3b	109	129	80.5	120.5	99.5	127	358	130		0	0	-0.551852	-0.134993	0	0	1.94342	-0.0447545
ENSMUSG00000035954	Dock4	101.5	102.5	137.5	156	96	128	147	105.5		0	0	0.220386	0.66587	0	0	0.524109	-0.448865
ENSMUSG00000022102	Dok2	10	19.5	13	14	53.5	187	141	27.5		0	0	1.09847	-0.856298	0	0	1.11421	-2.78045
ENSMUSG00000026810	Dpm2	278	210	277	319	167	203.5	258	298.5		0	0	-0.0331182	0.589257	0	0	0.601547	0.446623
ENSMUSG00000060461	Dppa5a	0	0.5	0	0	2	10	141	1		0	0	0	0	0	0	5.99281	-3.45943
ENSMUSG00000029168	Dpysl5	20	49	43	16.5	138.5	122.5	221	65		0	0	1.41712	-1.49013	0	0	0.689338	-0.713084
ENSMUSG00000024331	Dsc2	190	161.5	197	207	160	138	344.5	146.5		0	0	0.0219605	0.443269	0	0	0.983728	0.0248064
ENSMUSG00000059898	Dsc3	90.5	98	77.5	78	34	18	127.5	61		0	0	-0.577425	-0.369972	0	0	2.17898	2.85706
ENSMUSG00000044393	Dsg2	14	8	17.5	9	95	123	310.5	36		0	0	0.0994084	0.0849503	0	0	1.84917	-1.78365
ENSMUSG00000054889	Dsp	2898.5	3427	5751	2342	5087.5	6309	8865.5	2811		0	0	0.981965	-0.513512	0	0	0.848478	-1.216
ENSMUSG00000039982	Dtx4	170	217	127	211	37.5	63	61	102.5		0	0	-0.503013	-0.0804569	0	0	1.22228	0.795646
ENSMUSG00000031383	Dusp9	152	199.5	120	95	13	32	86	8		0	0	-0.399809	-1.15433	0	0	2.83062	-2.07378
ENSMUSG00000024512	Dynap	129.5	111.5	210.5	113	57.5	168	145	35		0	0	0.617482	0.051045	0	0	1.56294	-1.96627
ENSMUSG00000033788	Dysf	147	120.5	189	143	44	56.5	76.5	33		0	0	0.239672	0.313895	0	0	0.6698	-0.555856
ENSMUSG00000026247	Ecel1	2.5	10	45	0.5	67	47	183	5.5		0	0	3.86243	-5.18915	0	0	1.40327	-3.10831
ENSMUSG00000028039	Efna3	161.5	178	251.5	142	214	260.5	316	156		0	0	0.505059	-0.52237	0	0	0.591291	-0.870895
ENSMUSG00000031217	Efnb1	994	973	915	876.5	1253	935.5	756.5	1011		0	0	-0.0296554	-0.161529	0	0	-0.735325	0.0434472
ENSMUSG00000000402	Egfl6	18.5	50.5	78.5	12	137.5	294	462.5	49		0	0	2.11359	-2.0407	0	0	1.60371	-2.66442
ENSMUSG00000038418	Egr1	604	968.5	407.5	873	485	525	315	413		0	0	-0.565818	-0.159675	0	0	-0.700972	-0.35979
ENSMUSG00000003051	Elf3	5	5	8	6	245.5	80.5	378.5	84		0	0	0.982298	-0.405473	0	0	0.586012	0.154984
ENSMUSG00000001542	Ell2	428	487	487	271	279.5	362.5	460.5	147		0	0	0.087871	-0.83648	0	0	0.83429	-1.36988
ENSMUSG00000041986	Elmod1	305	224.5	406	141	24	111.5	59	20.5		0	0	0.549612	-0.716197	0	0	1.39816	-2.55932
ENSMUSG00000032262	Elovl4	91	148	93	79.5	78	88	133.5	72		0	0	0.145926	-0.934208	0	0	0.639601	-0.384751
ENSMUSG00000039167	Eltd1	95	104	145	152	15.5	60.5	84	54		0	0	0.26054	0.586112	0	0	9.71228	-0.355279
ENSMUSG00000021728	Emb	213.5	162	173.5	153	138.5	178.5	218.5	119.5		0	0	-0.19989	-0.1924	0	0	0.616202	-0.661205
ENSMUSG00000041773	Enc1	556	553.5	712.5	315	246	337	378.5	164		0	0	0.301432	-0.76426	0	0	0.609087	-1.11867
ENSMUSG00000037419	Endod1	255.5	157	284	180	124	158.5	226	98		0	0	0.124431	0.187605	0	0	1.12725	-0.788255
ENSMUSG00000004267	Eno2	79.5	70.5	58.5	49	313	212	111	80		0	0	-0.266115	-0.538344	0	0	-1.51139	-1.39805
ENSMUSG00000060600	Eno3	408	315.5	470	193	578	508.5	378	261		0	0	0.199802	-0.688979	0	0	-0.518715	-0.972088
ENSMUSG00000019989	Enpp3	24	41	30.5	29.5	629	719.5	1468	293		0	0	0.099273	-0.296558	0	0	1.3346	-1.24811
ENSMUSG00000048120	Entpd1	96	154	209.5	60.5	84.5	169	146	39		0	0	1.1247	-1.30976	0	0	0.745366	-2.09107
ENSMUSG00000024140	Epas1	433	786	650.5	428	608.5	887	912	364		0	0	0.531521	-0.847098	0	0	0.547401	-1.18375
ENSMUSG00000045394	Epcam	25	38	36	21.5	593	679	1284	220		0	0	0.562759	-0.981982	0	0	1.03461	-1.61909
ENSMUSG00000029859	Epha1	1399	923.5	1368.5	1197	262.5	334	496	581		0	0	-0.0249442	0.375133	0	0	1.01048	0.904494
ENSMUSG00000026235	Epha4	107	108	126	149	29	31	78.5	39		0	0	0.166873	0.546005	0	0	1.20473	0.284123
ENSMUSG00000029377	Ereg	221.5	274.5	355	208.5	47.5	180	115	53		0	0	0.681601	-0.221312	0	0	1.31683	-1.82574
ENSMUSG00000028967	Errfi1	210	206.5	203	201	103.5	114.5	169	81		0	0	-0.0552267	0.0912398	0	0	0.830132	-0.360306
ENSMUSG00000040728	Esrp1	0.5	3.5	2.5	1	111.5	192	325.5	47		0	0	4.67326	0	0	0	1.57696	-1.92019
ENSMUSG00000084128	Esrp2	106	144.5	158	127.5	156	255	276.5	119		0	0	0.717767	-0.209178	0	0	0.930751	-1.14937
ENSMUSG00000021255	Esrrb	1	1.5	0.5	0	6	12	158.5	1.5		0	0	-1.72972	-3.45943	0	0	4.28971	-2.99299
ENSMUSG00000034282	Evpl	38	27	39	18	218.5	126	590	53		0	0	0.272702	-0.52806	0	0	1.29546	-1.28401
ENSMUSG00000025932	Eya1	105.5	142	146.5	108	33	51	61.5	40		0	0	0.384063	-0.31119	0	0	0.685063	-0.349721
ENSMUSG00000038235	F11r	314	304	535	167	575	641	850	213.5		0	0	0.758699	-0.835085	0	0	0.511503	-1.60579
ENSMUSG00000028128	F3	1083	1030	1232	1046	183	412	344	161.5		0	0	0.231984	0.0221942	0	0	0.860501	-1.35839
ENSMUSG00000027533	Fabp5	2372	2116	2421	2319	2428	2459	4057	2416		0	0	-0.0205068	0.152644	0	0	0.745776	-0.0131369
ENSMUSG00000026655	Fam107b	597.5	519.5	562	446	131	141	216.5	126		0	0	-0.0606489	-0.207543	0	0	0.536347	-0.212569
ENSMUSG00000029851	Fam115c	635.5	777.5	1094.5	765.5	331.5	455	520.5	561		0	0	0.836197	-0.0149955	0	0	0.619171	0.373537
ENSMUSG00000036022	Fam122b	439	537.5	316	297.5	610	948	369	384		0	0	-0.498402	-0.815464	0	0	-0.696714	-1.29489
ENSMUSG00000041817	Fam169a	29	34.5	28	19	28	41	91	16		0	0	-0.293969	-0.795239	0	0	1.39211	-1.46494
ENSMUSG00000027955	Fam198b	1062.5	1033	1346	1166.5	216	508.5	475	414		0	0	0.302351	0.193503	0	0	1.20348	-0.370907
ENSMUSG00000043681	Fam25c	0	1	3	0	60.5	183.5	169.5	27		0	0	2.96537	-4.39232	0	0	1.65319	-2.7654
ENSMUSG00000046761	Fam83h	204	285	271.5	192	176	301	266	112.5		0	0	0.382422	-0.357387	0	0	0.601544	-1.41939
ENSMUSG00000020607	Fam84a	126.5	233.5	198	88	114	333	185	78		0	0	0.663147	-1.41643	0	0	0.66937	-2.24252
ENSMUSG00000031879	Fam96b	259.5	264	273	314	152	205	230	215		0	0	0.0131351	0.186033	0	0	0.498752	0.00107244
ENSMUSG00000024778	Fas	130.5	173.5	236	164	70	124	120	102		0	0	0.87008	-0.103536	0	0	0.694888	-0.191012
ENSMUSG00000046743	Fat4	472.5	540	489.5	763	112	183.5	198.5	254		0	0	0.0525043	0.519727	0	0	0.851047	0.568946
ENSMUSG00000024598	Fbn2	6270	11184	7787	10906	9078	9410	5308	12223.5		0	0	0.300286	-0.0367827	0	0	-0.731511	0.473178
ENSMUSG00000021456	Fbp2	12	14	53	12	55.5	112	120	39		0	0	1.7214	-0.0199818	0	0	1.12331	-1.5238
ENSMUSG00000037946	Fgd3	176	154	203	179	19.5	53.5	45.5	30.5		0	0	0.280828	0.273091	0	0	1.68908	-0.872209
ENSMUSG00000020021	Fgd6	124	128	150	103.5	61.5	134	113	56		0	0	0.274293	-0.189809	0	0	1.02467	-1.40256
ENSMUSG00000025551	Fgf14	117	59	55.5	108	95.5	105	55.5	107		0	0	-0.975358	0.798713	0	0	-0.780483	0.126067
ENSMUSG00000048373	Fgfbp1	82	61	162	28	288	326.5	765	132		0	0	0.98132	-0.948722	0	0	1.44511	-1.26016
ENSMUSG00000054252	Fgfr3	256	247.5	344	247	654	345	423	394		0	0	0.426121	-0.000756496	0	0	-0.62871	0.182601
ENSMUSG00000039899	Fgl2	93.5	55	122.5	85	7	15	24	14		0	0	0.36643	0.500897	0	0	1.97717	0.220688
ENSMUSG00000008136	Fhl2	386	388.5	442	540	72.5	153	128.5	100		0	0	0.217935	0.472997	0	0	0.895599	-0.625961
ENSMUSG00000002732	Fkbp7	121	117	133	131.5	171	114.5	108.5	109		0	0	0.0328489	0.154889	0	0	-0.761481	0.163182
ENSMUSG00000051379	Flrt3	113	101	149	122	40	53	91.5	56.5		0	0	0.311232	0.399789	0	0	1.26536	0.347245
ENSMUSG00000029648	Flt1	98.5	86	117	83.5	40.5	46.5	84.5	20		0	0	0.314158	-0.0769045	0	0	0.829008	-1.16782
ENSMUSG00000026193	Fn1	27350	27350	27350	27350	15738	27350	27350	27350		0	0	0	0	0	0	0.797285	0
ENSMUSG00000020950	Foxg1	71	114	101.5	68.5	28	47.5	53	68		0	0	0.576737	-0.863897	0	0	0.544067	0.578803
ENSMUSG00000042903	Foxo4	440.5	929	465	394	2641.5	3024	1686.5	2153.5		0	0	0.047212	-1.22026	0	0	-0.639518	-0.489873
ENSMUSG00000034687	Fras1	406	486.5	494.5	297.5	674	346	385	630		0	0	0.274023	-0.70203	0	0	-0.852059	0.819253
ENSMUSG00000030064	Frmd4b	45.5	50.5	49.5	46	160.5	96	245	79		0	0	-0.00206754	-0.148557	0	0	0.476002	-0.505925
ENSMUSG00000027004	Frzb	24.5	20.5	25	37	37	45.5	89.5	15		0	0	-0.00114589	0.809444	0	0	1.23261	-1.41222
ENSMUSG00000036904	Fzd8	262	272.5	165	214.5	92.5	170.5	56.5	130.5		0	0	-0.677982	-0.353714	0	0	-0.727556	-0.417823
ENSMUSG00000033676	Gabrb3	39	52.5	47.5	45.5	100.5	64	189.5	55		0	0	0.175149	-0.16507	0	0	0.90677	-0.26474
ENSMUSG00000036390	Gadd45a	141	138.5	141.5	164.5	93	99.5	145	87		0	0	0.00509428	0.241716	0	0	0.65574	-0.230095
ENSMUSG00000015027	Galns	88	88	97	69	90	58.5	53.5	59.5		0	0	-0.045814	-0.283571	0	0	-0.786071	-0.1928
ENSMUSG00000060988	Galnt13	53.5	60	40.5	38	4	16.5	18.5	8		0	0	-0.312676	-0.616742	0	0	7.53864	-1.5119
ENSMUSG00000021903	Galnt15	75.5	129	102	58	429	353	163	183		0	0	0.363812	-1.2067	0	0	-1.42575	-1.09751
ENSMUSG00000042680	Garem	272	338.5	246	185	236	299.5	140.5	194.5		0	0	-0.162351	-0.890514	0	0	-0.695765	-0.581008
ENSMUSG00000052957	Gas1	134	135	72	119	81	65	45	99		0	0	-0.732202	-0.345284	0	0	-0.902177	0.766739
ENSMUSG00000027199	Gatm	106	211	99.5	117.5	114	189	72	147		0	0	-0.0652264	-0.905851	0	0	-0.716951	-0.288026
ENSMUSG00000028270	Gbp2	20.5	31	19	25	39	57	127	31.5		0	0	0.246512	-0.060957	0	0	1.91399	-0.878794
ENSMUSG00000040253	Gbp7	31	44	27	49.5	49	93.5	113	51.5		0	0	-0.574204	-0.125362	0	0	1.22663	-1.0003
ENSMUSG00000037580	Gch1	117	105.5	146	88.5	126	94	81	132		0	0	0.375516	-0.351664	0	0	-0.630702	0.719106
ENSMUSG00000021360	Gcnt2	135.5	148	173	88	101	187	168.5	45		0	0	0.325676	-0.749358	0	0	0.781121	-1.96839
ENSMUSG00000030117	Gdf3	17	28	22	19	207	222	333.5	186.5		0	0	0.624325	-0.337441	0	0	0.721491	-0.233928
ENSMUSG00000022144	Gdnf	118.5	108	130	104	4.5	32.5	16	16		0	0	0.139278	-0.00059933	0	0	1.92741	-1.86504
ENSMUSG00000025089	Gfra1	116	77	87	86	62	50	36	62		0	0	-0.468166	0.140301	0	0	-0.924567	0.144907
ENSMUSG00000024827	Gldc	37	88.5	28.5	27.5	28	93	63	23		0	0	-0.51477	-1.53737	0	0	1.0677	-1.84176
ENSMUSG00000025407	Gli1	3	3.5	7	2	295	143.5	145	177		0	0	0.732558	0	0	0	-1.2474	0.379322
ENSMUSG00000028480	Glipr2	395	347.5	455	421.5	118.5	161.5	192	235		0	0	0.257261	0.263139	0	0	0.761438	0.450014
ENSMUSG00000021591	Glrx	74	82	81	110.5	66.5	76.5	156.5	106		0	0	0.226939	0.328123	0	0	1.42141	0.32881
ENSMUSG00000078891	Gm11008	25.5	0	4	33	44.5	22	0	23		0	0	-5.82725	4.68425	0	0	-9.39017	0.747382
ENSMUSG00000087299	Gm12953	220	156.5	182	224	48.5	110	100	115		0	0	-0.597521	0.355426	0	0	1.23911	0.116101
ENSMUSG00000085525	Gm13166	88.5	70.5	89.5	111.5	97.5	79	57.5	110.5		0	0	0.0237949	0.691217	0	0	-0.811697	0.615494
ENSMUSG00000086324	Gm15564	1319	895	1400	946.5	2376.5	1079	905.5	1288.5		0	0	-0.0432907	0.0152415	0	0	-1.81163	0.337955
ENSMUSG00000085125	Gm16070	93	107	86.5	75.5	114.5	66.5	73.5	88.5		0	0	-0.0890506	-0.447576	0	0	-0.682531	0.559735
ENSMUSG00000097242	Gm16907	83	69.5	77	83	87	60.5	52	85		0	0	-0.128415	0.24533	0	0	-0.911329	0.23906
ENSMUSG00000090761	Gm17201	93	116	85	120	35	48.5	17	55		0	0	0.0872573	0.0678606	0	0	-1.23208	0.376495
ENSMUSG00000097347	Gm17275	101.5	68.5	90.5	99.5	218	127.5	142	175.5		0	0	-0.57044	0.681534	0	0	-0.587042	0.179475
ENSMUSG00000043192	Gm1840	181	152	188	179.5	245	139.5	158	159		0	0	0.0947787	0.452709	0	0	-0.700038	0.13458
ENSMUSG00000092232	Gm20521	42.5	21.5	76.5	43.5	0	16	11	0		0	0	1.07562	0.779306	0	0	6.78854	-7.13955
ENSMUSG00000096056	Gm21986	11	30.5	7	20.5	90.5	54.5	22	65		0	0	-0.78357	-0.73783	0	0	-1.74543	0.0853315
ENSMUSG00000097505	Gm26540	0	62	4	0	0	21	38	13.5		0	0	3.16993	0	0	0	4.78588	-0.751511
ENSMUSG00000097971	Gm26917	3733	3280	3687	3197	3760	2543	2231.5	3343		0	0	0.0498827	0.182889	0	0	-1.05049	0.495958
ENSMUSG00000078606	Gm4070	180	187.5	296.5	118	586	893	1465.5	226.5		0	0	0.815246	-0.76097	0	0	1.35715	-1.99821
ENSMUSG00000073371	Gm6594	63	52	40.5	56	34.5	42	83	98.5		0	0	-0.727573	-0.23665	0	0	1.67069	1.06361
ENSMUSG00000070284	Gmppb	231	184.5	263.5	301	121	129	186.5	204		0	0	0.187001	0.765289	0	0	0.761088	0.739479
ENSMUSG00000038811	Gngt2	14	12	20	12	142	171.5	74	100.5		0	0	0.504323	0	0	0	-0.790251	-0.892261
ENSMUSG00000000544	Gpa33	3.5	7	12	5	43.5	87	150.5	47		0	0	1.96467	-0.695705	0	0	1.90034	-0.968776
ENSMUSG00000039116	Gpr126	311	165	354	326.5	137.5	103.5	244	108.5		0	0	0.209325	0.890519	0	0	0.719696	-0.00700937
ENSMUSG00000043441	Gpr149	143	161	174.5	166.5	4	74.5	29	34		0	0	0.314983	0.188646	0	0	1.83732	-0.634197
ENSMUSG00000031210	Gpr165	176.5	70.5	197	111	61	40	34	46.5		0	0	0.186653	0.560225	0	0	-0.728224	0.192319
ENSMUSG00000070337	Gpr179	40.5	81	46.5	48.5	146	329	275	96		0	0	0.144431	-0.595126	0	0	0.922823	-1.77434
ENSMUSG00000056380	Gpr50	162	408.5	460	86.5	109.5	422	194.5	48		0	0	1.53617	-2.19385	0	0	0.667474	-3.30233
ENSMUSG00000046733	Gprc5a	542.5	445.5	523	359	259	348.5	416.5	162		0	0	-0.025204	-0.216013	0	0	0.667896	-1.09706
ENSMUSG00000008734	Gprc5b	69	78.5	56.5	57	93	84.5	56	61.5		0	0	0.0122945	-0.475739	0	0	-0.589858	-0.468561
ENSMUSG00000026930	Gpsm1	199.5	241	186	251	96	102.5	61.5	154.5		0	0	-0.016756	0.105127	0	0	-0.790196	0.486997
ENSMUSG00000018339	Gpx3	197.5	175	293	285.5	234	229.5	401	224		0	0	0.546959	0.797559	0	0	0.591953	-0.0860219
ENSMUSG00000001700	Gramd3	97.5	153	115	161	84.5	122	187	94		0	0	0.214568	-0.131223	0	0	0.842224	-0.400541
ENSMUSG00000074934	Grem1	738	625.5	1036.5	452	568.5	886	1106	326.5		0	0	0.553913	-0.397635	0	0	0.999641	-1.5101
ENSMUSG00000037188	Grhl3	27	28.5	53.5	15	45.5	59.5	247	15		0	0	0.917399	-1.13545	0	0	2.45332	-2.13327
ENSMUSG00000026959	Grin1	3	4	5.5	1	562	365.5	851	125		0	0	0.444029	-1.89812	0	0	0.543064	-1.54687
ENSMUSG00000063239	Grm4	11	15	8	6	337.5	82	105	203.5		0	0	-0.799701	-1.40018	0	0	-1.71681	1.30903
ENSMUSG00000025068	Gsto1	5340	3667.5	6298	4479	5446	6216	11517	3983.5		0	0	0.259826	0.209054	0	0	1.13011	-0.50511
ENSMUSG00000021884	Hacl1	70.5	53.5	74.5	78.5	197.5	86	128.5	161		0	0	-0.0311276	0.55922	0	0	-0.610544	0.686264
ENSMUSG00000024486	Hbegf	533.5	434	581	522.5	119.5	270.5	208	92		0	0	0.189278	0.236736	0	0	0.795445	-1.55542
ENSMUSG00000069302	Hist1h2ah	113	122	115	74.5	147.5	94	37.5	164		0	0	-0.583424	-0.413551	0	0	-1.27752	1.65135
ENSMUSG00000066842	Hmcn1	58.5	76.5	101.5	98.5	76	77	127	113		0	0	0.963388	0.532429	0	0	0.955117	0.690056
ENSMUSG00000005413	Hmox1	559.5	299	608	703	333	232.5	507	255.5		0	0	0.121907	1.23776	0	0	0.610195	0.213404
ENSMUSG00000059325	Hopx	8.5	14	18.5	3	27	37	273	12		0	0	1.03084	-3.95349	0	0	3.26592	-1.31476
ENSMUSG00000086427	Hoxa11os	49.5	48.5	34	56.5	46.5	34	21	42		0	0	-0.44499	0.0825134	0	0	-0.85417	-0.0418919
ENSMUSG00000079560	Hoxa3	123	100	90	173	114	72	60	116		0	0	-0.341055	0.802696	0	0	-0.737805	0.60747
ENSMUSG00000038227	Hoxa9	187.5	238	150.5	217	223	181	121	183.5		0	0	-0.345397	-0.135062	0	0	-0.875453	-0.114176
ENSMUSG00000056648	Hoxb8	70.5	68	42	64	52.5	37	15	43.5		0	0	-0.880605	-0.180999	0	0	-1.76195	0.182966
ENSMUSG00000001657	Hoxc8	238	201.5	192	211	225.5	178	125	169		0	0	-0.3577	0.127455	0	0	-0.848638	-0.0432767
ENSMUSG00000001819	Hoxd13	156.5	110	97	110	86.5	74	52.5	65.5		0	0	-0.900469	-0.0281173	0	0	-0.532899	-0.0550074
ENSMUSG00000071379	Hpcal1	451.5	455	511.5	548	251	288	394	288		0	0	0.190947	0.290609	0	0	0.751209	0.0918235
ENSMUSG00000031613	Hpgd	92.5	103	90	73	35.5	59.5	91.5	69		0	0	0.200495	-0.38393	0	0	2.24593	0.274691
ENSMUSG00000027615	Hps3	210	213.5	231	196.5	208	267	320	188.5		0	0	0.0413292	-0.0260226	0	0	0.69204	-0.525917
ENSMUSG00000035273	Hpse	45.5	62	49	66.5	235	97.5	142	113		0	0	0.122296	-0.00395667	0	0	-0.707983	0.290664
ENSMUSG00000074793	Hspa12b	116	132	133	86	421	458.5	251	387		0	0	0.261832	-0.56539	0	0	-0.650861	-0.157887
ENSMUSG00000036854	Hspb6	190	175.5	167.5	130.5	113.5	74	68.5	49.5		0	0	-0.166535	-0.439928	0	0	-0.879246	-0.588058
ENSMUSG00000049511	Htr1b	204.5	229.5	222.5	250.5	44.5	98	81	91.5		0	0	0.0783778	0.0979139	0	0	0.945772	-0.212543
ENSMUSG00000006205	Htra1	331.5	215.5	407	351.5	270.5	334	548.5	173		0	0	0.309001	0.642305	0	0	0.931665	-0.86817
ENSMUSG00000029096	Htra3	48.5	53	35	103.5	65.5	55	35	156		0	0	-0.429545	1.04812	0	0	-0.896475	1.196
ENSMUSG00000037405	Icam1	102	130	205.5	176	55.5	85	159.5	102		0	0	1.19013	0.392993	0	0	1.6656	0.35004
ENSMUSG00000020644	Id2	625	457.5	519.5	529.5	695.5	366	370	368		0	0	-0.266679	0.25049	0	0	-0.878359	0.0640912
ENSMUSG00000089762	Ier5l	182.5	211.5	152	236	75.5	84.5	44.5	69		0	0	-0.293056	0.094233	0	0	-0.844849	-0.126782
ENSMUSG00000045932	Ifit2	126	119.5	94	111	82	88.5	47	111.5		0	0	-0.404469	-0.190411	0	0	-0.792906	0.226623
ENSMUSG00000048583	Igf2	1887	1670	1656	2140	502.5	1004.5	857	999		0	0	-0.171615	0.357214	0	0	0.765234	-0.0898951
ENSMUSG00000020427	Igfbp3	1722.5	1117	2276	2085	2471	2942	4421.5	2012		0	0	0.391328	0.861689	0	0	0.843436	-0.610725
ENSMUSG00000037995	Igsf9	3.5	20	8.5	7	30	39	118.5	16.5		0	0	1.06627	-1.78002	0	0	1.88442	-1.42614
ENSMUSG00000002578	Ikzf4	100.5	160.5	99.5	98	68	149.5	34	85		0	0	0.0218744	-0.633895	0	0	-1.08271	-0.957006
ENSMUSG00000031289	Il13ra2	146	123.5	140	159.5	14.5	30.5	51.5	88		0	0	-0.18162	0.480407	0	0	8.99582	1.32767
ENSMUSG00000040329	Il7	104.5	88.5	133.5	136.5	50.5	100.5	95	70		0	0	0.430468	0.448274	0	0	0.343407	-0.570631
ENSMUSG00000041324	Inhba	747	487	773	506	111	241.5	188	107.5		0	0	0.145888	0.0540912	0	0	0.768084	-1.10946
ENSMUSG00000037035	Inhbb	98.5	157	152	181.5	84.5	97.5	167	130		0	0	0.781669	0.163612	0	0	0.990508	0.320969
ENSMUSG00000068154	Insm1	18.5	92.5	45	23	180	93.5	91	175		0	0	1.30426	-1.92705	0	0	-1.03064	0.880638
ENSMUSG00000060477	Irak2	112	118.5	121	74.5	85.5	125	164	63		0	0	0.163783	-0.746645	0	0	0.936549	-0.929249
ENSMUSG00000018899	Irf1	107	119	70.5	127.5	133.5	138.5	214.5	138		0	0	-0.644011	0.0626674	0	0	0.772588	-0.0726971
ENSMUSG00000026638	Irf6	35	35	42.5	11	89	100.5	164	24.5		0	0	0.597795	-1.44508	0	0	0.996437	-2.14922
ENSMUSG00000046879	Irgm1	117	135	120	159	135.5	203.5	307.5	130		0	0	-0.0256297	0.162771	0	0	1.17911	-0.592139
ENSMUSG00000035692	Isg15	14	40	27	11	31	104.5	76.5	16		0	0	0.941615	-1.97798	0	0	1.15864	-2.77174
ENSMUSG00000001507	Itga3	232.5	189	236	156	352	468	578	95		0	0	-0.000207078	-0.242295	0	0	0.77814	-2.22993
ENSMUSG00000042686	Jph1	81	134	97	97.5	116	134.5	236	107		0	0	0.468142	-0.425885	0	0	0.974113	-0.46637
ENSMUSG00000017817	Jph2	239	450.5	373.5	282	20	178.5	43	61		0	0	0.601007	-0.729539	0	0	1.00515	-1.58416
ENSMUSG00000025213	Kazald1	93.5	46.5	101	89.5	455.5	173	217	215		0	0	0.198287	1.0227	0	0	-1.1166	0.33736
ENSMUSG00000040606	Kazn	258	305	321.5	306	219.5	258.5	328	257.5		0	0	0.326421	-0.0517051	0	0	0.549027	0.033905
ENSMUSG00000055675	Kbtbd11	25.5	57	65.5	30	210	121.5	312	152.5		0	0	1.06149	-0.679465	0	0	0.583278	0.154457
ENSMUSG00000041695	Kcnj2	42	50.5	53.5	60	14	38	54.5	25		0	0	0.281392	0.125113	0	0	1.92602	-0.939495
ENSMUSG00000101609	Kcnq1ot1	1251	903	1031	1142.5	3663	2014	2397.5	2769		0	0	-0.314684	0.42247	0	0	-0.652322	0.15652
ENSMUSG00000052726	Kcnt2	45.5	66	40.5	37	137	66.5	57	111.5		0	0	0.32999	-1.35461	0	0	-1.46321	1.18035
ENSMUSG00000018476	Kdm6b	1127	1355.5	10001	517	1424.5	1232	11778	524.5		0	0	3.14054	-1.41619	0	0	3.06121	-1.22482
ENSMUSG00000041642	Kif21b	125	105.5	97	89	265	211.5	142	181		0	0	-0.35321	-0.064174	0	0	-0.937552	-0.471673
ENSMUSG00000028438	Kif24	130	195	106	125.5	177	185.5	272.5	159		0	0	-0.31453	-0.658777	0	0	0.596469	-0.132294
ENSMUSG00000050382	Kif7	482.5	306	392	411.5	434	254	268	459		0	0	-0.287011	0.416684	0	0	-0.619277	0.971516
ENSMUSG00000005148	Klf5	155	194	105	155	63	110	120.5	48.5		0	0	-0.669014	-0.518041	0	0	1.04452	-1.1667
ENSMUSG00000042115	Klhdc8a	301	345	471	298	95	264.5	186	97		0	0	0.581261	-0.272894	0	0	1.07282	-1.50956
ENSMUSG00000042155	Klhl23	209.5	137.5	140	164	125.5	75	72.5	151.5		0	0	-0.654603	0.321224	0	0	-0.848778	1.02926
ENSMUSG00000025597	Klhl4	46	8.5	36.5	29	0	10	8	41.5		0	0	0.345213	1.67623	0	0	6.13821	1.71332
ENSMUSG00000063903	Klk1	0	0	0.5	0	747	121	489	330.5		0	0	1.72972	0	0	0	-0.613841	1.48506
ENSMUSG00000030693	Klk10	235.5	203.5	154	99	236	774	903	81.5		0	0	-0.707439	-0.959892	0	0	1.97054	-3.33879
ENSMUSG00000044737	Klk14	60.5	57.5	63.5	32.5	36.5	43	109	22		0	0	-0.0827008	-1.04297	0	0	1.67726	-0.859556
ENSMUSG00000050063	Klk6	0	0	0.5	0	6	11	126	3.5		0	0	1.72972	0	0	0	4.31517	-1.76299
ENSMUSG00000030713	Klk7	1	1	0	1	26	55.5	344	5		0	0	-4.39232	2.19616	0	0	3.71277	-3.17284
ENSMUSG00000064023	Klk8	189	152.5	231	122	84.5	179	184	46		0	0	0.244537	-0.30744	0	0	1.09873	-1.91013
ENSMUSG00000079852	Klra4	138	135	150.5	150	16	87	38.5	43		0	0	0.0154388	0.0880524	0	0	1.43216	-1.18901
ENSMUSG00000044041	Krt13	46	15	63.5	26.5	202	92	1276	47		0	0	0.429679	1.11547	0	0	2.7071	-0.956917
ENSMUSG00000045545	Krt14	513	446	839	368.5	1061.5	1464	1664	546		0	0	0.672758	-0.230426	0	0	0.650125	-1.38508
ENSMUSG00000053797	Krt16	47.5	39	150	72	131	317.5	656	49.5		0	0	1.72648	0.916731	0	0	2.17905	-2.64859
ENSMUSG00000035557	Krt17	11	20	60	16.5	648.5	676	2514.5	328		0	0	2.57281	-0.33107	0	0	1.97249	-1.0046
ENSMUSG00000023043	Krt18	18	27	38	13.5	109	106	398	34		0	0	1.4261	-1.32261	0	0	1.92784	-1.6062
ENSMUSG00000020911	Krt19	651.5	147	880.5	837.5	1108	677	1810	458		0	0	0.443202	2.59971	0	0	0.708294	-0.591638
ENSMUSG00000035775	Krt20	26	30.5	69.5	23.5	71.5	148.5	208.5	22		0	0	1.52554	-0.621352	0	0	1.5436	-2.71493
ENSMUSG00000061527	Krt5	6	2	15	8	49	4	453	85		0	0	1.3045	0.982298	0	0	3.32804	5.3398
ENSMUSG00000058354	Krt6a	168.5	59.5	454	245	885	1310	3342	271		0	0	1.33718	2.3186	0	0	1.98774	-2.28836
ENSMUSG00000023041	Krt6b	11	3.5	24.5	3.5	76	85	651	29.5		0	0	2.00909	-0.259112	0	0	3.30596	-1.56723
ENSMUSG00000023039	Krt7	10	13	19	10	182.5	123.5	909	31		0	0	0.640546	-0.48134	0	0	2.44155	-1.96196
ENSMUSG00000074199	Krtdap	47.5	20.5	66.5	24.5	28	20.5	176	29.5		0	0	0.351934	0.151925	0	0	2.64318	0.548245
ENSMUSG00000041782	Lad1	42	52.5	98	19.5	396	430.5	592	161.5		0	0	1.22036	-1.23815	0	0	0.622505	-1.42228
ENSMUSG00000032796	Lama1	270	231	271.5	444.5	237	181.5	526	473		0	0	0.0118115	0.887995	0	0	1.16717	1.52749
ENSMUSG00000024421	Lama3	222	242	382	252.5	530	514.5	821	341		0	0	0.808249	0.0908812	0	0	0.691879	-0.741076
ENSMUSG00000026479	Lamc2	458	520	503	341	1159.5	1235	2042.5	342.5		0	0	0.223429	-0.499144	0	0	0.787677	-1.88009
ENSMUSG00000028581	Laptm5	57.5	109	132	62.5	217	497.5	425.5	287		0	0	1.3692	-0.741555	0	0	0.861288	-0.760646
ENSMUSG00000016024	Lbp	8	13	16	16.5	253	150.5	398	248		0	0	0.883207	0.218939	0	0	0.63626	0.650037
ENSMUSG00000079330	Lemd1	120	132	96.5	94.5	395.5	373	238	351		0	0	-0.244565	-0.368655	0	0	-0.662813	-0.202883
ENSMUSG00000033880	Lgals3bp	38	56	66	119	192	412	456	138		0	0	0.871991	0.939457	0	0	1.16625	-1.59764
ENSMUSG00000053522	Lgals7	24	24.5	42	26	1102	499	1703.5	882		0	0	0.442165	0.0616369	0	0	0.641482	0.818633
ENSMUSG00000020140	Lgr5	45	97.5	116	30.5	22	64	54.5	15		0	0	1.53176	-1.66613	0	0	1.17932	-2.41042
ENSMUSG00000030946	Lhpp	54	56.5	55.5	70.5	83.5	46	126	114		0	0	-0.01578	0.185039	0	0	0.560775	1.13072
ENSMUSG00000054263	Lifr	205.5	257	254	346	393	460	640	437.5		0	0	0.343557	0.503446	0	0	0.649368	-0.172193
ENSMUSG00000037736	Limch1	1238	1030	1896.5	964.5	905	838	1632	839.5		0	0	0.594085	-0.137289	0	0	0.821537	0.0164106
ENSMUSG00000049556	Lingo1	118	168	157	153	141	128	67.5	171		0	0	0.410241	-0.100871	0	0	-0.944881	0.395219
ENSMUSG00000053846	Lipg	147.5	202.5	207.5	93	19	117	41	17		0	0	0.524519	-1.07482	0	0	0.884336	-2.86191
ENSMUSG00000024771	Lipk	115	98	156.5	71.5	31	29.5	86.5	61		0	0	0.686291	-0.266934	0	0	1.16939	0.916136
ENSMUSG00000020782	Llgl2	83	73.5	100	109	81	107	191	52.5		0	0	0.347606	0.617184	0	0	1.40386	-1.2677
ENSMUSG00000025185	Loxl4	810	498	1117	642	455.5	465	720.5	225		0	0	0.526619	0.437605	0	0	0.601251	-1.08545
ENSMUSG00000027070	Lrp2	701.5	1053	788.5	519.5	41.5	173	68.5	31.5		0	0	0.0584151	-0.97327	0	0	0.477834	-2.6775
ENSMUSG00000022211	Lrrc16b	19	22	25.5	12	403.5	338.5	227	164		0	0	0.493242	-1.12902	0	0	-0.804231	-1.04298
ENSMUSG00000090958	Lrrc32	207	269	230.5	186	44.5	139	85.5	67		0	0	0.132194	-0.473186	0	0	0.985752	-1.07297
ENSMUSG00000036295	Lrrn3	225	299	223	254.5	108.5	186	175.5	226		0	0	-0.0599022	-0.13818	0	0	0.796036	0.211844
ENSMUSG00000071862	Lrrtm2	100	96.5	86.5	102	98	83	61	83.5		0	0	-0.346977	0.101358	0	0	-0.650747	-0.164931
ENSMUSG00000061080	Lsamp	12	7	19	0	109	70.5	27.5	54.5		0	0	0.607357	-7.13955	0	0	-2.07738	-0.341299
ENSMUSG00000001247	Lsr	21.5	30	27.5	12	128	198	204.5	65		0	0	0.387188	-1.42755	0	0	0.607595	-1.59103
ENSMUSG00000040432	Ltb4r2	41	44.5	58.5	81.5	2.5	32	13	29		0	0	0.453541	0.819211	0	0	3.53513	-0.0495967
ENSMUSG00000048706	Lurap1l	740	821	1216.5	649.5	203	398	372	186		0	0	0.825832	-0.392584	0	0	0.866367	-1.08248
ENSMUSG00000034634	Ly6d	0.5	0.5	2	1	30.5	16	272	7		0	0	0.932886	0	0	0	3.31895	-1.19562
ENSMUSG00000092586	Ly6g6c	1	2	3	0	78	603.5	167.5	33		0	0	4.87493	-4.39232	0	0	1.05599	-4.26504
ENSMUSG00000057454	Lypd3	0	0	0	0	23	13	189.5	3.5		0	0	0	0	0	0	3.1008	-1.88649
ENSMUSG00000044313	Mab21l3	54.5	87	54.5	65	38.5	79.5	68	61		0	0	0.0882207	-0.450405	0	0	1.07742	-0.245817
ENSMUSG00000036278	Macrod1	74.5	77.5	68	124	233.5	135.5	125	259		0	0	-0.0829669	0.666421	0	0	-0.984275	0.938402
ENSMUSG00000027375	Mal	791	351	1591	441.5	1778	1741	2898	1010		0	0	1.04376	0.306404	0	0	0.691484	-0.878331
ENSMUSG00000092341	Malat1	20482	12196	16554	20482	27350	15671	15738	18110		0	0	-0.348977	0.799727	0	0	-0.797285	0.0290568
ENSMUSG00000027377	Mall	85	62	126	50	69.5	66.5	126.5	33		0	0	0.538775	-0.453265	0	0	0.63511	-0.900992
ENSMUSG00000027254	Map1a	520	260.5	673	316	275	161.5	408	142.5		0	0	0.376888	0.180948	0	0	0.595273	-0.400245
ENSMUSG00000004864	Mapk13	68	75	99.5	82	166	265	333.5	73		0	0	0.612014	0.109058	0	0	1.04175	-1.78944
ENSMUSG00000032344	Mb21d1	64	162.5	43.5	61.5	58	135	29	69.5		0	0	-0.511119	-1.49934	0	0	-1.14272	-0.95699
ENSMUSG00000032135	Mcam	208.5	300.5	300	183	471	404.5	816	314		0	0	0.440352	-0.636872	0	0	0.805607	-0.331257
ENSMUSG00000027239	Mdk	28.5	57.5	27.5	27	231	114	479	103.5		0	0	-0.223848	-0.895412	0	0	0.994044	-0.0798761
ENSMUSG00000051855	Mest	183	105.5	171.5	126.5	128	93	225.5	176.5		0	0	-0.167286	0.241308	0	0	0.674869	0.848155
ENSMUSG00000039208	Metrnl	254.5	183.5	210	233	40	58	65.5	55.5		0	0	-0.139077	0.480224	0	0	0.776788	-0.01578
ENSMUSG00000031647	Mfap3l	209.5	179	263.5	283.5	112	228.5	302	123		0	0	0.388538	0.603225	0	0	1.46719	-0.955603
ENSMUSG00000070056	Mfhas1	271	315	238	256	111	150	69	121		0	0	-0.116566	-0.298089	0	0	-0.64697	-0.423099
ENSMUSG00000026110	Mgat4a	50.5	78	62	46.5	363	640	581	195		0	0	0.253819	-0.669227	0	0	0.655699	-1.79304
ENSMUSG00000019888	Mgat4c	133.5	64.5	125	101.5	80.5	61	132	92.5		0	0	-0.0602824	0.0623352	0	0	0.649963	0.584343
ENSMUSG00000033174	Mgll	142.5	157	250	96	146.5	241.5	226.5	76		0	0	0.894568	-0.69994	0	0	0.785645	-1.69913
ENSMUSG00000030218	Mgp	132.5	200	325	110.5	727.5	666.5	1318	347		0	0	1.23824	-0.867876	0	0	0.834974	-0.845845
ENSMUSG00000029922	Mkrn1	643	719	697	877	1071.5	1199.5	1583.5	1086		0	0	0.078347	0.284521	0	0	0.646504	-0.0750411
ENSMUSG00000032517	Mobp	95	62	53	92	68.5	54.5	26	165		0	0	-0.743076	0.656108	0	0	-1.4458	1.63526
ENSMUSG00000020000	Moxd1	130	217	259.5	154.5	59	192	168	39.5		0	0	1.00236	-0.481989	0	0	1.63559	-2.30905
ENSMUSG00000017314	Mpp2	110	57	100	99.5	68.5	28.5	35.5	31.5		0	0	-0.139969	0.82769	0	0	-1.14506	0.437253
ENSMUSG00000032092	Mpzl2	32	20	47	10.5	157	264	434.5	46.5		0	0	0.742224	-0.786517	0	0	1.5336	-2.54391
ENSMUSG00000070305	Mpzl3	50	33	53.5	44.5	34	42	84.5	29		0	0	-0.0673387	0.387181	0	0	1.22803	-0.470291
ENSMUSG00000031070	Mrgprf	129.5	112	218.5	189.5	171	134.5	73.5	208.5		0	0	0.885104	0.706984	0	0	-1.14501	0.656514
ENSMUSG00000054733	Msra	121	139.5	94	144	97.5	112	60	168		0	0	-0.382499	-0.0734532	0	0	-0.753549	0.610097
ENSMUSG00000032591	Mst1	57.5	63	105	102	124.5	130	190	169		0	0	1.15692	0.936246	0	0	0.601678	0.21029
ENSMUSG00000018830	Myh11	145.5	329.5	199.5	96	19.5	310	50	7.5		0	0	0.459045	-1.71363	0	0	1.24295	-5.7867
ENSMUSG00000030739	Myh14	6.5	5.5	12	3	136	74	351	28		0	0	0.559031	-0.718229	0	0	1.16046	-1.25073
ENSMUSG00000033196	Myh2	30.5	40	45	35	473.5	156	866.5	137.5		0	0	0.705521	-0.334597	0	0	0.873134	-0.218579
ENSMUSG00000067818	Myl9	1292.5	1677.5	2068	1448	286	974	598	384.5		0	0	0.638008	-0.190338	0	0	1.11394	-1.33847
ENSMUSG00000030672	Mylpf	11	13	15	15.5	19	28	95	20		0	0	0.0956828	0.108595	0	0	2.24025	-0.490552
ENSMUSG00000048481	Mypop	183	199.5	148.5	118	174	149	106	153		0	0	-0.277568	-0.732409	0	0	-0.576439	0.0091771
ENSMUSG00000043943	Naalad2	93	92.5	87.5	107	108.5	133.5	60.5	138		0	0	0.129105	0.130708	0	0	-0.809183	-0.071372
ENSMUSG00000001751	Naglu	158.5	152	163	172	262	137	157	274.5		0	0	0.240672	0.256079	0	0	-0.738697	1.12247
ENSMUSG00000012396	Nanog	12	7	12	4	215.5	63	391	67.5		0	0	-0.0834798	-1.17832	0	0	0.849135	-0.0795266
ENSMUSG00000052512	Nav2	1087.5	984	1123.5	1552	2424	1568	1567	1867		0	0	0.0569624	0.645634	0	0	-0.613222	0.199383
ENSMUSG00000049001	Ndnf	22.5	32	37	23	28.5	23	60.5	19		0	0	0.452602	-0.563232	0	0	1.00911	-0.228493
ENSMUSG00000005125	Ndrg1	139	185	133	118.5	720	504	1280	210.5		0	0	-0.0532435	-0.700397	0	0	0.855731	-1.26038
ENSMUSG00000040280	Ndufa4l2	0.5	0	0.5	1	1352	315.5	696	395		0	0	1.72972	3.45943	0	0	-0.94928	0.455607
ENSMUSG00000022055	Nefl	355	235.5	932	102.5	220	224.5	337.5	143.5		0	0	1.4033	-1.22348	0	0	0.519708	-0.622652
ENSMUSG00000040037	Negr1	140	112	166	291	118	94	59.5	232.5		0	0	0.1949	1.39447	0	0	-1.06061	1.2019
ENSMUSG00000026259	Ngef	387	307	333.5	241.5	105.5	210.5	59	108		0	0	-0.18078	-0.343316	0	0	-0.745933	-0.920332
ENSMUSG00000027859	Ngf	74	75	84	109	4	30.5	13	22.5		0	0	0.238575	0.557863	0	0	1.67166	-0.331759
ENSMUSG00000059493	Nhs	113.5	141	111.5	128	76.5	132.5	210	107		0	0	0.0315121	-0.275264	0	0	1.42688	-0.548624
ENSMUSG00000020411	Nipal4	51	74	68.5	68	7	24.5	21	16		0	0	0.342542	-0.122441	0	0	1.77563	-0.899918
ENSMUSG00000021567	Nkd2	85	119.5	144	57	48.5	135	138	32		0	0	0.758588	-1.09019	0	0	1.43053	-2.07395
ENSMUSG00000031302	Nlgn3	2	14	6.5	5	145	160.5	46	115		0	0	0.68269	-1.27472	0	0	-1.95184	-0.572684
ENSMUSG00000067786	Nnat	69	78	62.5	46	214	85.5	334.5	76.5		0	0	-0.079639	-0.902605	0	0	0.65733	-0.100807
ENSMUSG00000029361	Nos1	4	13	26	10	79	167	152	42		0	0	2.058	-0.289507	0	0	0.994548	-2.08243
ENSMUSG00000038146	Notch3	275	217.5	407	377	397.5	228.5	664	244.5		0	0	0.570402	0.789957	0	0	0.768767	0.0388538
ENSMUSG00000042988	Notum	95.5	59	151	142	81	64	169	84		0	0	0.691506	1.14493	0	0	1.04038	0.347456
ENSMUSG00000037362	Nov	96.5	105.5	139	126.5	61.5	76	103.5	182		0	0	0.486139	0.187507	0	0	0.760956	1.41866
ENSMUSG00000032558	Nphp3	90	90	63	114	121	67.5	51	153		0	0	-0.532716	0.35658	0	0	-0.999694	1.25531
ENSMUSG00000039577	Nphp4	33	55.5	36	53.5	28	24.5	11	31		0	0	-0.0800096	0.0408869	0	0	-1.44517	0.410131
ENSMUSG00000029819	Npy	1	1	3	0.5	97	139	215	21.5		0	0	1.4155	-2.6626	0	0	1.10857	-2.63769
ENSMUSG00000063972	Nr6a1	84	93.5	77.5	90	65	100.5	100	79.5		0	0	0.100978	0.0962153	0	0	0.534396	-0.365575
ENSMUSG00000025810	Nrp1	465	412.5	468	564	114	173	179	134		0	0	0.0374534	0.545878	0	0	0.755318	-0.473411
ENSMUSG00000029126	Nsg1	166.5	229	130.5	120	56	73.5	31	46		0	0	-0.31301	-0.92543	0	0	-0.717155	-0.626442
ENSMUSG00000059974	Ntm	49.5	85	99	86	10	22.5	23	32		0	0	1.04101	-9.73123e-05	0	0	0.920616	0.47468
ENSMUSG00000020902	Ntn1	99.5	93	188	124.5	269	113	499	300.5		0	0	0.937869	0.636488	0	0	0.753244	1.36641
ENSMUSG00000019890	Nts	139	141.5	199.5	137	66.5	98	157	75		0	0	0.490092	-0.0108302	0	0	1.28028	-0.0944529
ENSMUSG00000052776	Oas1a	14	13	20	10	88	116	173	43.5		0	0	0.5115	-0.260652	0	0	0.895127	-1.43846
ENSMUSG00000032690	Oas2	3.5	11.5	8.5	0.5	118	185	229.5	34		0	0	0.0376222	-5.40984	0	0	0.909549	-2.42364
ENSMUSG00000029561	Oasl2	8	25	12	11	55	98.5	120	15		0	0	0.260652	-1.0482	0	0	1.06354	-2.64282
ENSMUSG00000027848	Olfml3	337.5	222	319.5	270.5	389	159.5	242.5	486		0	0	-0.177235	0.282582	0	0	-0.671281	1.87884
ENSMUSG00000022562	Oplah	82.5	75.5	88	62.5	139	63	86	76		0	0	0.0330358	-0.300614	0	0	-0.767655	0.285287
ENSMUSG00000032860	P2ry2	315	394.5	411.5	225.5	67	174	106.5	124.5		0	0	0.389779	-0.742744	0	0	0.689088	-0.348674
ENSMUSG00000058056	Palld	1662	1604	2457	1567.5	520.5	793.5	862	477		0	0	0.669306	-0.155632	0	0	0.752991	-0.660467
ENSMUSG00000033377	Palmd	36.5	101	91	26.5	119	175.5	203	67.5		0	0	1.37171	-1.85541	0	0	0.936328	-1.16361
ENSMUSG00000014301	Pam16	172.5	171	196.5	187	86	173	162	177		0	0	0.471233	0.103873	0	0	1.0169	0.113161
ENSMUSG00000028370	Pappa	229	281	413	355	102.5	201.5	269.5	120		0	0	0.777659	0.372556	0	0	1.45611	-0.752873
ENSMUSG00000023909	Paqr4	51.5	52	37	23	70.5	62	29	37		0	0	-0.388059	-0.721898	0	0	-1.28968	-0.770953
ENSMUSG00000052062	Pard3b	173	241	130	176	201.5	198.5	121	215.5		0	0	-0.370381	-0.460046	0	0	-0.689246	0.307971
ENSMUSG00000034981	Parm1	126	156	368.5	195.5	123	121	238	90		0	0	1.53916	0.271018	0	0	1.08352	-0.41979
ENSMUSG00000034422	Parp14	27	30	28	31	62.5	142	112	37		0	0	-0.00366348	-0.064549	0	0	0.61108	-1.93794
ENSMUSG00000035873	Pawr	219	156	231.5	185	110	120	164	118.5		0	0	0.00934401	0.243282	0	0	0.519007	-0.0422798
ENSMUSG00000051375	Pcdh1	90	60	164	58.5	119	109	316	45		0	0	0.727377	-0.0314692	0	0	1.32477	-1.33118
ENSMUSG00000044254	Pcsk9	480	626	529.5	166	598	829	308	190.5		0	0	0.176897	-1.81458	0	0	-0.938806	-2.0822
ENSMUSG00000024892	Pcx	262	339.5	301	338	232	210	492	264		0	0	0.162481	0.00792816	0	0	1.18724	0.316298
ENSMUSG00000041741	Pde3a	74.5	160	111	115.5	88	234	131	97		0	0	0.526998	-0.5403	0	0	0.668086	-1.31749
ENSMUSG00000053965	Pde5a	239.5	232.5	249	211.5	184.5	189.5	272.5	175		0	0	0.0711247	-0.108363	0	0	0.453096	-0.0829782
ENSMUSG00000038967	Pdk2	46.5	75.5	72	54.5	183	77	90.5	85.5		0	0	0.775624	-0.319587	0	0	-1.1142	0.162566
ENSMUSG00000055044	Pdlim1	1145	1314	1248	1221.5	326.5	576.5	500	425.5		0	0	0.0781147	-0.157815	0	0	0.733747	-0.375958
ENSMUSG00000074818	Pdzd7	42.5	47.5	56.5	25.5	498	404	233.5	216		0	0	0.424218	-0.94206	0	0	-1.00901	-0.870041
ENSMUSG00000013698	Pea15a	447.5	380.5	415.5	292	234.5	347	376	127		0	0	-0.142584	-0.290712	0	0	0.755898	-1.42111
ENSMUSG00000070526	Peg12	278	269.5	242.5	262	249.5	212	159.5	297		0	0	-0.165806	0.0940537	0	0	-0.590013	0.445297
ENSMUSG00000045573	Penk	26	32	75	22.5	73	61.5	383	75		0	0	1.30341	-0.678861	0	0	2.57908	0.320296
ENSMUSG00000055866	Per2	109.5	84.5	92.5	130.5	76.5	32.5	38	99		0	0	-0.223808	0.615541	0	0	-1.08641	1.86462
ENSMUSG00000028957	Per3	137.5	112.5	112.5	125.5	553.5	204.5	301.5	320		0	0	-0.421017	0.202259	0	0	-0.959722	0.500857
ENSMUSG00000019851	Perp	1710	2000	3595	1876.5	2078.5	2925	3431	2091		0	0	1.07064	-0.112186	0	0	0.737992	-0.515753
ENSMUSG00000040430	Pitpnc1	205	253	209	300.5	164.5	246.5	252	218		0	0	0.0068996	0.253799	0	0	0.574984	-0.189825
ENSMUSG00000021506	Pitx1	112.5	127	92	124.5	38.5	37.5	20.5	60		0	0	-0.151373	0.0292293	0	0	-1.13432	0.72247
ENSMUSG00000023908	Pkmyt1	297	312.5	198	230.5	360.5	299.5	228	340		0	0	-0.647825	-0.347226	0	0	-0.726405	0.23929
ENSMUSG00000026785	Pkn3	150	150.5	130.5	116	102	84	54	91		0	0	-0.153522	-0.54788	0	0	-1.08055	0.183473
ENSMUSG00000054065	Pkp3	10	8.5	7	7	101	114	230	21.5		0	0	-0.522918	-0.372501	0	0	1.18843	-2.45439
ENSMUSG00000029322	Plac8	46	64.5	55.5	42	14	44.5	33	16		0	0	0.239299	-0.633033	0	0	2.02489	-1.45372
ENSMUSG00000019817	Plagl1	1269.5	1104	1329	605.5	499	761.5	881	406.5		0	0	0.116549	-0.863819	0	0	0.845699	-1.06382
ENSMUSG00000021822	Plau	279	406	390.5	539	41.5	124.5	89	109		0	0	0.468623	0.447915	0	0	1.22117	-0.247764
ENSMUSG00000046223	Plaur	759.5	624.5	796.5	780.5	238	534	375.5	210.5		0	0	0.151827	0.334089	0	0	0.65396	-1.30546
ENSMUSG00000010660	Plcd1	148	99.5	148.5	156	55.5	51	122	44		0	0	0.0392414	0.649688	0	0	0.998044	-0.347593
ENSMUSG00000040624	Plekhg1	72.5	105	99	108	75.5	95.5	200	178.5		0	0	0.426492	-0.105227	0	0	1.39475	0.953415
ENSMUSG00000032068	Plet1	2	6	6	1.5	45	50.5	143.5	20.5		0	0	1.45638	-1.43168	0	0	1.86196	-1.44919
ENSMUSG00000028494	Plin2	1831	1368	2323	2158	646.5	815.5	1000.5	870		0	0	0.282325	0.603568	0	0	0.74643	0.160478
ENSMUSG00000021701	Plk2	1501	1669	1735.5	1692	572	1008.5	979.5	827.5		0	0	0.219706	-0.00612626	0	0	0.663179	-0.294838
ENSMUSG00000028680	Plk3	143	128.5	134	123	44.5	82.5	78	39.5		0	0	-0.0448411	-0.0586308	0	0	0.780271	-1.21288
ENSMUSG00000032374	Plod2	796.5	1111	1020	443	1294.5	1273	1988	634		0	0	0.319502	-1.26677	0	0	0.657497	-0.956022
ENSMUSG00000032377	Plscr4	95.5	91	73.5	112.5	140.5	121.5	73.5	206		0	0	-0.402467	0.309546	0	0	-0.994103	0.567154
ENSMUSG00000024521	Pmaip1	121	189.5	148	76.5	41	116	103	24.5		0	0	0.147894	-1.21809	0	0	1.51064	-2.23894
ENSMUSG00000038400	Pmepa1	332	387	430	376.5	184	352	317	130		0	0	0.313421	-0.0873899	0	0	0.915611	-1.50443
ENSMUSG00000034607	Pof1b	10	11	4	4	49	46.5	174.5	23		0	0	-1.97336	-2.14229	0	0	1.63665	-0.660184
ENSMUSG00000032667	Pon2	334.5	366.5	366.5	327.5	150.5	256.5	229	164		0	0	0.209235	-0.196081	0	0	0.51589	-0.698358
ENSMUSG00000026458	Ppfia4	190	168.5	129	151	264	334	70.5	158		0	0	-0.548267	-0.109363	0	0	-1.75579	-1.10558
ENSMUSG00000036528	Ppfibp2	23	13	21	19.5	41	54	98	35		0	0	-0.193412	0.279556	0	0	1.36416	-0.408084
ENSMUSG00000039457	Ppl	186	80.5	255.5	104	286.5	302.5	1119	87		0	0	0.425668	0.298143	0	0	2.09171	-1.79724
ENSMUSG00000006014	Prg4	54.5	49	126.5	56	76.5	59	130	35		0	0	1.33033	0.103041	0	0	0.746416	-0.570398
ENSMUSG00000025855	Prkar1b	169.5	133	222.5	163	94	111	138.5	79		0	0	0.190246	0.416364	0	0	0.354338	-0.429347
ENSMUSG00000052889	Prkcb	57.5	104.5	62.5	55	445	248	266.5	642.5		0	0	0.0582403	-0.959072	0	0	-0.820142	1.25869
ENSMUSG00000021108	Prkch	58.5	64.5	105	47.5	18	58.5	94	15		0	0	0.565152	-0.338396	0	0	2.08492	-2.15915
ENSMUSG00000027376	Prom2	0	0	0	0	14	17	142	2.5		0	0	0	0	0	0	3.12734	-2.24561
ENSMUSG00000022912	Pros1	1117	1226	1438	1771	1008.5	1168.5	1707	1975		0	0	0.347613	0.547307	0	0	0.768412	0.740439
ENSMUSG00000026586	Prrx1	8051.5	6522	6270	5952.5	4519	3351	2574	4107		0	0	-0.315004	-0.0752262	0	0	-0.742984	0.2075
ENSMUSG00000039476	Prrx2	477	354	563	603	264	225	169	216		0	0	0.253477	0.658112	0	0	-0.554282	-0.0421255
ENSMUSG00000039405	Prss23	3056	2547	4123	3672	1212	1607.5	1816.5	1094		0	0	0.446511	0.519279	0	0	0.584834	-0.566956
ENSMUSG00000030623	Prss23os	1103	908	1455.5	1113.5	451	623	684.5	449		0	0	0.457271	0.316565	0	0	0.662895	-0.404102
ENSMUSG00000022598	Psca	173.5	78	235	111	89.5	113	292	82.5		0	0	0.344643	0.466117	0	0	1.64863	-0.470566
ENSMUSG00000031897	Psmb10	159	149	149	168.5	118	257	235	229		0	0	-0.190395	0.34123	0	0	0.96569	-0.0210954
ENSMUSG00000021466	Ptch1	313	377	319.5	283	870	535	484	536		0	0	0.108484	-0.432864	0	0	-0.882663	0.0147905
ENSMUSG00000028378	Ptgr1	420	253.5	375	442	196.5	184	340.5	240.5		0	0	-0.168087	0.759534	0	0	0.803179	0.500225
ENSMUSG00000047250	Ptgs1	153	141	188	122	120	143	188	79.5		0	0	0.404267	-0.178425	0	0	0.695948	-0.918536
ENSMUSG00000032487	Ptgs2	3239.5	3531	3804.5	1392	506	1251.5	769.5	320		0	0	0.245441	-1.35404	0	0	0.59771	-2.00315
ENSMUSG00000059456	Ptk2b	295	422	497.5	468.5	184	383	347	267.5		0	0	0.773413	0.223704	0	0	0.977608	-0.36659
ENSMUSG00000034573	Ptpn13	221	283.5	261	226.5	217.5	211	452	160		0	0	0.245925	-0.410689	0	0	0.933621	-0.308636
ENSMUSG00000004266	Ptpn6	16	5	15	15	98	41	186	55		0	0	0.316371	1.3045	0	0	1.04514	0.438943
ENSMUSG00000020154	Ptprb	293	490	476.5	205.5	121.5	405.5	192.5	72		0	0	0.68066	-1.19349	0	0	0.779999	-2.538
ENSMUSG00000068748	Ptprz1	485.5	801.5	938.5	377	868	1307.5	1611.5	612		0	0	1.00625	-1.06173	0	0	1.00662	-1.04976
ENSMUSG00000032012	Pvrl1	400	393	401	439	197.5	227	316	283		0	0	-0.039037	0.13848	0	0	0.635848	0.304893
ENSMUSG00000062300	Pvrl2	405.5	431	378.5	472	221.5	289.5	337.5	198.5		0	0	-0.0512131	0.181528	0	0	0.545033	-0.571562
ENSMUSG00000006411	Pvrl4	20	13	16	13	23	41	189	6		0	0	-0.320135	0.110344	0	0	3.16139	-3.06119
ENSMUSG00000030793	Pycard	35.5	34.5	43.5	75	78	53	122	131		0	0	0.583214	0.97787	0	0	0.536142	1.38438
ENSMUSG00000008601	Rab25	2.5	2.5	1.5	5.5	65	106.5	275.5	33.5		0	0	0.466443	-0.29873	0	0	2.03522	-1.6371
ENSMUSG00000024511	Rab27b	162	140	157.5	140.5	84	164.5	125	78		0	0	-0.161355	0.132271	0	0	0.679641	-1.00668
ENSMUSG00000036104	Rab3gap1	1123.5	1242.5	1310	1061	1424	1684.5	2303	1343.5		0	0	0.267259	-0.285343	0	0	0.663434	-0.262922
ENSMUSG00000018012	Rac3	37	36	22.5	36	152	127	237.5	112.5		0	0	-0.844791	-0.0777922	0	0	0.601678	-0.117554
ENSMUSG00000053219	Raet1e	13.5	12	12	23.5	30.5	16	98.5	22.5		0	0	-0.600964	0.382473	0	0	1.86328	0.225239
ENSMUSG00000038831	Ralgps1	71	61.5	68.5	60	113	62	68.5	76.5		0	0	-0.113145	0.0747855	0	0	-0.734363	0.349949
ENSMUSG00000001240	Ramp2	50.5	52	67	36.5	133.5	107.5	87	97		0	0	0.363586	-0.648274	0	0	-0.668452	-0.212156
ENSMUSG00000038807	Rap1gap2	555.5	515	403.5	275	1380.5	1518.5	894	1249		0	0	-0.438989	-0.873763	0	0	-0.647459	-0.267089
ENSMUSG00000027347	Rasgrp1	48	66.5	37.5	30	209	232	125	88		0	0	-0.471878	-1.14341	0	0	-0.749148	-1.55965
ENSMUSG00000043639	Rbm20	64	58	112	73	101.5	157	257	58		0	0	0.828155	0.488453	0	0	1.24995	-1.44615
ENSMUSG00000031586	Rbpms	82.5	99	82	86	69.5	82.5	148	55		0	0	-0.212491	-0.134436	0	0	1.05654	-0.677327
ENSMUSG00000032387	Rbpms2	108	115	124	76.5	35	62	85	9		0	0	0.145967	-0.575651	0	0	1.59769	-2.82515
ENSMUSG00000039601	Rcan2	70	82.5	118	83.5	46	62	96	31.5		0	0	0.832096	0.0614684	0	0	1.07113	-0.999343
ENSMUSG00000052852	Reep1	146	245	215	104.5	494	533	752.5	354		0	0	0.577922	-1.24393	0	0	0.595012	-0.665766
ENSMUSG00000035504	Reep6	60	76	66	65	87	73	158	94.5		0	0	-0.0444919	-0.250227	0	0	0.876503	0.427877
ENSMUSG00000042453	Reln	13	20.5	14	14	163	51	74	80.5		0	0	0.220688	-0.5115	0	0	-1.27507	0.476763
ENSMUSG00000026678	Rgs5	555.5	393	798	446	47.5	75	83	117		0	0	0.535406	0.127269	0	0	0.86897	0.621299
ENSMUSG00000042671	Rgs8	109	171	486.5	95	129.5	452	433.5	95		0	0	2.08996	-0.890874	0	0	1.69979	-2.28001
ENSMUSG00000005251	Ripk4	6.5	7	10	4	34	37	139	19		0	0	1.2718	-1.12615	0	0	2.40556	-1.07003
ENSMUSG00000052949	Rnf157	86.5	224	75	75	106	184	56.5	105.5		0	0	-0.0941413	-1.57322	0	0	-1.11877	-0.848165
ENSMUSG00000052516	Robo2	925	947.5	1058	1051	340	396	522	400		0	0	0.19844	0.13487	0	0	0.514975	-0.00865519
ENSMUSG00000100181	RP23-69L13.3	17.5	22	17.5	18	68.5	71	19	70.5		0	0	0.305177	-0.160067	0	0	-2.17442	-0.109133
ENSMUSG00000100454	RP24-496O18.3	228	248	145	302	121	241	267	281		0	0	-0.510562	-0.0704063	0	0	1.89747	-0.00916037
ENSMUSG00000028278	Rragd	31	46.5	45.5	23	43	54.5	113	13		0	0	0.552033	-0.901148	0	0	1.42294	-2.10265
ENSMUSG00000040570	Rundc3b	112	204.5	89	148	139	204	85	117.5		0	0	-0.36929	-0.473052	0	0	-0.699379	-0.798328
ENSMUSG00000039153	Runx2	635.5	535	519	666.5	187.5	214.5	106	255		0	0	-0.311296	0.271843	0	0	-0.689992	0.259255
ENSMUSG00000042306	S100a14	0.5	1	0.5	0.5	73	79	440	23.5		0	0	-1.72972	-1.72972	0	0	2.62811	-1.494
ENSMUSG00000031665	Sall1	77	71	104.5	82	212	99	409	96		0	0	0.455196	0.299665	0	0	0.89128	-0.0455994
ENSMUSG00000027547	Sall4	0	5	6	0	134	201	341	21		0	0	5.8487	-5.93074	0	0	1.4776	-3.2653
ENSMUSG00000047181	Samd14	161	77.5	119	134.5	155.5	62.5	87	98		0	0	-0.418701	0.610658	0	0	-1.08814	0.75504
ENSMUSG00000060487	Samd5	71.5	80	107.5	71.5	55	64	94	43		0	0	0.864432	-0.247828	0	0	0.844719	-0.731936
ENSMUSG00000047735	Samd9l	34	31	26	32	50.5	59.5	130	36		0	0	-0.299583	0.295718	0	0	1.2395	-0.565624
ENSMUSG00000046056	Sbsn	336	305	497.5	349	236	368	552.5	226		0	0	0.564748	0.170427	0	0	1.31383	-0.680024
ENSMUSG00000034463	Scara3	315	335	315.5	366	764	407.5	496.5	801		0	0	0.0538858	0.130579	0	0	-0.556505	0.913636
ENSMUSG00000022123	Scel	65.5	64.5	155	34	44	74	205.5	22		0	0	1.3905	-0.913038	0	0	2.15628	-1.76945
ENSMUSG00000034533	Scn10a	0	3	2	1	89.5	158.5	34.5	140.5		0	0	4.39232	-3.73458	0	0	-1.33787	-0.232848
ENSMUSG00000019194	Scn1b	163	239.5	231	374	27	106.5	49.5	122		0	0	0.467974	0.651232	0	0	1.04065	0.27228
ENSMUSG00000075318	Scn2a1	92	72.5	75.5	66.5	82.5	58	35.5	70.5		0	0	-0.318369	-0.204221	0	0	-1.22321	0.0511083
ENSMUSG00000045954	Sdpr	1304	992.5	1235	1283.5	321	521	539.5	678		0	0	-0.0138373	0.434772	0	0	0.829634	0.399047
ENSMUSG00000020823	Sec14l1	1977	2404	1927	1653	4243.5	3002	2778	2958.5		0	0	0.0106386	-0.533121	0	0	-0.632971	-0.127644
ENSMUSG00000028780	Sema3c	1756.5	1043.5	2382	1954	513.5	653	956	763		0	0	0.374689	0.894234	0	0	0.918456	0.246818
ENSMUSG00000022231	Sema5a	436	314.5	365.5	446.5	232	136.5	345.5	188		0	0	-0.254556	0.507433	0	0	0.61202	0.520506
ENSMUSG00000021091	Serpina3n	49.5	23	72	60	60	45	275	79.5		0	0	0.580485	1.31111	0	0	2.23913	0.989138
ENSMUSG00000044734	Serpinb1a	32	28	66	42	79.5	70	150	91.5		0	0	1.04208	0.469254	0	0	0.800685	0.699546
ENSMUSG00000062345	Serpinb2	97	77.5	103.5	51	27	31	143	9		0	0	-0.0118183	-0.776289	0	0	1.50856	-2.39891
ENSMUSG00000044594	Serpinb3a	0	0	0	0	130	61	382.5	22		0	0	0	0	0	0	1.72727	-1.84674
ENSMUSG00000058017	Serpinb3d	8	8	14	8	34	46	157	13		0	0	0.655601	0	0	0	1.87976	-2.02609
ENSMUSG00000021403	Serpinb9b	497	263.5	721.5	580	63.5	112.5	161.5	125		0	0	0.519822	1.26612	0	0	1.26721	0.197385
ENSMUSG00000026249	Serpine2	1362	1454	2166	2007.5	1435	1262	2673	2267		0	0	0.643948	0.546784	0	0	0.83015	0.85575
ENSMUSG00000047281	Sfn	252	215	322	240	415	601.5	1223	161		0	0	0.338739	0.0739189	0	0	1.66092	-1.8159
ENSMUSG00000021319	Sfrp4	59	86	150	92	112	69.5	208.5	155		0	0	1.11454	0.0637189	0	0	0.947871	1.38425
ENSMUSG00000019970	Sgk1	192.5	298	272	231	129	225.5	243	85.5		0	0	0.531233	-0.313158	0	0	1.05107	-1.45265
ENSMUSG00000032261	Sh3bgrl2	268	423	335	263	381	441.5	568	411		0	0	0.364078	-0.633822	0	0	0.518882	-0.112806
ENSMUSG00000028082	Sh3d19	294.5	319	304	209	247.5	444	396.5	166		0	0	0.0219183	-0.678467	0	0	0.714051	-1.39963
ENSMUSG00000028488	Sh3gl2	25.5	25.5	36	11	91	158.5	174.5	47		0	0	0.411489	-1.23937	0	0	0.861155	-1.50164
ENSMUSG00000036553	Sh3tc1	26.5	13	35.5	16	34	82	87	14		0	0	0.337741	0.661487	0	0	1.35204	-2.50611
ENSMUSG00000062713	Sim2	211	211.5	140	161.5	57	52	28	59		0	0	-0.611828	-0.392324	0	0	-1.02658	0.101106
ENSMUSG00000037902	Sirpa	206	166.5	158.5	278.5	85.5	93	49	154		0	0	-0.231553	0.686587	0	0	-0.829648	0.742594
ENSMUSG00000040841	Six5	95	135	83	100.5	172	146.5	103	133.5		0	0	-0.169069	-0.477844	0	0	-0.930878	-0.0685471
ENSMUSG00000018459	Slc13a3	39	34	53.5	24	119.5	105.5	65	63		0	0	0.484807	-0.744974	0	0	-0.867668	-0.881288
ENSMUSG00000020805	Slc13a5	134.5	189	180	122	21	92	59.5	68		0	0	0.307379	-0.670481	0	0	1.36615	-0.453619
ENSMUSG00000023912	Slc25a27	36	51	29.5	46.5	110	80.5	51.5	84		0	0	-0.3644	-0.135072	0	0	-1.07673	-0.105978
ENSMUSG00000003153	Slc2a3	666	714.5	981.5	640	2107	1814	4874.5	932		0	0	0.544908	-0.131069	0	0	1.17614	-1.00791
ENSMUSG00000005107	Slc2a9	123	133	154.5	151.5	31	68.5	59.5	63.5		0	0	0.291243	0.220013	0	0	1.07611	-0.0873876
ENSMUSG00000042195	Slc35f2	52.5	81	69.5	52	280	324	418	187		0	0	0.577713	-0.468982	0	0	0.527261	-0.706513
ENSMUSG00000029175	Slc35f6	271	216.5	265	285.5	167.5	194	250	240		0	0	-0.100694	0.449535	0	0	0.522543	0.230294
ENSMUSG00000031170	Slc38a5	1	4.5	3.5	1.5	267.5	157	456	154		0	0	5.03237	-3.45364	0	0	0.82074	-0.0187252
ENSMUSG00000053897	Slc39a8	35	45.5	31	51	81	166	294	53		0	0	-0.221828	0.347231	0	0	1.90725	-1.50898
ENSMUSG00000025993	Slc40a1	44	25.5	39	39	42.5	38	80	36		0	0	-0.204458	0.697663	0	0	0.981826	-0.151603
ENSMUSG00000031089	Slc6a14	12	0	8	0	91	111	266	16.5		0	0	-0.991067	0	0	0	1.24457	-3.25266
ENSMUSG00000020733	Slc9a3r1	391	295	480.5	287.5	698	568	1038	415.5		0	0	0.357523	0.0241827	0	0	0.620956	-0.435682
ENSMUSG00000025880	Smad7	564.5	686.5	541.5	618	511.5	558	326	298		0	0	-0.0251362	-0.183262	0	0	-0.703839	-0.950653
ENSMUSG00000027796	Smad9	206	174.5	177.5	186	195	130.5	119	109		0	0	-0.19361	0.159932	0	0	-0.66443	-0.198947
ENSMUSG00000031906	Smpd3	97	101	197	75.5	40	57	75	24		0	0	1.2265	-0.421885	0	0	0.904059	-1.34712
ENSMUSG00000042821	Snai1	207	171	207.5	230	145.5	83	76.5	115.5		0	0	-0.0314447	0.36821	0	0	-1.14174	0.717744
ENSMUSG00000023064	Sncg	107.5	109.5	134	203	144.5	198	272	209.5		0	0	0.0986909	1.03382	0	0	1.00129	0.0426456
ENSMUSG00000031626	Sorbs2	877	693	1315	1102	240	350	373.5	419		0	0	0.615222	0.609925	0	0	0.686736	0.276069
ENSMUSG00000001494	Sost	9	9	25	4	122.5	25	23	39.5		0	0	1.9824	-1.30066	0	0	-2.26101	0.5874
ENSMUSG00000036169	Sostdc1	266	400.5	944	380.5	315	353.5	596	732.5		0	0	1.81578	-0.173319	0	0	0.951863	1.0944
ENSMUSG00000090828	Sox2ot	52	39	46	70	99.5	46.5	58.5	103.5		0	0	-0.0909563	0.879036	0	0	-0.713688	1.03756
ENSMUSG00000038560	Sp6	23.5	64	62	19	27.5	86.5	91.5	22		0	0	1.36387	-1.83606	0	0	1.60073	-2.01912
ENSMUSG00000068859	Sp9	83	88.5	190	97	45.5	50	84.5	70.5		0	0	1.14259	0.134105	0	0	1.38689	0.61051
ENSMUSG00000042331	Specc1	1789	1448.5	1493	1237	242	552	379	284		0	0	-0.215229	-0.207384	0	0	0.575172	-0.974268
ENSMUSG00000027329	Spef1	78	101.5	67.5	86	89	75	47.5	82.5		0	0	-0.0996763	-0.32984	0	0	-0.857044	0.11504
ENSMUSG00000055561	Spink5	8	0	31	8	122	193	514.5	58.5		0	0	1.36982	6.33985	0	0	1.8968	-1.73041
ENSMUSG00000055095	Spink6	94	100.5	147.5	138.5	7.5	11	20.5	24.5		0	0	0.841046	0.181276	0	0	0.546524	0.976407
ENSMUSG00000027315	Spint1	1.5	3	1.5	0.5	134	97	436	29.5		0	0	-0.466443	-2.6626	0	0	1.49927	-1.82197
ENSMUSG00000010154	Spire2	80.5	76.5	95	52.5	26.5	97	76	22.5		0	0	0.265688	-0.64552	0	0	1.72	-2.23138
ENSMUSG00000051457	Spn	267	362	272	174	732	676	460.5	894		0	0	-0.0586861	-1.04685	0	0	-0.623206	0.324278
ENSMUSG00000058297	Spock2	10	27.5	21.5	4	1014	426.5	659.5	363		0	0	0.835638	-2.92062	0	0	-0.629068	-0.286722
ENSMUSG00000050359	Sprr1a	10	13	30	42.5	158	181	1204	59		0	0	1.06482	2.39237	0	0	2.9418	-1.75247
ENSMUSG00000048455	Sprr1b	6	17	21	29.5	8	29	86.5	11		0	0	1.70625	0.707753	0	0	2.77394	-1.34589
ENSMUSG00000068893	Sprr2a2	825	921.5	960.5	1028	1185	1256	5900	1157.5		0	0	0.171565	0.093237	0	0	2.32035	0.0344817
ENSMUSG00000074445	Sprr2a3	0	0	0	0.5	1	3.5	161	1		0	0	0	1.72972	0	0	10.6414	-2.19616
ENSMUSG00000050092	Sprr2b	53.5	36	141	255.5	72	63.5	445.5	205		0	0	1.2057	2.53442	0	0	2.58602	1.7006
ENSMUSG00000045539	Sprr3	10	8.5	27.5	23	3.5	6.5	104	4		0	0	0.957279	1.33168	0	0	4.07985	-0.0442412
ENSMUSG00000026532	Spta1	87.5	26	90.5	66.5	95.5	72.5	201	60		0	0	-0.185628	0.775466	0	0	0.962423	-0.125266
ENSMUSG00000067889	Sptbn2	19	16	13	24.5	44.5	44	141	40		0	0	-0.470639	0.6113	0	0	1.57472	-0.248458
ENSMUSG00000020077	Srgn	5.5	6	5	1	219	307	344.5	55		0	0	-0.695705	-4.14369	0	0	0.64021	-2.41642
ENSMUSG00000035279	Ssc5d	430	286	505.5	525	803	400	487.5	628		0	0	0.243438	0.875316	0	0	-0.781461	0.552315
ENSMUSG00000031995	St14	161	354	325	281	541.5	806.5	903	504.5		0	0	0.963839	-0.224158	0	0	0.686308	-0.654776
ENSMUSG00000030283	St8sia1	4	2.5	2.5	0	44.5	28	165	20.5		0	0	-2.83621	-3.45943	0	0	2.19285	-0.417056
ENSMUSG00000026104	Stat1	225	226.5	256.5	293	256	289.5	459	236.5		0	0	0.0710595	0.41977	0	0	0.84634	-0.394932
ENSMUSG00000040033	Stat2	153	219	165	162.5	192.5	307.5	286.5	148		0	0	0.0430689	-0.36981	0	0	0.535671	-0.965523
ENSMUSG00000014813	Stc1	95.5	191	263.5	40	38	121	132	13		0	0	1.37467	-2.28234	0	0	1.94964	-3.27115
ENSMUSG00000039954	Stk32a	81	107	162.5	118	95.5	204	218	138		0	0	0.907843	0.147098	0	0	1.24372	-0.476144
ENSMUSG00000041488	Stx3	133.5	121	115.5	127	79	125	175	73.5		0	0	-0.182397	0.259422	0	0	1.12772	-0.969592
ENSMUSG00000016918	Sulf1	626	389	831	980	473	450.5	1023.5	725		0	0	0.353966	1.37414	0	0	0.998471	0.665669
ENSMUSG00000006342	Susd2	8	5	10	6	62	47.5	203.5	37.5		0	0	1.30066	0	0	0	1.62266	-0.464477
ENSMUSG00000047977	Synb	62.5	45.5	55.5	46.5	5	21.5	18.5	24.5		0	0	0.0450003	-0.0754761	0	0	2.1381	0.0221365
ENSMUSG00000027220	Syt13	180	234.5	392	275.5	74.5	124	174.5	205		0	0	1.13823	0.197455	0	0	1.19708	0.539541
ENSMUSG00000028860	Sytl1	45	25	84.5	85.5	53	29.5	128.5	57		0	0	0.937835	1.81544	0	0	1.41746	0.661271
ENSMUSG00000054453	Sytl5	154	153	150	149	33.5	104	63	81		0	0	0.0193523	-0.190135	0	0	0.390878	-0.387346
ENSMUSG00000051397	Tacstd2	1	1.5	7	0	57	34	322	9		0	0	2.67586	-3.45943	0	0	2.7424	-2.14843
ENSMUSG00000051316	Taf7	60	109	63	103	103.5	123	177	105.5		0	0	0.135217	-0.0833053	0	0	0.69889	-0.118856
ENSMUSG00000037321	Tap1	168.5	258.5	254.5	206	104.5	226	182	138		0	0	0.59013	-0.204601	0	0	0.884561	-0.858155
ENSMUSG00000039813	Tbc1d2	347	392	415	396	79	303	171.5	134.5		0	0	0.420457	-0.0228676	0	0	1.16271	-1.17588
ENSMUSG00000038517	Tbkbp1	294	252.5	316.5	144	367.5	295	239	177.5		0	0	0.166237	-0.779276	0	0	-0.717901	-0.739979
ENSMUSG00000001444	Tbx21	4	11.5	7	2	108	56.5	41	55		0	0	1.74298	-2.52655	0	0	-1.40366	0.0473759
ENSMUSG00000018604	Tbx3	330	291	260	303.5	158.5	110.5	97	146.5		0	0	-0.209112	0.0540621	0	0	-0.787556	0.307424
ENSMUSG00000032494	Tdgf1	0	0	0	0	93	82	727.5	29		0	0	0	0	0	0	3.13925	-1.50407
ENSMUSG00000021953	Tdh	8	36	63	13.5	646.5	826	1297.5	462		0	0	2.92523	-1.33499	0	0	1.03517	-0.795793
ENSMUSG00000047146	Tet1	67.5	42	50	116.5	329	116	587	235.5		0	0	-0.629141	1.33712	0	0	0.899512	0.948273
ENSMUSG00000021359	Tfap2a	38.5	51	61.5	46.5	189	120.5	314.5	115		0	0	1.13231	-0.0464547	0	0	0.820523	-0.23163
ENSMUSG00000026380	Tfcp2l1	53	53	65	41.5	395.5	211	603	225.5		0	0	0.321204	-0.273351	0	0	0.606197	-0.0295187
ENSMUSG00000022797	Tfrc	2239	1907.5	1811	1372	1642	3217.5	2487.5	1814		0	0	-0.343943	-0.403275	0	0	0.508053	-0.951024
ENSMUSG00000039239	Tgfb2	393	494	500	452	850	571	523	546.5		0	0	0.272134	-0.151559	0	0	-0.719687	-0.110576
ENSMUSG00000022218	Tgm1	166.5	182.5	406	104	243	468	409.5	113.5		0	0	1.2183	-0.742545	0	0	0.73629	-2.06085
ENSMUSG00000027401	Tgm3	46	55	94.5	21	331	795	604	136.5		0	0	1.16217	-1.12915	0	0	0.879269	-2.51957
ENSMUSG00000078922	Tgtp1	3	1	7.5	0	41.5	33	186.5	18		0	0	1.84006	-4.39232	0	0	1.50075	-1.12004
ENSMUSG00000040152	Thbs1	23912	27346	27346	27346	17592	20478	27346	11158		0	0	0.417253	0	0	0	0.636407	-0.87599
ENSMUSG00000032289	Thsd4	174.5	164	221.5	242.5	354.5	318.5	220	343		0	0	0.364266	0.545641	0	0	-0.608102	0.0656485
ENSMUSG00000024642	Tle4	277.5	365.5	362	275	577	610.5	878	487		0	0	0.455216	-0.401021	0	0	0.558647	-0.31347
ENSMUSG00000024799	Tm7sf2	101	110	103.5	101.5	122	106	67.5	105		0	0	0.018196	-0.0675909	0	0	-0.923163	0.0385728
ENSMUSG00000038540	Tmc3	24	19	29	39	128.5	98.5	254	193		0	0	1.04447	1.27585	0	0	1.0212	0.801951
ENSMUSG00000050106	Tmc8	34	99	45.5	37	164	223.5	96.5	135		0	0	0.18326	-1.26453	0	0	-0.71169	-0.630521
ENSMUSG00000026109	Tmeff2	250	236.5	261.5	353	145	194	214	211		0	0	0.0742212	0.509103	0	0	0.531713	0.104376
ENSMUSG00000039611	Tmem246	120.5	157	122	96	133	206.5	65	124		0	0	0.00700951	-0.624667	0	0	-1.08842	-0.726513
ENSMUSG00000022754	Tmem45a	112	134	237	128.5	329.5	403.5	565.5	274.5		0	0	1.05508	-0.10967	0	0	0.864201	-0.599063
ENSMUSG00000035861	Tmprss11b	159	157.5	180	168	160	204.5	272	131.5		0	0	0.18716	0.12743	0	0	0.689183	-0.750886
ENSMUSG00000061259	Tmprss11d	72.5	50.5	84	76.5	74.5	121	148	44		0	0	0.000898394	0.828149	0	0	0.922651	-1.49861
ENSMUSG00000054537	Tmprss11e	5	0	13	12	12	68	158	20		0	0	0.370996	6.91886	0	0	10.6225	-1.96868
ENSMUSG00000048764	Tmprss11f	37	9	26	48.5	7	10	55.5	0		0	0	-0.584907	2.27569	0	0	2.77623	-6.91886
ENSMUSG00000032268	Tmprss5	114	131	138.5	107.5	675	572.5	422.5	600		0	0	0.280168	-0.371707	0	0	-0.699418	0.138394
ENSMUSG00000028364	Tnc	6614.5	7828	10291	10598	2166	3333	3557	3271.5		0	0	0.667112	0.358178	0	0	0.721523	0.0209478
ENSMUSG00000063727	Tnfrsf11b	883	1144.5	1630	915.5	666	1227	1174	832.5		0	0	0.938404	-0.340252	0	0	0.857149	-0.611954
ENSMUSG00000023915	Tnfrsf21	410	391.5	438	460	125	227.5	218	189		0	0	0.067352	0.243868	0	0	0.933173	-0.293921
ENSMUSG00000097328	Tnfsf12	87	94.5	59.5	87.5	102.5	78.5	44.5	81		0	0	-0.408822	-0.221004	0	0	-1.46481	0.105495
ENSMUSG00000027506	Tpd52	315.5	341	412	384.5	256	276	397.5	235		0	0	0.341839	0.154703	0	0	0.590205	-0.25272
ENSMUSG00000000296	Tpd52l1	121	98.5	154	165	44.5	67	78.5	64.5		0	0	0.288812	0.692059	0	0	0.832319	-0.219399
ENSMUSG00000015013	Trappc2l	101	97	119	137.5	60	66	102	81		0	0	0.0343093	0.531352	0	0	1.05279	0.583086
ENSMUSG00000005892	Trh	3	6	14	0	1639.5	1184	2947	282		0	0	2.74723	-6.33985	0	0	0.840628	-2.07475
ENSMUSG00000043496	Tril	6	11	12	9	267	73.5	141	217.5		0	0	1.56131	-0.891	0	0	-0.985035	1.36982
ENSMUSG00000057143	Trim12c	143	161.5	169	241	126.5	279	193	142.5		0	0	0.251994	0.608484	0	0	0.546149	-0.975042
ENSMUSG00000033233	Trim45	103	134	99.5	109.5	141	116.5	88	135.5		0	0	-0.070345	-0.231674	0	0	-0.810006	0.139438
ENSMUSG00000054517	Trim65	122	121	99	75	106.5	103	69	84		0	0	-0.317825	-0.727823	0	0	-0.633562	-0.343556
ENSMUSG00000085912	Trp53cor1	31	32	40	56.5	83.5	30	34	89		0	0	0.319232	1.00566	0	0	-1.29507	1.65746
ENSMUSG00000031997	Trpc6	29	41.5	69	25.5	125	92	264.5	88		0	0	1.18658	-0.535551	0	0	0.936488	-0.033222
ENSMUSG00000020963	Tshr	449	695	459	301	461	576.5	279	381		0	0	-0.0347379	-1.20842	0	0	-0.590182	-0.560944
ENSMUSG00000027858	Tspan2	257.5	194	349.5	211.5	48.5	86	74.5	73.5		0	0	0.317778	0.247745	0	0	0.489653	-0.460707
ENSMUSG00000034127	Tspan8	6	17.5	22.5	10	68	117.5	155	42		0	0	1.16161	-0.70156	0	0	1.4256	-1.3487
ENSMUSG00000030352	Tspan9	670	542	874	829	129	177	232	183.5		0	0	0.39964	0.660939	0	0	0.686091	-0.0802822
ENSMUSG00000062380	Tubb3	979	651.5	1129	747.5	246.5	296	381	186		0	0	0.181906	0.210506	0	0	0.838237	-0.69189
ENSMUSG00000005968	Tuft1	168.5	175	222.5	169.5	122	192	211	112		0	0	0.403527	-0.0899862	0	0	0.788551	-0.769542
ENSMUSG00000038393	Txnip	754.5	911	804.5	644	4293	2812.5	2651	1826		0	0	0.124408	-0.437772	0	0	-0.734319	-0.649251
ENSMUSG00000049436	Upk1b	67	48.5	109	49	12	19	64.5	11.5		0	0	0.583814	-0.0903637	0	0	2.3933	-0.4851
ENSMUSG00000006143	Upk3bl	4.5	9	7	3.5	84	94.5	257	27		0	0	-0.204556	-1.23565	0	0	1.5206	-1.70974
ENSMUSG00000020407	Upp1	260	172	401.5	264	406.5	634.5	701.5	180		0	0	0.72351	0.452734	0	0	0.738366	-1.6953
ENSMUSG00000025481	Urah	50.5	62	60.5	42	50.5	135	171	23		0	0	0.389473	-0.65246	0	0	2.07498	-2.61276
ENSMUSG00000037568	Vash2	155	271	113	203.5	66	117.5	34.5	106		0	0	-0.483746	-0.342928	0	0	-1.16338	-0.134056
ENSMUSG00000091243	Vgll3	985	1268	1373	1052	483.5	838	718	600		0	0	0.474622	-0.291975	0	0	0.622928	-0.455466
ENSMUSG00000048834	Vstm2a	19	16.5	28	26	21	56.5	61	37		0	0	-0.0232081	0.136992	0	0	1.62636	-0.789429
ENSMUSG00000101447	WI1-2263N2.1	73	86	57	66	95	77.5	33	70		0	0	0.156619	-0.483752	0	0	-1.57637	-0.514301
ENSMUSG00000035112	Wnk4	176	150	257	130.5	509	436	280.5	177		0	0	0.645908	-0.496192	0	0	-0.88871	-1.27498
ENSMUSG00000036856	Wnt4	269.5	177.5	391	346	88.5	93.5	201.5	177		0	0	0.548075	0.887355	0	0	1.1361	1.05547
ENSMUSG00000040483	Xaf1	88.5	126	105	105	158.5	304	293	117		0	0	0.267811	-0.106424	0	0	0.723116	-1.39697
ENSMUSG00000086503	Xist	4674	3714	3704	5073	15779	9992	10324	12223.5		0	0	-0.291572	0.533827	0	0	-0.612625	0.200886
ENSMUSG00000022708	Zbtb20	1445	1073.5	1294	1055	3240	2114.5	1548.5	2242		0	0	-0.157134	-0.0132341	0	0	-0.989225	-0.0463868
ENSMUSG00000006310	Zbtb32	14.5	33	18	6	61.5	503	108.5	28.5		0	0	0.757665	-2.39569	0	0	0.779864	-4.09803
ENSMUSG00000047686	Zcchc5	320	240.5	520	381.5	44.5	77	133	98.5		0	0	0.69127	0.668216	0	0	1.58444	0.41061
ENSMUSG00000037108	Zcwpw1	25.5	24	19	29	64	37	23.5	66.5		0	0	-0.608764	0.0288323	0	0	-1.53179	0.731554
ENSMUSG00000005267	Zfp287	78.5	83.5	60.5	97.5	93	77	51.5	86		0	0	-0.32063	0.161914	0	0	-1.01314	0.140301
ENSMUSG00000046658	Zfp316	171.5	176	162	192.5	219.5	144.5	136	235.5		0	0	0.0108485	0.0950524	0	0	-0.737924	0.739462
ENSMUSG00000034522	Zfp395	164	258	123	158.5	524	319.5	315.5	367		0	0	-0.487282	-0.638347	0	0	-0.818989	0.273784
ENSMUSG00000039081	Zfp503	511	454.5	483.5	546	394.5	283.5	251	362		0	0	-0.0127401	0.213122	0	0	-0.580987	0.455216
ENSMUSG00000024420	Zfp521	447	580.5	379.5	630	461	365.5	280	605		0	0	-0.213713	0.146592	0	0	-0.777393	0.714073
ENSMUSG00000046541	Zfp526	134.5	146	131	127	124.5	100	81.5	140		0	0	-0.0845512	-0.0567836	0	0	-0.618638	0.319315
ENSMUSG00000050605	Zfp61	164.5	216.5	142.5	190.5	220.5	211.5	135	226.5		0	0	-0.317297	-0.194447	0	0	-0.709075	0.0818315
ENSMUSG00000039238	Zfp750	68.5	80	68	62.5	58.5	89.5	97.5	88.5		0	0	-0.0157244	-0.426357	0	0	0.722188	0.145481
ENSMUSG00000007216	Zfp775	121.5	117	98	82.5	140.5	85.5	86	101		0	0	-0.244919	-0.611016	0	0	-0.716144	0.228231
ENSMUSG00000035877	Zhx3	414	568.5	374	433	569	513.5	269	792		0	0	-0.193751	-0.374208	0	0	-1.13642	0.636956
ENSMUSG00000067860	Zic3	41	47	70	35	188	164	348.5	86		0	0	0.668489	-0.513925	0	0	0.786502	-1.03582
ENSMUSG00000030757	Zkscan2	132	169	120	76	552	451	272.5	355		0	0	0.0210194	-1.14425	0	0	-0.949836	-0.329193
ENSMUSG00000017764	Zswim1	155	136.5	133	160.5	66	98	106	107		0	0	-0.212375	0.0874017	0	0	0.639698	-0.0541463

## Sheet: Day5 shJmjd3
Supplementary Data 3c - shJmjd3 #2 vs. shLuc, Differential genes from RNA-seq, OSKM+Vc - day 5
		Normalized tag count									log2 (fold change) relative to Empty or shLuc
Ensembl gene ID	Gene symbol	D5 Empty	D5 shLuc	D5 JMJD3	D5 shJmjd3 #2	D10 Empty	D10 shLuc	D10 JMJD3	D10 shJmjd3 #2		D5 Empty	D5 shLuc	D5 JMJD3	D5 shJmjd3 #2	D10 Empty	D10 shLuc	D10 JMJD3	D10 shJmjd3 #2
ENSMUSG00000026276	Sept2	6276	3018.5	7130	7810	6276	2457.5	6176.5	7810		0	0	0.184054	1.33024	0	0	-0.0251112	1.70285
ENSMUSG00000042208	0610010F05Rik	281.5	375.5	277.5	248.5	335.5	463.5	333	280		0	0	-0.0635451	-0.518809	0	0	0.0982583	-0.822548
ENSMUSG00000037960	1110007C09Rik	325	106	315	354	198	95	146.5	210		0	0	-0.0476451	1.6588	0	0	-0.283838	1.26974
ENSMUSG00000026154	1110058L19Rik	88	61	97	97	65	51.5	73.5	94.5		0	0	0.122906	0.621525	0	0	0.443777	0.781094
ENSMUSG00000045414	1190002N15Rik	528	300.5	551.5	552	266	219.5	300	354.5		0	0	0.00601788	0.901868	0	0	0.0962903	0.68786
ENSMUSG00000050088	1600012H06Rik	299	233	317	354	248	213.5	299	263.5		0	0	0.133018	0.566543	0	0	0.201489	0.395766
ENSMUSG00000035085	1700020L24Rik	93	130	169	81	136.5	166.5	108.5	137		0	0	0.875366	-0.747003	0	0	-0.4494	-0.444253
ENSMUSG00000052794	1700030K09Rik	113	146	107	97.5	116	130	111.5	128.5		0	0	-0.0658907	-0.416962	0	0	-0.10835	-0.103095
ENSMUSG00000039269	2300002M23Rik	25.5	13	29	49	30	96.5	117.5	42		0	0	0.101874	1.60746	0	0	2.40799	-1.13305
ENSMUSG00000062619	2310039H08Rik	97	121	86	77.5	146	170.5	112	138		0	0	-0.0670724	-0.556919	0	0	-0.402015	-0.131153
ENSMUSG00000032840	2410131K14Rik	273	204.5	253	316.5	183	166	228	258.5		0	0	-0.0763376	0.771615	0	0	0.146308	0.690775
ENSMUSG00000036955	2510003E04Rik	400	256.5	369.5	403.5	409.5	262	345	379		0	0	-0.151821	0.558804	0	0	-0.211926	0.508599
ENSMUSG00000043391	2510009E07Rik	280.5	166	311.5	346.5	179.5	105	143	231		0	0	0.11814	0.991719	0	0	-0.0117748	1.37197
ENSMUSG00000022701	2610015P09Rik	102	126	88.5	47	182.5	137.5	146	78		0	0	-0.0577577	-1.51244	0	0	-0.455931	-0.805543
ENSMUSG00000046567	4930430F08Rik	112.5	59.5	106	93.5	116.5	55.5	101	98.5		0	0	0.0554418	0.396474	0	0	-0.157594	0.634068
ENSMUSG00000021747	4930452B06Rik	53.5	49	28	22.5	80.5	61.5	52.5	33		0	0	-1.12427	-1.25966	0	0	-0.624704	-0.976485
ENSMUSG00000037143	4930529M08Rik	40	33	52.5	92	17	15	12	70		0	0	0.367538	1.52063	0	0	-0.412054	2.31137
ENSMUSG00000046180	4930550L24Rik	12	23.5	16	9	76	100	107	136		0	0	0.304194	-1.60311	0	0	0.347207	0.593665
ENSMUSG00000074146	4930579C12Rik	38	38.5	40	77	30	17	24	104		0	0	-0.00179662	1.01585	0	0	-0.388032	2.88254
ENSMUSG00000027811	4930579G24Rik	174	64.5	136.5	154	140	45	101.5	185.5		0	0	-0.299604	1.40726	0	0	-0.245277	1.97196
ENSMUSG00000079324	4932414N04Rik	46.5	18	79.5	79	45	88	63.5	33		0	0	0.110235	1.67178	0	0	2.5909	-0.845588
ENSMUSG00000085741	5430405H02Rik	94.5	76.5	85	121	141.5	118.5	106	115		0	0	-0.321565	1.16008	0	0	-0.319353	-0.014443
ENSMUSG00000052688	5430435G22Rik	202.5	131	196	230.5	187.5	181.5	152	239.5		0	0	0.0723344	0.940746	0	0	-0.295866	0.361903
ENSMUSG00000057181	5730455P16Rik	245	261	265	153	357	315	265.5	188.5		0	0	0.153232	-0.684801	0	0	-0.548097	-0.63199
ENSMUSG00000079499	6530402F18Rik	80	137	93	34	44	85	21.5	24.5		0	0	0.110684	-1.99931	0	0	-1.03013	-2.04722
ENSMUSG00000097177	9330159M07Rik	171.5	138.5	205	210	208.5	133.5	195.5	362.5		0	0	0.218542	0.583573	0	0	-0.150458	1.56959
ENSMUSG00000056004	9330182L06Rik	144	174	139	101.5	84.5	130	81	105		0	0	0.0578607	-0.777033	0	0	0.130119	-0.435732
ENSMUSG00000033960	9430020K01Rik	613.5	759.5	612.5	441	647	777	675.5	602		0	0	0.0687756	-0.725846	0	0	0.060208	-0.421027
ENSMUSG00000078776	9530053A07Rik	255	165.5	240	275	33.5	54.5	38	144		0	0	-0.166023	0.744914	0	0	0.431226	1.35598
ENSMUSG00000034560	A230046K03Rik	737	506	636.5	872.5	657	579	645.5	741		0	0	-0.236737	0.778608	0	0	-0.0243147	0.353145
ENSMUSG00000038884	A230050P20Rik	38	100	26	15	37	155.5	30.5	14		0	0	-0.727886	-2.84292	0	0	-0.113731	-3.4364
ENSMUSG00000085566	A730017L22Rik	67	65	73	101.5	86	55	65.5	115.5		0	0	0.138576	0.569428	0	0	-0.426495	1.09153
ENSMUSG00000054426	A930005H10Rik	63.5	67.5	67.5	103.5	62	54	59	88.5		0	0	0.0543262	0.443693	0	0	-0.139706	0.764897
ENSMUSG00000029695	Aass	73.5	49	100.5	91	45	21.5	45	47		0	0	0.626456	0.947452	0	0	0.0323488	1.01966
ENSMUSG00000057880	Abat	88.5	37.5	93	79.5	136.5	22	118	99.5		0	0	0.142586	1.10064	0	0	-0.355702	2.62892
ENSMUSG00000015243	Abca1	2657	4947	2810	2345	6195	6728.5	3445	4915		0	0	0.0710402	-1.01701	0	0	-0.824614	-0.542557
ENSMUSG00000035722	Abca7	439	261	472	413.5	591.5	277	563	382		0	0	0.113264	0.680069	0	0	-0.0503544	0.437249
ENSMUSG00000026198	Abcb6	447.5	481.5	446.5	313	332.5	396	294	321		0	0	-0.0247876	-0.605237	0	0	-0.0876398	-0.331697
ENSMUSG00000023088	Abcc1	1698.5	713	1719.5	1794	1318	751.5	1289	1324		0	0	-0.0171997	1.28126	0	0	-0.0548647	0.858252
ENSMUSG00000032849	Abcc4	449.5	343	415	542.5	534.5	340	748.5	545		0	0	-0.176504	0.677908	0	0	0.492497	0.59013
ENSMUSG00000021240	Abcd4	182	144	184.5	218	128	88	127	168.5		0	0	-0.0119349	0.717864	0	0	0.180776	1.03809
ENSMUSG00000006638	Abhd1	210	99	177.5	177.5	31	50	43.5	61		0	0	-0.204208	0.6988	0	0	0.193683	0.144273
ENSMUSG00000038459	Abhd17c	814	941.5	966	555	595	1009	863.5	645		0	0	0.30069	-0.725631	0	0	0.561477	-0.622047
ENSMUSG00000025085	Ablim1	407.5	679	796	324	2208	2241.5	2074	1524		0	0	0.939122	-0.978691	0	0	-0.111078	-0.645532
ENSMUSG00000020777	Acox1	670	360.5	792	849	633	345	685.5	626		0	0	0.25362	1.25364	0	0	0.0696792	0.880169
ENSMUSG00000029098	Acox3	283	229.5	348	379.5	223.5	251	246	295		0	0	0.431476	0.660393	0	0	0.0401944	0.138226
ENSMUSG00000032281	Acsbg1	102	293	254.5	114	1911	2393	1839	1528		0	0	1.3952	-1.30613	0	0	-0.0554033	-0.610084
ENSMUSG00000031972	Acta1	248.5	591	605	204	18	166	48.5	10		0	0	1.22929	-1.42579	0	0	1.26755	-4.32672
ENSMUSG00000021076	Actr10	823	565.5	881	909	655.5	550	741	719		0	0	0.0790101	0.680584	0	0	0.119621	0.391552
ENSMUSG00000019948	Actr6	82.5	54	76	90.5	97	55.5	101	99.5		0	0	0.0258582	0.665823	0	0	0.335838	0.854075
ENSMUSG00000061393	Acvr2b	49	100.5	33.5	28	68	58	32	40		0	0	-0.576509	-1.76254	0	0	-1.45937	-0.400004
ENSMUSG00000052593	Adam17	916	488	804.5	790	852	494	824	824		0	0	-0.177834	0.742161	0	0	-0.0867347	0.680617
ENSMUSG00000011256	Adam19	1144.5	641.5	1169	1262.5	193	209	266	302		0	0	0.112746	0.980026	0	0	0.469092	0.590469
ENSMUSG00000040537	Adam22	109.5	150.5	140	100.5	202.5	175	203.5	185		0	0	0.383038	-0.581314	0	0	0.135512	0.0394857
ENSMUSG00000031555	Adam9	2346	1625	2299.5	2459	846.5	1023	1027	1027		0	0	0.0107745	0.633831	0	0	0.308959	-0.0429103
ENSMUSG00000059901	Adamts14	67.5	41.5	58	94	35	31.5	46	45		0	0	-0.333259	1.30147	0	0	0.521854	0.583364
ENSMUSG00000006403	Adamts4	66	43	74	80	35	21	19.5	35		0	0	0.0753141	1.06478	0	0	-0.940308	0.666839
ENSMUSG00000022894	Adamts5	1299.5	1651	2945.5	1059.5	329	452	676	421		0	0	1.23028	-0.6539	0	0	1.03382	-0.099614
ENSMUSG00000052551	Adarb2	142	161	141.5	100.5	624	664	880.5	509		0	0	0.138907	-0.538771	0	0	0.458507	-0.435079
ENSMUSG00000028789	Adc	201.5	149	255.5	253.5	145	112	189	135.5		0	0	0.367192	0.718214	0	0	0.412223	0.322652
ENSMUSG00000020431	Adcy1	515.5	477.5	737	257	320	317.5	492	208		0	0	0.426028	-0.845974	0	0	0.560657	-0.648104
ENSMUSG00000022994	Adcy6	1258.5	1307.5	1230.5	823	1264	1133.5	1121.5	897.5		0	0	0.0110937	-0.636297	0	0	-0.161094	-0.326096
ENSMUSG00000002844	Adprh	664	1003	736.5	627	500	751	547	552		0	0	0.184303	-0.674715	0	0	0.0765564	-0.424975
ENSMUSG00000027335	Adra1d	187	125	273	196.5	12	22	25	40.5		0	0	0.404691	0.663644	0	0	1.0423	1.01154
ENSMUSG00000020473	Aebp1	1208	781	1227	1303.5	494.5	462	598	637		0	0	-0.012933	0.693309	0	0	0.213466	0.443501
ENSMUSG00000033032	Afap1l1	128.5	165	80	47	151	180	53.5	108.5		0	0	-0.596775	-1.80895	0	0	-1.57873	-0.614881
ENSMUSG00000025083	Afap1l2	150	210.5	300	133.5	618	530	646.5	335.5		0	0	0.97991	-0.54335	0	0	0.105732	-0.712556
ENSMUSG00000021681	Aggf1	867	1006	860.5	297	759	989	743.5	376.5		0	0	0.030858	-1.82837	0	0	-0.0462672	-1.38234
ENSMUSG00000021557	Agtpbp1	243	300	238	189	142	224.5	145	181		0	0	0.0300585	-0.495264	0	0	-0.0157223	-0.267958
ENSMUSG00000027893	Ahcyl1	1863.5	2219	1931	1466.5	2088	1982	1748.5	1711.5		0	0	0.0330661	-0.549975	0	0	-0.271537	-0.187781
ENSMUSG00000019256	Ahr	263	234.5	427	410	153.5	158	268	280.5		0	0	0.598351	0.813133	0	0	0.945645	0.773828
ENSMUSG00000096883	AI848285	39	57.5	31.5	17	63.5	68.5	26	65.5		0	0	-0.415523	-1.5242	0	0	-1.27359	-0.0753671
ENSMUSG00000042901	Aida	960.5	943.5	955.5	620.5	1117.5	1175	1074.5	897.5		0	0	0.0049617	-0.579337	0	0	-0.0101317	-0.440762
ENSMUSG00000019866	Aim1	337	295.5	458.5	194	240.5	327.5	237	156		0	0	0.442321	-0.497979	0	0	-0.0617712	-1.14561
ENSMUSG00000039166	Akap7	308	286	332.5	161	386.5	356.5	318.5	230.5		0	0	0.128223	-0.73551	0	0	-0.366666	-0.565376
ENSMUSG00000023075	Akirin1	435.5	201.5	478	514	400.5	189.5	432.5	454		0	0	0.0869532	1.19039	0	0	0.129495	1.32622
ENSMUSG00000029762	Akr1b8	217	123	206	299	69	45.5	64.5	147.5		0	0	-0.166873	1.15712	0	0	-0.213711	1.52989
ENSMUSG00000033715	Akr1c14	295.5	325.5	636	217.5	223.5	383.5	580.5	150.5		0	0	1.08137	-0.657595	0	0	1.43574	-1.36218
ENSMUSG00000021214	Akr1c18	1888	3432	5736.5	1032	545	702.5	702	577		0	0	1.56757	-1.81385	0	0	0.308274	-0.246741
ENSMUSG00000019699	Akt3	678.5	911.5	766	585.5	1093.5	1171.5	863	789		0	0	0.12368	-0.631389	0	0	-0.313445	-0.602526
ENSMUSG00000053279	Aldh1a1	86	128	183	73	189	169.5	305	174		0	0	0.746443	-0.616978	0	0	0.681896	0.184585
ENSMUSG00000020256	Aldh1l2	76.5	38	55.5	67	102.5	54.5	101.5	73		0	0	-0.471704	0.672332	0	0	-0.142323	0.434108
ENSMUSG00000010025	Aldh3a2	429	211	453	379.5	335.5	202	345	370		0	0	0.055167	0.853373	0	0	0.0992198	0.960899
ENSMUSG00000017390	Aldoc	11	7	10	15	1127.5	338	684	374.5		0	0	-0.48134	0.869505	0	0	-0.749634	0.0824845
ENSMUSG00000075470	Alg10b	705.5	585	562.5	369.5	608	553.5	598	436		0	0	-0.305445	-0.617935	0	0	0.0243172	-0.428326
ENSMUSG00000042650	Alkbh5	1579	1906	1470	1220	1895	1891	1571.5	1320.5		0	0	-0.0521514	-0.577067	0	0	-0.260209	-0.530989
ENSMUSG00000002661	Alkbh7	64.5	45.5	61	101.5	56	28	59	105.5		0	0	0.0708931	1.16874	0	0	0.0732962	1.62997
ENSMUSG00000020891	Alox8	6.5	10	12	2	79	110.5	66.5	32		0	0	0.559031	-4.24009	0	0	-0.218603	-1.7496
ENSMUSG00000050332	Amer1	335.5	425	307	239.5	531	521.5	458	460.5		0	0	-0.19857	-0.67848	0	0	-0.240664	-0.269906
ENSMUSG00000031751	Amfr	1988.5	1481	1948	991	1131.5	1040	1158.5	650.5		0	0	-0.0785564	-0.551303	0	0	0.0263835	-0.650158
ENSMUSG00000050947	Amigo1	128	142.5	105	77	118.5	138	66.5	70		0	0	-0.456942	-0.922639	0	0	-0.988077	-1.16029
ENSMUSG00000041688	Amot	415	454.5	455	211.5	152	158	157.5	128		0	0	0.051547	-1.15001	0	0	-0.0588961	-0.211458
ENSMUSG00000074264	Amy1	43	14	58	81	81	46	72.5	124		0	0	-0.451499	2.00357	0	0	-0.113093	1.01925
ENSMUSG00000026634	Angel2	403.5	506.5	381.5	301	471	532.5	424	390		0	0	-0.114639	-0.664081	0	0	-0.10509	-0.406903
ENSMUSG00000004105	Angptl2	735.5	683	761	1219.5	784.5	675	727	1143.5		0	0	0.0498653	0.85966	0	0	-0.0546244	0.792521
ENSMUSG00000069601	Ank3	869.5	1232.5	1081.5	744.5	950	1233.5	965.5	791		0	0	0.330443	-0.675476	0	0	0.00953019	-0.610652
ENSMUSG00000024803	Ankrd1	248.5	276	297.5	178.5	23.5	88.5	42.5	16		0	0	0.282065	-0.670623	0	0	0.821721	-2.36779
ENSMUSG00000067653	Ankrd23	44.5	26	37	53.5	58.5	35.5	31	66		0	0	-0.249884	0.827367	0	0	-1.05015	1.16693
ENSMUSG00000050914	Ankrd37	9	10	4.5	3.5	245	140	147	78		0	0	-1.21574	-1.76299	0	0	-0.805566	-0.77547
ENSMUSG00000052331	Ankrd44	194	86	134.5	164	159	78	94.5	173.5		0	0	-0.455414	0.998156	0	0	-0.829428	1.17406
ENSMUSG00000074968	Ano3	577	466	644	808	364.5	415	495.5	616		0	0	0.16498	0.781124	0	0	0.447803	0.57941
ENSMUSG00000039062	Anpep	126.5	86.5	126.5	218	127	57	142	181.5		0	0	0.11993	1.44457	0	0	0.103989	1.61712
ENSMUSG00000031635	Anxa10	432	468	439.5	260	71.5	128	116.5	51.5		0	0	-0.0169373	-0.835412	0	0	1.00197	-1.25563
ENSMUSG00000032231	Anxa2	20504	17620	20504	27380	13765	10901	13765	13765		0	0	0	0.635906	0	0	0	0.300082
ENSMUSG00000021322	Aoah	114.5	89	140.5	141	427	215.5	445	365.5		0	0	0.214293	0.568294	0	0	0.0560032	0.798703
ENSMUSG00000063558	Aox1	172.5	88	145	160	241	157	180.5	128		0	0	-0.195039	0.894776	0	0	-0.337007	-0.271006
ENSMUSG00000020198	Ap3d1	1489.5	1487.5	1478	873.5	1414.5	1413	1472	853		0	0	-0.0602166	-0.752833	0	0	0.0266944	-0.78215
ENSMUSG00000031539	Ap3m2	63	62.5	67.5	107.5	66	56.5	60	94		0	0	-0.0527465	0.768703	0	0	-0.390853	0.852585
ENSMUSG00000039623	Ap5z1	204	178.5	199.5	269.5	185	150	167.5	217		0	0	0.0255177	0.518226	0	0	-0.219537	0.590049
ENSMUSG00000024897	Apba1	85	145.5	87	75	121.5	125	72	125		0	0	0.178525	-0.868472	0	0	-0.557909	0.105452
ENSMUSG00000071847	Apcdd1	191	318	422	166	1261	1013	1301	751.5		0	0	1.0911	-0.891347	0	0	-0.0156334	-0.441159
ENSMUSG00000032375	Aph1b	189	156.5	216.5	253.5	98	80	89	129		0	0	0.314252	0.805437	0	0	-0.212822	0.830613
ENSMUSG00000037010	Apln	71.5	33	51	98	20.5	17	22	37		0	0	-0.414608	1.21562	0	0	-0.0878731	0.742641
ENSMUSG00000028411	Aptx	195	163	190	267.5	215	153	188	239.5		0	0	0.030361	0.704593	0	0	-0.253377	0.674676
ENSMUSG00000028435	Aqp3	24	33.5	56	14.5	443.5	340.5	894	213		0	0	1.14949	-0.945448	0	0	1.05232	-0.738619
ENSMUSG00000062421	Arf2	563	484	619.5	742	240	296.5	286.5	316		0	0	0.150182	0.646316	0	0	0.25461	0.12835
ENSMUSG00000019987	Arg1	9	10	6.5	1.5	33.5	117	546.5	11		0	0	0.0754003	-4.18111	0	0	4.1234	-3.51415
ENSMUSG00000041444	Arhgap32	281	459	244	277	239.5	328	238	183.5		0	0	-0.188567	-0.741953	0	0	0.0242391	-0.860211
ENSMUSG00000036882	Arhgap33	41	58.5	30.5	34	98	79.5	65.5	105		0	0	-0.711472	-0.718229	0	0	-0.645332	0.540484
ENSMUSG00000036198	Arhgap36	44.5	116	61	57.5	2422	760	852	1805.5		0	0	0.425571	-0.961135	0	0	-1.578	1.29913
ENSMUSG00000073433	Arhgdig	67.5	77	73.5	33.5	37	66	26.5	19.5		0	0	-0.116091	-1.06111	0	0	-0.662649	-1.35443
ENSMUSG00000028919	Arhgef19	72.5	54	105	90.5	190.5	80	179.5	106.5		0	0	0.465533	0.769017	0	0	-0.0459873	0.604324
ENSMUSG00000004562	Arhgef40	854	455.5	719	791	501	317.5	434	527		0	0	-0.251301	0.714434	0	0	-0.192926	0.819781
ENSMUSG00000031776	Arl2bp	770	818	707	332.5	698.5	758	682	422.5		0	0	-0.158234	-1.27675	0	0	-0.106814	-0.877506
ENSMUSG00000047446	Arl4a	208	255	229	167.5	507.5	445	474.5	403.5		0	0	0.00629727	-0.678835	0	0	-0.0375131	-0.145027
ENSMUSG00000062590	Armc9	154	110	149	201	156	121	148.5	181.5		0	0	-0.0478787	0.891522	0	0	-0.129783	0.501517
ENSMUSG00000033436	Armcx2	914	463	743.5	755	790.5	334.5	634	851		0	0	-0.247029	0.759147	0	0	-0.284085	1.29741
ENSMUSG00000072969	Armcx5	87.5	53	84	105.5	67	58.5	54.5	74.5		0	0	0.0281666	0.886643	0	0	0.0404347	0.196486
ENSMUSG00000021592	Arsk	113	103.5	112	167	135.5	116.5	103.5	182		0	0	0.0259718	0.812548	0	0	-0.318827	0.698551
ENSMUSG00000048355	Arxes1	164	241	207	155	57	98	43	69		0	0	0.407706	-0.630467	0	0	-0.277796	-0.578648
ENSMUSG00000031591	Asah1	1412.5	523	1576	1417	1137.5	566	1200.5	1048		0	0	0.101682	1.39681	0	0	0.0683125	0.928959
ENSMUSG00000024887	Asah2	97.5	105.5	94	60.5	83	95.5	73.5	50.5		0	0	-0.079923	-0.814001	0	0	-0.25947	-0.879714
ENSMUSG00000036995	Asap3	72	66	77	112	92	45.5	88	72		0	0	0.134276	0.761145	0	0	0.106581	0.385723
ENSMUSG00000031519	Asb5	26	38	47	5	22.5	7	11	4		0	0	0.0399442	-1.82742	0	0	-1.18301	-1.30066
ENSMUSG00000019857	Asf1a	253	267.5	209.5	155	350	367	346	222.5		0	0	-0.278255	-0.695813	0	0	-0.00836707	-0.685942
ENSMUSG00000028207	Asph	1895.5	1468	1690.5	2320.5	1136	846	930	1769		0	0	-0.151749	0.674255	0	0	-0.29961	1.04842
ENSMUSG00000021388	Aspn	72	53	83.5	84.5	181.5	154	193	146		0	0	-0.00485318	0.886022	0	0	0.1243	-0.0204608
ENSMUSG00000076441	Ass1	846.5	572.5	1065.5	1040	396.5	267	702	722		0	0	0.310722	0.950709	0	0	0.786083	1.55295
ENSMUSG00000079418	Atg4a	114	79.5	111.5	154	57.5	51.5	64	90.5		0	0	-0.211326	1.03504	0	0	-0.0620992	0.881125
ENSMUSG00000022229	Atp12a	103.5	105	151	43.5	501	415	323	231		0	0	0.508529	-1.22844	0	0	-0.692684	-0.931262
ENSMUSG00000026576	Atp1b1	64	88.5	76.5	30.5	53.5	159	129	8		0	0	0.500208	-1.73368	0	0	1.38489	-4.32282
ENSMUSG00000020788	Atp2a3	16	108.5	47	14	1465	1354	1100	1148		0	0	1.32258	-2.95326	0	0	-0.406493	-0.271125
ENSMUSG00000026463	Atp2b4	1512	2111	2285	1211	2495	2455	2127	1241		0	0	0.538589	-0.722335	0	0	-0.238915	-1.03455
ENSMUSG00000029673	Auts2	237.5	317.5	210	191.5	150	159	140	137.5		0	0	-0.0658275	-0.824719	0	0	-0.165484	-0.0990747
ENSMUSG00000025432	Avil	93.5	150.5	195	43.5	792	790	624.5	390		0	0	1.08104	-1.84092	0	0	-0.364454	-1.02612
ENSMUSG00000038112	AW551984	123	58.5	124.5	121	892.5	236.5	658.5	602		0	0	0.231868	0.91736	0	0	-0.454068	1.34412
ENSMUSG00000086502	B130055M24Rik	91	70.5	75	117.5	85	75	65.5	118.5		0	0	-0.328586	0.719035	0	0	-0.42845	0.692484
ENSMUSG00000051650	B3gnt2	180	257.5	152	129	705	721	437.5	371.5		0	0	-0.493449	-1.25077	0	0	-0.661369	-1.00565
ENSMUSG00000069920	B3gnt9	52	25	51	68.5	39.5	20	32	56.5		0	0	0.177705	1.39228	0	0	-0.323835	1.77767
ENSMUSG00000055629	B4galnt4	227	352	260	140	553	525	492.5	359.5		0	0	0.22632	-1.27191	0	0	-0.180917	-0.611402
ENSMUSG00000056124	B4galt6	565	542.5	528	289	514.5	684.5	563	313		0	0	-0.227692	-0.816042	0	0	0.0466859	-1.21355
ENSMUSG00000001039	B9d1	109	89	88	141.5	108.5	86	103	107		0	0	-0.494382	0.751635	0	0	-0.060432	0.298151
ENSMUSG00000045763	Basp1	1695	1333	1690	2014	253.5	289	416.5	406		0	0	0.0336455	0.47566	0	0	0.774188	0.734363
ENSMUSG00000035021	Baz1a	2034	1868.5	1702	1022	1376	1676	1269.5	1006		0	0	-0.25816	-0.809445	0	0	-0.155757	-0.7544
ENSMUSG00000006464	Bbs1	49	36	49	62	65	35	55.5	74.5		0	0	-0.197081	0.858056	0	0	-0.215166	1.21267
ENSMUSG00000035835	BC005764	62.5	126.5	53	51.5	50.5	81	40	54		0	0	-0.228188	-1.14547	0	0	-0.171322	-0.626831
ENSMUSG00000047617	BC029214	91.5	67	83	109	58.5	45	55	101.5		0	0	-0.0512692	0.765738	0	0	0.108491	1.23698
ENSMUSG00000036948	BC037034	215.5	68	84	174	190	81	38	80		0	0	-1.40703	0.838968	0	0	-1.59043	-0.160789
ENSMUSG00000060376	Bckdha	344.5	433.5	394.5	248.5	459.5	502	490	332		0	0	0.176138	-0.812963	0	0	0.130888	-0.557681
ENSMUSG00000032263	Bckdhb	187	149	191	271.5	252	170	253	304		0	0	-0.0665712	0.934379	0	0	0.00499035	0.83287
ENSMUSG00000007659	Bcl2l1	1112.5	1325.5	1137.5	706	514	832.5	537.5	323.5		0	0	0.0615294	-0.915978	0	0	0.0488959	-1.3448
ENSMUSG00000053175	Bcl3	79	85	84	143	99	110	113	157		0	0	0.302817	0.603876	0	0	0.133498	0.591342
ENSMUSG00000040363	Bcor	757	962.5	751	633	1428	1152.5	1144.5	1005.5		0	0	-0.00690255	-0.581343	0	0	-0.32947	-0.254745
ENSMUSG00000046598	Bdh1	191	245.5	204.5	87.5	206.5	403	381	108		0	0	-0.0257169	-1.48552	0	0	0.929324	-1.96263
ENSMUSG00000042182	Bend6	163	125.5	139.5	199	100	68.5	67	139.5		0	0	-0.216335	0.646054	0	0	-0.476485	0.837155
ENSMUSG00000050071	Bex1	217	406.5	340	111.5	677	794	850	427.5		0	0	0.652662	-1.90242	0	0	0.421627	-0.868227
ENSMUSG00000042750	Bex2	25.5	25	17	8	115	55.5	106.5	46.5		0	0	-0.728766	-1.68806	0	0	-0.151381	-0.188465
ENSMUSG00000047844	Bex4	19	56.5	23	5	235.5	342	291	95		0	0	0.0292335	-3.35303	0	0	0.461124	-1.94012
ENSMUSG00000072964	Bhlhb9	296	158	230	272.5	397.5	210	378	425.5		0	0	-0.294436	0.804293	0	0	-0.0590408	0.963288
ENSMUSG00000022089	Bin3	271	214.5	291.5	357.5	229.5	209	215	257.5		0	0	0.0245619	0.799158	0	0	0.019873	0.239814
ENSMUSG00000067787	Blcap	367.5	428.5	418	244	295	332.5	286	196		0	0	0.270659	-0.876397	0	0	-0.157498	-0.832051
ENSMUSG00000061132	Blnk	58.5	48.5	121	23	13	27	22.5	10.5		0	0	1.03453	-0.756511	0	0	0.651446	-1.48978
ENSMUSG00000040466	Blvrb	172.5	109.5	179	167	237.5	111	205	184.5		0	0	0.125087	0.641107	0	0	-0.233321	0.826385
ENSMUSG00000026577	Blzf1	210.5	108	205.5	190	194	133.5	213.5	159		0	0	-0.00422558	0.658599	0	0	0.210105	0.22181
ENSMUSG00000027358	Bmp2	40	78.5	45.5	20	105.5	326	69	49		0	0	0.110951	-2.04381	0	0	-0.70547	-2.72745
ENSMUSG00000034663	Bmp2k	810.5	917	676	548	780	809.5	506.5	583		0	0	-0.313381	-0.689809	0	0	-0.616071	-0.56244
ENSMUSG00000021835	Bmp4	53	92.5	101	50	37	38	25	43		0	0	1.04192	-0.785816	0	0	-0.60325	0.517536
ENSMUSG00000002384	Bmp8b	28	69	67.5	22	28.5	88	48.5	26		0	0	1.26641	-1.44314	0	0	0.684982	-1.85014
ENSMUSG00000041147	Brca2	353	270.5	208	161.5	495	358.5	457	369.5		0	0	-0.788184	-0.860897	0	0	-0.112711	0.0656776
ENSMUSG00000046836	Brox	519	222.5	535.5	445	507.5	257	511	442.5		0	0	0.0202687	1.11075	0	0	0.145331	0.728615
ENSMUSG00000046718	Bst2	106	299	139	118	454	915	784.5	303		0	0	0.311299	-1.38525	0	0	0.88562	-1.52228
ENSMUSG00000041702	Btbd7	734	918.5	765.5	556.5	724.5	791	659	579.5		0	0	0.0323594	-0.731455	0	0	-0.178887	-0.433805
ENSMUSG00000039349	C130074G19Rik	92.5	148	280.5	88	87.5	239	244.5	108.5		0	0	1.51342	-0.749358	0	0	1.48508	-1.11933
ENSMUSG00000017446	C1qtnf1	1080.5	881	1364	1432	1200	1051	1161	1250		0	0	0.282958	0.715567	0	0	0.00574432	0.236333
ENSMUSG00000022440	C1qtnf6	170	145.5	213.5	340	138.5	63	114	224.5		0	0	0.293852	1.27945	0	0	-0.255255	1.59254
ENSMUSG00000038527	C1rl	52	28	46	52	83	36.5	48	98		0	0	-0.258645	0.877573	0	0	-0.913327	1.32701
ENSMUSG00000047248	C2cd3	468	593.5	411	348.5	567	495.5	572	490.5		0	0	-0.18887	-0.684648	0	0	-0.00574914	-0.08867
ENSMUSG00000036377	C530008M17Rik	296	467	262.5	310.5	141.5	139	72.5	175		0	0	-0.139018	-0.598899	0	0	-1.02884	0.308609
ENSMUSG00000040957	Cables1	85	116	76	69	47	82	53	61.5		0	0	-0.152226	-0.780692	0	0	0.0684032	-0.414499
ENSMUSG00000020866	Cacna1g	91.5	39	223	113.5	70.5	35	104.5	24.5		0	0	1.30167	1.77591	0	0	0.752714	-0.789914
ENSMUSG00000024112	Cacna1h	35	26	57.5	55	45	12	43	40		0	0	0.842135	0.967671	0	0	-0.168123	1.98203
ENSMUSG00000010066	Cacna2d2	19.5	22	38.5	12	1145	646.5	849	639		0	0	1.59368	-1.12902	0	0	-0.395019	0.078725
ENSMUSG00000032076	Cadm1	166.5	438.5	348	121	412	423.5	611	292		0	0	0.926012	-1.87266	0	0	0.589556	-0.446702
ENSMUSG00000019370	Calm3	2957	3426	2911	2125.5	3254	3294	3150	2581.5		0	0	-0.00644264	-0.699359	0	0	-0.0586542	-0.399222
ENSMUSG00000039145	Camk1d	230	181	215.5	313.5	208.5	259	232.5	236.5		0	0	0.0130886	0.766186	0	0	0.169013	-0.033414
ENSMUSG00000038128	Camk4	274.5	205.5	343	352	77.5	88.5	76	117		0	0	0.382276	0.696484	0	0	-0.244753	0.240732
ENSMUSG00000030319	Cand2	208	91	179	196	234	31	224.5	201		0	0	-0.134635	1.01397	0	0	-0.13533	2.83136
ENSMUSG00000070372	Capza1	2712.5	1954	2874	3371	2335	1809.5	2604.5	3000.5		0	0	0.0761932	0.859295	0	0	0.196659	0.715308
ENSMUSG00000015733	Capza2	2653	913	2647.5	2681	2158.5	808	2208.5	2352		0	0	0.0217318	1.54179	0	0	0.0945836	1.56112
ENSMUSG00000027562	Car2	55.5	55.5	73	32	83	120.5	526.5	44		0	0	0.231895	-0.715877	0	0	2.62539	-1.21448
ENSMUSG00000031505	Carkd	370.5	320	389.5	554.5	418	380.5	448.5	639.5		0	0	0.0141313	0.701248	0	0	0.111496	0.669615
ENSMUSG00000025887	Casp12	150.5	150.5	139.5	239	145	152.5	164	205		0	0	0.030825	0.671577	0	0	0.0329182	0.430879
ENSMUSG00000027997	Casp6	111	105.5	100	187	112.5	74	88.5	117		0	0	-0.138525	0.791422	0	0	-0.273787	0.443603
ENSMUSG00000000058	Cav2	348	265	352	399.5	201	216	259	255		0	0	0.039236	0.653069	0	0	0.344222	0.0203025
ENSMUSG00000025150	Cbr2	9	12	17	4	170	93.5	687.5	46.5		0	0	0.73709	-1.75734	0	0	2.21367	-0.899856
ENSMUSG00000053411	Cbx7	162	200	134	120.5	356	314	289	163		0	0	-0.116876	-0.678217	0	0	-0.270735	-0.801972
ENSMUSG00000039648	Ccbl1	75.5	65.5	88	107	108	81.5	125	147		0	0	0.495195	0.681946	0	0	0.293053	0.802575
ENSMUSG00000029769	Ccdc136	206	85.5	210	212.5	220	92.5	226	160		0	0	0.0412114	1.37201	0	0	0.0683321	0.838235
ENSMUSG00000044033	Ccdc141	335.5	320	388	180.5	947	1217.5	885.5	426.5		0	0	0.21153	-0.76214	0	0	-0.145866	-1.52677
ENSMUSG00000046753	Ccdc66	193	117	134	177	207.5	123	187.5	202		0	0	-0.442867	0.584532	0	0	-0.0931075	0.657728
ENSMUSG00000084883	Ccdc85c	91	157	91	81.5	157	162.5	111.5	116		0	0	-0.081357	-0.943699	0	0	-0.414649	-0.463819
ENSMUSG00000021182	Ccdc88c	559.5	606	786	404	1337	1084	1055.5	904.5		0	0	0.543861	-0.565714	0	0	-0.299451	-0.261331
ENSMUSG00000037979	Ccdc92	155	204	178	96	139.5	212	135	93		0	0	0.224385	-1.03914	0	0	0.0419358	-1.21518
ENSMUSG00000032532	Cck	43.5	40	54	20.5	18	54.5	33	2.5		0	0	0.242256	-1.03661	0	0	0.870183	-4.17537
ENSMUSG00000023235	Ccl25	42.5	29.5	44.5	62.5	19.5	16.5	17	47		0	0	0.615934	0.874132	0	0	-0.25575	1.96039
ENSMUSG00000070348	Ccnd1	11909	8289	15763	12643	6260	6628.5	6492	7107		0	0	0.496264	0.609063	0	0	0.0524995	0.0711497
ENSMUSG00000063015	Ccni	1310	1067	1353	1688	2904	1272	1853	2250.5		0	0	-0.00549502	0.595484	0	0	-0.635457	0.811735
ENSMUSG00000033904	Ccp110	548	663	405.5	413	572.5	689	509	542		0	0	-0.408739	-0.64765	0	0	-0.243476	-0.395567
ENSMUSG00000034108	Ccs	473.5	430.5	496	670.5	446.5	457	438	555		0	0	0.0195512	0.602435	0	0	-0.0113505	0.277076
ENSMUSG00000028076	Cd1d1	77	51.5	75	107	94.5	50.5	87	106		0	0	0.0993985	1.01117	0	0	0.175847	1.1106
ENSMUSG00000022661	Cd200	126.5	195.5	177.5	104.5	224	254	263.5	168		0	0	0.342169	-0.885747	0	0	0.448688	-0.584779
ENSMUSG00000036172	Cd200r3	28	24	30	72.5	73.5	40.5	51	228		0	0	0.291483	1.85	0	0	-0.549815	2.58158
ENSMUSG00000016494	Cd34	601.5	282.5	802.5	565.5	633	323.5	644.5	850.5		0	0	0.428688	1.02417	0	0	0.0745843	1.39649
ENSMUSG00000075122	Cd80	146.5	149	152.5	228.5	34	103	45	108.5		0	0	-0.0368239	0.746911	0	0	0.31793	0.0471238
ENSMUSG00000017499	Cdc6	369	429.5	318.5	249.5	271	294	279	300		0	0	-0.245581	-0.744256	0	0	0.0680631	0.0361899
ENSMUSG00000021175	Cdca7l	391	541.5	341	299	499	561	374.5	492		0	0	-0.209416	-0.860985	0	0	-0.446367	-0.140192
ENSMUSG00000035498	Cdcp1	1	8	4	1	60	82	134.5	48		0	0	0.76921	-4.7227	0	0	0.88685	-0.751207
ENSMUSG00000000303	Cdh1	77	97	242.5	36	468.5	437.5	1161.5	206.5		0	0	1.46136	-1.39745	0	0	1.39644	-0.978581
ENSMUSG00000031673	Cdh11	3051	2442	2373	4522	785.5	836	777	1628.5		0	0	-0.388331	0.861551	0	0	0.0111238	1.02536
ENSMUSG00000024304	Cdh2	2348	2179.5	2405	3622	517	680	561	1109		0	0	0.0817202	0.701012	0	0	0.145692	0.691572
ENSMUSG00000050840	Cdh20	313	485	414	299	305.5	308.5	295.5	316		0	0	0.397377	-0.742751	0	0	-0.0646772	0.0416436
ENSMUSG00000061048	Cdh3	46.5	31.5	51	103	8	13	23	23.5		0	0	0.494385	1.54294	0	0	1.19218	0.963456
ENSMUSG00000026312	Cdh7	61.5	52	48.5	25	79.5	54	49	80.5		0	0	0.0405784	-0.471292	0	0	-0.503816	0.1166
ENSMUSG00000029062	Cdk11b	1449	1460.5	1348	839	1533.5	1480	1599	1083.5		0	0	-0.101813	-0.813093	0	0	0.12427	-0.449974
ENSMUSG00000003031	Cdkn1b	450.5	649.5	290	378	1102.5	810.5	699	634.5		0	0	-0.556933	-0.775302	0	0	-0.618517	-0.384571
ENSMUSG00000044303	Cdkn2a	401	570	975.5	375	943	1283	1527	696.5		0	0	1.36646	-0.694134	0	0	0.678582	-0.647442
ENSMUSG00000039518	Cdsn	159.5	147.5	254.5	332	81	164	203	315		0	0	0.572388	1.29759	0	0	1.23416	0.994711
ENSMUSG00000059288	Cdyl	341.5	271.5	368	416.5	384	279.5	425	523		0	0	0.1226	0.495352	0	0	0.0784854	0.953569
ENSMUSG00000034957	Cebpa	30.5	95	29.5	28	26	70	13	22.5		0	0	-0.196885	-1.73648	0	0	-0.621844	-1.73284
ENSMUSG00000056501	Cebpb	176.5	191.5	144	119	128	158.5	114	93		0	0	-0.353419	-0.836702	0	0	-0.401187	-0.343905
ENSMUSG00000016028	Celsr1	29	55.5	25	29	385.5	217	365	244		0	0	-0.534691	-0.868545	0	0	-0.128464	0.173585
ENSMUSG00000068740	Celsr2	235	405	232.5	231	890	585	584	709		0	0	-0.0247573	-0.777834	0	0	-0.661156	0.283825
ENSMUSG00000052353	Cemip	626	412	1400.5	668.5	458.5	836	1021.5	373.5		0	0	1.13281	0.622502	0	0	1.1772	-1.17903
ENSMUSG00000068267	Cenpb	2181	2211.5	2010	1421.5	1942.5	2181	1761	1676.5		0	0	-0.091965	-0.605161	0	0	-0.116483	-0.405156
ENSMUSG00000039781	Cep131	301	367.5	271	219	489.5	392	377	388		0	0	-0.228325	-0.739246	0	0	-0.341804	-0.029556
ENSMUSG00000097164	Cep83os	31.5	37	34.5	70	60.5	42.5	38.5	99		0	0	0.193589	0.73029	0	0	-0.700788	1.00422
ENSMUSG00000039787	Cercam	213.5	144.5	252	295.5	293	115	214.5	282		0	0	0.31017	1.05614	0	0	-0.49107	1.2808
ENSMUSG00000031954	Cfdp1	1108.5	808	929	474	1382.5	1071	1400	905		0	0	-0.239977	-0.801176	0	0	0.0383649	-0.214844
ENSMUSG00000043419	Chd3os	49	69	41	35	34	59	28	44		0	0	-0.133989	-0.94963	0	0	-0.195667	-0.493815
ENSMUSG00000041235	Chd7	449	828	539	392	519.5	808.5	605.5	499		0	0	0.26671	-1.03348	0	0	0.256091	-0.735696
ENSMUSG00000060002	Chpt1	220	121.5	156.5	240.5	127	61	122	156		0	0	-0.327165	0.990285	0	0	0.0907631	1.20843
ENSMUSG00000031283	Chrdl1	47.5	109.5	68.5	39.5	20	63	44.5	35		0	0	0.452439	-1.48843	0	0	1.4626	-1.04382
ENSMUSG00000046159	Chrm3	41	102	70	46	33.5	70	26.5	40		0	0	0.666283	-1.2874	0	0	-0.31566	-0.737381
ENSMUSG00000033350	Chst2	237	362.5	227.5	178.5	242.5	290	167.5	136.5		0	0	-0.148502	-1.03972	0	0	-0.583555	-1.14585
ENSMUSG00000057337	Chst3	308.5	437	424.5	226	511	696	479.5	354.5		0	0	0.470418	-0.886887	0	0	-0.0727326	-1.02202
ENSMUSG00000004317	Clcn5	831.5	1060	828.5	568.5	308	561.5	318.5	280		0	0	0.034263	-0.821947	0	0	-0.071241	-1.10018
ENSMUSG00000037625	Cldn11	26	59	45	34.5	223	137	313	244		0	0	0.845085	-0.892786	0	0	0.407041	0.760354
ENSMUSG00000070473	Cldn3	6	33	14	3	297	164	331	109		0	0	0.617095	-3.53869	0	0	0.18543	-0.625185
ENSMUSG00000023959	Clic5	61.5	116	151	39.5	128	274	225	70.5		0	0	1.49722	-1.63015	0	0	0.858835	-2.07128
ENSMUSG00000024059	Clip4	96.5	125	99	49.5	84	125	58	43		0	0	0.0894425	-1.37246	0	0	-0.696512	-1.64105
ENSMUSG00000032024	Clmp	140	99	127	162	100.5	70.5	62	134		0	0	-0.222799	0.754166	0	0	-0.688777	0.813318
ENSMUSG00000025439	Clns1a	1066.5	560.5	1041	916.5	985	649.5	1147.5	1073.5		0	0	-0.0410012	0.773656	0	0	0.20697	0.82655
ENSMUSG00000047126	Cltc	8110	8560	8838	4633.5	9364	8838	9364	4684.5		0	0	0.00234583	-0.843412	0	0	0	-0.999292
ENSMUSG00000022037	Clu	121.5	80	133	124.5	542.5	232	438	282		0	0	-0.062423	0.636023	0	0	-0.307803	0.263842
ENSMUSG00000025545	Clybl	45	34.5	37.5	58.5	178	59	156	159.5		0	0	-0.473747	0.431299	0	0	-0.00296641	1.55392
ENSMUSG00000016756	Cmah	849	942	688.5	603	5073.5	5701	9992	3494		0	0	-0.357307	-0.522186	0	0	0.958591	-0.89645
ENSMUSG00000042190	Cmklr1	47	56	60.5	25	68	65.5	29.5	38		0	0	0.651578	-1.17069	0	0	-1.24898	-0.689376
ENSMUSG00000028719	Cmpk1	843	932	954.5	540	677.5	779.5	674.5	486		0	0	0.199817	-0.753155	0	0	-0.0320618	-0.75279
ENSMUSG00000032434	Cmtm6	379.5	258	400.5	485.5	470.5	327	487	433		0	0	0.0987283	0.922889	0	0	-0.000246302	0.432472
ENSMUSG00000001349	Cnn1	350	412.5	487	225	12	167.5	44	12		0	0	0.409419	-0.851397	0	0	1.86429	-3.88769
ENSMUSG00000044288	Cnr1	58.5	111.5	81.5	65	92	115	111.5	197.5		0	0	0.463214	-0.784738	0	0	0.492391	0.896599
ENSMUSG00000017167	Cntnap1	14	25	18.5	9.5	120	48	44.5	57.5		0	0	0.20772	-1.55142	0	0	-1.52225	0.144296
ENSMUSG00000057110	Cntrl	601	707	397	394	798	805	641.5	612		0	0	-0.556464	-0.870546	0	0	-0.314917	-0.42578
ENSMUSG00000032782	Cntrob	298	434	249	185	411	362	298.5	244		0	0	-0.148477	-1.25862	0	0	-0.381622	-0.51618
ENSMUSG00000035933	Cog5	230.5	203	250	309	261	220	245	296		0	0	0.155404	0.612997	0	0	-0.108302	0.434495
ENSMUSG00000032332	Col12a1	8806	6174.5	10028	15786	2168	1808	3477	3033		0	0	0.187473	1.43336	0	0	0.66827	0.751007
ENSMUSG00000028339	Col15a1	138	203.5	283	86.5	982.5	882	919.5	355		0	0	1.14382	-1.16631	0	0	-0.0364813	-1.28631
ENSMUSG00000040690	Col16a1	305.5	171	294.5	446	384.5	270.5	309	560		0	0	0.0913002	1.4246	0	0	-0.240286	1.04682
ENSMUSG00000025064	Col17a1	3	17	13	3.5	777.5	968.5	1153	381.5		0	0	1.67166	-2.46747	0	0	0.558244	-1.34628
ENSMUSG00000045672	Col27a1	45.5	25.5	29.5	124	9	6	4	33.5		0	0	-0.612694	2.36271	0	0	-1.30066	3.03076
ENSMUSG00000026043	Col3a1	12662	10913	10610.5	66700	10030	8587	8560	20517		0	0	-0.257173	2.57534	0	0	-0.229242	1.39341
ENSMUSG00000026837	Col5a1	4654	4100	5066.5	6260	2975	2810	2868	3346		0	0	0.23689	0.610527	0	0	-0.0764894	0.207347
ENSMUSG00000048126	Col6a3	2694	1853	3067	3028	5316	3803	4059.5	3689		0	0	0.18664	0.719311	0	0	-0.409589	-0.0886399
ENSMUSG00000025650	Col7a1	225	143.5	188	396.5	93	116	146	193		0	0	-0.286368	1.39209	0	0	0.686324	0.731636
ENSMUSG00000018672	Copz2	147.5	109	189.5	224	123.5	70	106.5	166.5		0	0	0.208379	1.10525	0	0	0.0411304	1.40062
ENSMUSG00000005220	Corin	48.5	93	95.5	47.5	31	26.5	26	61.5		0	0	0.847331	-0.921282	0	0	-0.325495	0.977939
ENSMUSG00000074643	Cpne1	1421.5	1272.5	1392.5	1917	914.5	885	852.5	1308		0	0	-0.0381672	0.525713	0	0	-0.0896628	0.639966
ENSMUSG00000034361	Cpne2	226	194	287.5	321.5	244	177	257	284		0	0	0.224712	0.727698	0	0	0.0591346	0.673568
ENSMUSG00000028228	Cpne3	1611	942	1785	1677	2059	1011	2002	2013		0	0	0.137036	0.810345	0	0	-0.0468502	0.915329
ENSMUSG00000052560	Cpne8	425.5	286	451	511.5	325	245.5	312	411		0	0	0.0323096	0.759791	0	0	-0.132676	0.823782
ENSMUSG00000025991	Cps1	26	5	71.5	43	7	22	2.5	13.5		0	0	0.448438	2.08356	0	0	-3.50364	-1.30851
ENSMUSG00000029625	Cpsf4	411.5	312.5	342	473	390	275.5	388.5	479		0	0	-0.300139	0.558732	0	0	-0.00590331	0.722112
ENSMUSG00000030862	Cpxm2	23.5	83	61	34	49	157	100.5	41.5		0	0	1.40328	-1.44901	0	0	1.18762	-1.87047
ENSMUSG00000040713	Creg1	139	116	154	192	136	111.5	102	183.5		0	0	0.124105	0.718628	0	0	-0.211134	0.630707
ENSMUSG00000006360	Crip1	411	465.5	531	306	1336	1471.5	1379.5	884		0	0	0.204309	-0.553064	0	0	0.0895398	-0.732749
ENSMUSG00000024146	Cript	225	135	267.5	262.5	201	134	214	177		0	0	0.161736	0.916721	0	0	0.0940142	0.584348
ENSMUSG00000025776	Crispld1	198.5	173	217	267	82	81.5	101.5	162		0	0	0.137578	0.774899	0	0	0.853869	1.14883
ENSMUSG00000007888	Crlf1	346	302	426	518.5	220.5	383.5	294.5	367		0	0	0.25776	0.778865	0	0	0.513663	-0.0197796
ENSMUSG00000032060	Cryab	4813	5493.5	6474	3534	2205.5	5070	2595	1317.5		0	0	0.395079	-0.66321	0	0	0.197692	-1.9608
ENSMUSG00000030905	Crym	651.5	837.5	917.5	436	1408	1256	2109.5	927.5		0	0	0.511484	-0.952816	0	0	0.583202	-0.388373
ENSMUSG00000068823	Csde1	9364	5428	9086	8808	10635	7096	10913	10635		0	0	-0.0441547	0.651319	0	0	0.0367591	0.520879
ENSMUSG00000074698	Csnk2a1	2068	1478	2203	2395.5	2872	1940.5	3124.5	3037.5		0	0	0.105249	0.68684	0	0	0.13668	0.615709
ENSMUSG00000032911	Cspg4	1524	1759	1749.5	1091	1424	1672	1336.5	905		0	0	0.213783	-0.685215	0	0	-0.0649734	-0.919724
ENSMUSG00000032515	Csrnp1	276	302.5	265	200	59.5	122.5	67.5	34		0	0	0.0051541	-0.532001	0	0	0.092683	-1.89792
ENSMUSG00000054196	Cthrc1	54.5	37	69	123	36	27	68	41		0	0	0.267754	2.02966	0	0	0.832242	0.75935
ENSMUSG00000028111	Ctsk	212.5	128	261	349	111.5	174	152	223		0	0	0.355316	1.33621	0	0	0.224276	0.275445
ENSMUSG00000031095	Cul4b	846	382.5	727.5	711	844	406	936.5	761.5		0	0	-0.183924	0.848057	0	0	0.142744	0.782194
ENSMUSG00000040327	Cul9	166	186	150.5	121.5	217	222.5	163.5	123		0	0	-0.161474	-0.676134	0	0	-0.338861	-0.995876
ENSMUSG00000022865	Cxadr	915	714	926	336	1130	920	1253.5	592		0	0	0.0567934	-1.00807	0	0	0.15211	-0.71331
ENSMUSG00000021508	Cxcl14	158	233	411	78.5	186	315.5	378.5	108		0	0	1.37831	-1.65159	0	0	1.10274	-1.52061
ENSMUSG00000018920	Cxcl16	73	68	95	26.5	39.5	104	63.5	15.5		0	0	0.315059	-1.2	0	0	1.031	-2.77757
ENSMUSG00000048521	Cxcr6	65.5	54.5	95.5	96.5	7	35	13	19.5		0	0	0.599193	1.09453	0	0	0.689357	-0.881615
ENSMUSG00000019590	Cyb561	30	69	34.5	37.5	179	254	203	102.5		0	0	0.100779	-0.969546	0	0	0.304654	-1.21455
ENSMUSG00000037190	Cyb561d2	52.5	39	63.5	74	41.5	31.5	36	62		0	0	0.227983	1.11918	0	0	-0.00891107	1.04483
ENSMUSG00000027015	Cybrd1	31	59.5	106	27.5	102.5	178	205	55.5		0	0	1.72067	-1.076	0	0	1.04922	-1.72739
ENSMUSG00000024087	Cyp1b1	2811	2689.5	4490.5	4202.5	1584	1729	2178	1922.5		0	0	0.727119	0.714582	0	0	0.413672	0.0670431
ENSMUSG00000040703	Cyp2s1	24	33	31	11	228.5	235	207.5	69.5		0	0	0.348991	-1.62509	0	0	-0.116797	-1.79848
ENSMUSG00000027983	Cyp2u1	62	49.5	63	94.5	27.5	21	19.5	46.5		0	0	0.166735	0.80603	0	0	-0.260416	1.0762
ENSMUSG00000039519	Cyp7b1	61	18	45	74	49	33	81	47.5		0	0	-0.513826	2.61328	0	0	0.638309	1.103
ENSMUSG00000017132	Cyth1	263.5	253.5	262	399	288.5	256	244.5	290		0	0	0.0139152	0.57933	0	0	-0.0719082	0.14975
ENSMUSG00000041134	Cyyr1	225.5	278	331	152	197	225.5	253	170		0	0	0.575261	-0.870584	0	0	0.241411	-0.358387
ENSMUSG00000042498	D330045A20Rik	75	93	33	49.5	44	90.5	49.5	109.5		0	0	-1.03082	-1.11947	0	0	-0.194345	0.10225
ENSMUSG00000028519	Dab1	91	165	120.5	75	128	198	100	115		0	0	0.46848	-1.1453	0	0	-0.403725	-0.799196
ENSMUSG00000048826	Dact2	14	18	23	3	317	236.5	371.5	156		0	0	0.710845	-2.62491	0	0	0.19684	-0.597046
ENSMUSG00000028159	Dapp1	80	65	103.5	126	179	126.5	202.5	120		0	0	0.461294	1.01735	0	0	0.169832	-0.0246277
ENSMUSG00000034675	Dbn1	815.5	663.5	924	1094.5	567.5	439.5	661	744		0	0	0.211479	0.678121	0	0	0.254722	0.737499
ENSMUSG00000059824	Dbp	76	110.5	79.5	49	418	218	267	161		0	0	0.267406	-0.984946	0	0	-0.752876	-0.566982
ENSMUSG00000000340	Dbt	304.5	125	268.5	391	248	111.5	268	334.5		0	0	-0.253366	1.58787	0	0	0.0759282	1.43089
ENSMUSG00000019891	Dcbld1	110.5	162.5	112	107	93.5	121.5	113	101		0	0	0.119823	-0.520628	0	0	0.292708	-0.319325
ENSMUSG00000035107	Dcbld2	1375.5	804.5	1257	1643	933	597.5	942	911.5		0	0	-0.178133	1.05617	0	0	0.0215098	0.560543
ENSMUSG00000026648	Dclre1c	81.5	57.5	83	106	103	73.5	71.5	99.5		0	0	-0.224727	0.99633	0	0	-0.625052	0.386775
ENSMUSG00000048787	Dcun1d3	320.5	364	370.5	242	262	356.5	283.5	246		0	0	0.197587	-0.597866	0	0	0.232589	-0.569476
ENSMUSG00000020182	Ddc	337.5	263	319.5	428	500.5	420.5	413	578.5		0	0	-0.139931	0.675078	0	0	-0.229326	0.461829
ENSMUSG00000061313	Ddhd2	340.5	211	326	404	308	235	261	352		0	0	-0.135598	0.943619	0	0	-0.266886	0.613515
ENSMUSG00000025408	Ddit3	125	103	123	220.5	76.5	89.5	79	140		0	0	-0.0155385	1.09738	0	0	-0.174636	0.589457
ENSMUSG00000032097	Ddx6	7468	8806	7411	3743	8836	9997.5	8310	5076.5		0	0	-0.0752838	-1.23603	0	0	-0.171966	-1.06672
ENSMUSG00000037921	Ddx60	12	45.5	36.5	18	61	114.5	89	20		0	0	2.57397	-0.870842	0	0	0.429957	-2.7851
ENSMUSG00000028223	Decr1	192	154	211	272.5	238.5	123.5	232	314		0	0	0.190263	0.785654	0	0	-5.36e-05	1.25732
ENSMUSG00000042404	Dennd4b	104.5	189	66	125	112.5	143	70	162		0	0	-0.798221	-0.545392	0	0	-0.557658	0.0917541
ENSMUSG00000027173	Depdc7	28.5	53	36	30	253	380	200.5	116		0	0	0.194877	-0.645964	0	0	-0.392586	-1.64188
ENSMUSG00000022419	Deptor	146.5	47.5	153.5	149	296	143	433.5	205		0	0	-0.00487976	1.684	0	0	0.473311	0.333866
ENSMUSG00000038055	Dexi	155	102.5	147.5	172.5	122	81	92.5	133		0	0	-0.174019	0.829883	0	0	-0.513072	0.595256
ENSMUSG00000030747	Dgat2	93	113.5	120.5	54.5	63.5	98.5	117	52		0	0	0.626823	-1.12333	0	0	0.781541	-0.75102
ENSMUSG00000033166	Dis3	850.5	670	681	442	623.5	583	653.5	524		0	0	-0.357189	-0.629894	0	0	0.0368371	-0.090692
ENSMUSG00000028031	Dkk2	376	476	838.5	309	684	900	961	276.5		0	0	1.2271	-0.63545	0	0	0.424244	-1.65698
ENSMUSG00000030772	Dkk3	66	65	83	142.5	110.5	129	161	165.5		0	0	0.330094	1.15357	0	0	0.37509	0.325276
ENSMUSG00000031523	Dlc1	1326.5	2000	1705	1046	893	1010	885.5	597		0	0	0.374267	-0.93537	0	0	-0.0330815	-0.818062
ENSMUSG00000097589	Dleu2	131.5	172	120	104	203	180.5	161	169.5		0	0	-0.0705322	-0.813448	0	0	-0.178138	-0.153949
ENSMUSG00000052572	Dlg2	64	107.5	129	67	63.5	74	66.5	105.5		0	0	0.7718	-0.819402	0	0	0.0279283	0.394047
ENSMUSG00000040856	Dlk1	118	91	106.5	151	121	106.5	76	117.5		0	0	-0.0725947	0.811134	0	0	-0.452599	0.0292473
ENSMUSG00000036875	Dna2	232.5	396	180.5	198	176	281	192	193.5		0	0	-0.238782	-0.932539	0	0	0.0454666	-0.661738
ENSMUSG00000033987	Dnah17	50.5	31	39	66	42.5	54	38	69		0	0	-0.495356	1.3406	0	0	-0.318697	0.221741
ENSMUSG00000004460	Dnajb11	1228.5	1047	1336	1640	679	818	837	899		0	0	0.20492	0.550147	0	0	0.241363	0.214027
ENSMUSG00000014905	Dnajb9	111.5	161	127	84.5	91.5	157	102	65		0	0	0.207291	-0.883766	0	0	0.175942	-1.26789
ENSMUSG00000022136	Dnajc3	1049.5	615	1023.5	1234.5	762	574.5	851	932		0	0	-0.049379	0.952169	0	0	0.102281	0.647233
ENSMUSG00000024963	Dnajc4	84.5	85.5	92	131	83.5	79.5	104.5	110.5		0	0	0.0804434	0.621377	0	0	0.464001	0.328005
ENSMUSG00000026825	Dnm1	123	85	95	128.5	334	142	153	216.5		0	0	-0.384066	0.536447	0	0	-1.02756	0.509917
ENSMUSG00000035954	Dock4	101.5	102.5	137.5	156	96	128	147	105.5		0	0	0.220386	0.66587	0	0	0.524109	-0.448865
ENSMUSG00000026856	Dolpp1	256.5	211.5	244	321	180	184	190.5	266		0	0	-0.0362444	0.660804	0	0	0.130031	0.325755
ENSMUSG00000030584	Dpf1	180.5	233.5	150	154.5	247.5	231	211	200		0	0	-0.331879	-0.717226	0	0	-0.355583	-0.305766
ENSMUSG00000078789	Dph1	254	141	253	223.5	153	112	165	209.5		0	0	0.13337	0.643604	0	0	0.312092	0.902848
ENSMUSG00000026810	Dpm2	278	210	277	319	167	203.5	258	298.5		0	0	-0.0331182	0.589257	0	0	0.601547	0.446623
ENSMUSG00000045205	Dpy19l4	494.5	324.5	371	522	410	349	373.5	504		0	0	-0.434237	0.750533	0	0	-0.14207	0.403434
ENSMUSG00000024501	Dpysl3	15779	15779	13770	6810	11184	11184	11488	5840		0	0	-0.196476	-1.21376	0	0	0.0381857	-0.937384
ENSMUSG00000029168	Dpysl5	20	49	43	16.5	138.5	122.5	221	65		0	0	1.41712	-1.49013	0	0	0.689338	-0.713084
ENSMUSG00000022898	Dscr3	616.5	289	665.5	718.5	441	253.5	457	517		0	0	0.0719252	1.31354	0	0	-0.00318382	0.989408
ENSMUSG00000038702	Dsel	257.5	272	235.5	182	280.5	307.5	259	218		0	0	-0.00918536	-0.617956	0	0	-0.0606726	-0.561926
ENSMUSG00000061928	Dsg1b	14.5	0	29	10	75	82	193.5	66		0	0	0.306314	3.82553	0	0	1.07007	-0.458046
ENSMUSG00000042046	Dstyk	284.5	404	309	248.5	346.5	472.5	338	263.5		0	0	0.0744954	-0.662896	0	0	0.0380147	-0.806429
ENSMUSG00000020956	Dtd2	165	116	157	55	159.5	92	150	68.5		0	0	0.0827402	-1.10012	0	0	-0.220295	-0.533145
ENSMUSG00000031383	Dusp9	152	199.5	120	95	13	32	86	8		0	0	-0.399809	-1.15433	0	0	2.83062	-2.07378
ENSMUSG00000024253	Dync2li1	105	116	98	52.5	214.5	176	185	92		0	0	-0.197274	-1.14282	0	0	-0.251562	-0.918772
ENSMUSG00000031176	Dynlt3	628	337.5	678.5	683	523	275	548	497		0	0	0.10959	0.984957	0	0	0.113957	0.776749
ENSMUSG00000043439	E130012A19Rik	440	489	506	154	680.5	741	611.5	466		0	0	0.230672	-1.67225	0	0	-0.187598	-0.682592
ENSMUSG00000074210	E130208F15Rik	48.5	81	38.5	32	35	63	33	37		0	0	-0.724286	-1.57727	0	0	0.787309	-0.69087
ENSMUSG00000027490	E2f1	379	555	308	344	369	506	333	371		0	0	-0.334521	-0.673588	0	0	-0.190742	-0.430414
ENSMUSG00000057469	E2f6	597	689.5	642	459	517	580.5	493.5	485		0	0	0.102554	-0.616432	0	0	0.0161057	-0.326103
ENSMUSG00000046179	E2f8	280	382	212.5	229.5	167	215	161	202		0	0	-0.388616	-0.735598	0	0	-0.148102	-0.0284341
ENSMUSG00000053117	E330013P04Rik	56.5	51	71	108	61.5	51	38.5	177		0	0	0.560236	0.944068	0	0	-0.301922	1.81649
ENSMUSG00000026247	Ecel1	2.5	10	45	0.5	67	47	183	5.5		0	0	3.86243	-5.18915	0	0	1.40327	-3.10831
ENSMUSG00000043631	Ecm2	83.5	63	44.5	21	73.5	90	48.5	47.5		0	0	-1.18236	-1.34573	0	0	-0.7949	-0.970718
ENSMUSG00000022122	Ednrb	125	86	108	134.5	45.5	32	39	101.5		0	0	-0.176685	0.900358	0	0	-0.506777	1.95936
ENSMUSG00000000402	Egfl6	18.5	50.5	78.5	12	137.5	294	462.5	49		0	0	2.11359	-2.0407	0	0	1.60371	-2.66442
ENSMUSG00000035105	Egln3	254.5	392.5	430.5	255.5	4088	2195	3247	1371		0	0	0.704329	-0.622945	0	0	-0.332624	-0.666415
ENSMUSG00000012350	Ehf	109.5	274.5	336	64	677	1339	869.5	412		0	0	1.53244	-1.98201	0	0	0.295493	-1.71659
ENSMUSG00000027236	Eif3j1	451	313.5	414.5	205	449.5	338.5	427	270		0	0	-0.0336933	-0.495258	0	0	-0.147575	-0.420154
ENSMUSG00000043424	Eif3j2	1390.5	933	1230.5	379	1142.5	957.5	1089	465		0	0	-0.229444	-1.28884	0	0	-0.0609686	-1.01012
ENSMUSG00000005610	Eif4g2	17626	3216.5	17626	17626	11792	3350	15779	15779		0	0	0	2.40408	0	0	0.420194	2.22715
ENSMUSG00000050192	Eif5a2	164	174	153	106	138	154.5	141	111.5		0	0	-0.0782	-0.670332	0	0	0.0914552	-0.629107
ENSMUSG00000037174	Elf2	681.5	961	618.5	585	768.5	889	699	735		0	0	-0.126335	-0.667154	0	0	-0.130682	-0.216476
ENSMUSG00000009406	Elk1	278	341	295.5	205.5	276.5	307	248.5	197		0	0	0.195549	-0.734685	0	0	0.0282706	-0.673802
ENSMUSG00000001542	Ell2	428	487	487	271	279.5	362.5	460.5	147		0	0	0.087871	-0.83648	0	0	0.83429	-1.36988
ENSMUSG00000041112	Elmo1	38.5	59.5	51	27	103.5	108	155	64.5		0	0	0.761069	-1.15797	0	0	0.705651	-0.721066
ENSMUSG00000041986	Elmod1	305	224.5	406	141	24	111.5	59	20.5		0	0	0.549612	-0.716197	0	0	1.39816	-2.55932
ENSMUSG00000035151	Elmod2	161	116	170	259.5	223	120.5	248	254.5		0	0	0.0020958	1.18374	0	0	0.0957532	0.935586
ENSMUSG00000032262	Elovl4	91	148	93	79.5	78	88	133.5	72		0	0	0.145926	-0.934208	0	0	0.639601	-0.384751
ENSMUSG00000030286	Emc3	652	468	731.5	792	544	401	564	618		0	0	0.174555	0.734377	0	0	0.072714	0.705734
ENSMUSG00000024053	Emilin2	415	351	400	793	243.5	315	182	568		0	0	-0.0285621	1.17968	0	0	-0.470614	0.873331
ENSMUSG00000032624	Eml4	713	1036	682	538.5	992.5	1182	1034.5	862		0	0	-0.0783132	-0.976915	0	0	0.056111	-0.362301
ENSMUSG00000022505	Emp2	745	949.5	929	405.5	2123.5	1816.5	1806.5	1233		0	0	0.293378	-1.1723	0	0	-0.285008	-0.564172
ENSMUSG00000041773	Enc1	556	553.5	712.5	315	246	337	378.5	164		0	0	0.301432	-0.76426	0	0	0.609087	-1.11867
ENSMUSG00000060600	Eno3	408	315.5	470	193	578	508.5	378	261		0	0	0.199802	-0.688979	0	0	-0.518715	-0.972088
ENSMUSG00000023960	Enpp5	111.5	64	125.5	164	170	85.5	210.5	207.5		0	0	0.16349	1.52258	0	0	0.341961	1.2203
ENSMUSG00000048120	Entpd1	96	154	209.5	60.5	84.5	169	146	39		0	0	1.1247	-1.30976	0	0	0.745366	-2.09107
ENSMUSG00000024140	Epas1	433	786	650.5	428	608.5	887	912	364		0	0	0.531521	-0.847098	0	0	0.547401	-1.18375
ENSMUSG00000045394	Epcam	25	38	36	21.5	593	679	1284	220		0	0	0.562759	-0.981982	0	0	1.03461	-1.61909
ENSMUSG00000006445	Epha2	1307	849	1411	1283	637.5	770.5	887	451		0	0	0.122582	0.568673	0	0	0.486457	-0.768446
ENSMUSG00000028289	Epha7	1673	1176	1325	2010.5	1301	952	917	1889.5		0	0	-0.306682	0.729861	0	0	-0.460717	1.00911
ENSMUSG00000038776	Ephx1	3234.5	2489.5	3922	4367	3616	2526	3631	4367		0	0	0.299382	0.781067	0	0	0.00503259	0.867037
ENSMUSG00000018166	Erbb3	69	75	57	42	312	365	269.5	122.5		0	0	-0.262173	-0.766119	0	0	-0.191871	-1.51606
ENSMUSG00000028343	Erp44	458	423.5	515	694	509.5	418.5	499	574.5		0	0	0.175478	0.66057	0	0	0.0116061	0.532307
ENSMUSG00000042379	Esm1	101	52	152	28	29	30	38	5.5		0	0	0.785808	-0.866417	0	0	0.43723	-2.61205
ENSMUSG00000037681	Esyt3	106.5	137.5	141.5	67	283.5	422.5	244.5	127.5		0	0	0.357363	-1.05963	0	0	-0.24174	-1.67377
ENSMUSG00000022895	Ets2	679	775.5	591.5	513.5	534	688	369	469		0	0	-0.284207	-0.539086	0	0	-0.46144	-0.577747
ENSMUSG00000017724	Etv4	227.5	373	273	180	305.5	617	255	245		0	0	0.260522	-1.01654	0	0	-0.0717194	-1.3984
ENSMUSG00000013089	Etv5	685.5	997	852	585	2560.5	2575	2605.5	1565		0	0	0.28924	-0.736502	0	0	0.0423989	-0.777108
ENSMUSG00000006920	Ezh1	399.5	552	461.5	353	822	844	645	565.5		0	0	0.195132	-0.58329	0	0	-0.379038	-0.565036
ENSMUSG00000038235	F11r	314	304	535	167	575	641	850	213.5		0	0	0.758699	-0.835085	0	0	0.511503	-1.60579
ENSMUSG00000048376	F2r	1369	595.5	1330	1302.5	816.5	427	776	792		0	0	0.0632824	1.11058	0	0	-0.114798	0.907435
ENSMUSG00000021678	F2rl1	136	149.5	160	76	893.5	716.5	1089	430.5		0	0	0.147131	-1.13924	0	0	0.190919	-0.7422
ENSMUSG00000052125	F730043M19Rik	64.5	54.5	72.5	103	211.5	85	151	204		0	0	0.129514	0.846964	0	0	-0.543446	1.27882
ENSMUSG00000019874	Fabp7	181	101	237	164.5	236	164	297	242		0	0	0.492346	0.445558	0	0	0.316425	0.706615
ENSMUSG00000030630	Fah	200	149	203	316.5	251	176.5	243.5	378		0	0	-0.00710343	1.09496	0	0	-0.095066	1.17409
ENSMUSG00000039157	Fam102a	562	690.5	574.5	364	880	962	708	498		0	0	0.0999635	-0.90388	0	0	-0.301836	-0.988966
ENSMUSG00000040339	Fam102b	309	250.5	225	397	241	184	204	300		0	0	-0.511167	0.619552	0	0	-0.202295	0.552956
ENSMUSG00000036136	Fam110c	925	1101	987	440	432.5	799.5	392.5	311		0	0	0.107566	-1.29332	0	0	-0.112023	-1.35201
ENSMUSG00000041040	Fam117b	680	946	753	607.5	616	921.5	572	591		0	0	0.187342	-0.626624	0	0	-0.155394	-0.608337
ENSMUSG00000036022	Fam122b	439	537.5	316	297.5	610	948	369	384		0	0	-0.498402	-0.815464	0	0	-0.696714	-1.29489
ENSMUSG00000035184	Fam124a	81.5	144	121.5	79	23	74	32	19.5		0	0	0.495309	-0.944309	0	0	0.298523	-1.7229
ENSMUSG00000026483	Fam129a	65.5	36	66	88	30	50	53	49		0	0	0.0893963	1.34518	0	0	0.873556	-0.144709
ENSMUSG00000022270	Fam134b	69	61	69.5	31	147.5	204	197	62		0	0	-0.0166462	-0.869976	0	0	0.588093	-1.72366
ENSMUSG00000029461	Fam168a	1136.5	1491	1339	904	1585.5	1670.5	1529.5	1335.5		0	0	0.245597	-0.726709	0	0	-0.0806006	-0.361089
ENSMUSG00000048388	Fam171b	111	80	61	128	54	25.5	37	65.5		0	0	-0.796954	0.67722	0	0	-0.571157	1.22275
ENSMUSG00000078670	Fam174b	354.5	702	613.5	261	469.5	864	475	385.5		0	0	0.783566	-1.3729	0	0	0.130124	-1.20932
ENSMUSG00000030965	Fam175b	240.5	184.5	254.5	297	246	187	239	261		0	0	0.144231	0.598697	0	0	0.0171933	0.311736
ENSMUSG00000042595	Fam199x	495	288	452	521.5	596.5	419	562	611		0	0	-0.213426	0.816779	0	0	-0.148639	0.520168
ENSMUSG00000034858	Fam214a	268.5	198.5	288	331	201	160	171	168.5		0	0	0.201836	0.6836	0	0	-0.415048	0.20649
ENSMUSG00000041471	Fam35a	111	125.5	98	64	125	106.5	94	82.5		0	0	-0.0917422	-0.770069	0	0	-0.378735	-0.36569
ENSMUSG00000042444	Fam63b	221	127.5	218	284.5	324	149	256.5	283.5		0	0	-0.174498	1.10632	0	0	-0.37256	0.994793
ENSMUSG00000032224	Fam81a	49	78	67	50	103.5	147	113	64		0	0	0.601518	-0.715163	0	0	0.0243289	-1.32693
ENSMUSG00000020607	Fam84a	126.5	233.5	198	88	114	333	185	78		0	0	0.663147	-1.41643	0	0	0.66937	-2.24252
ENSMUSG00000072568	Fam84b	153	104	155	177	55.5	52	49.5	83		0	0	0.0472447	0.97439	0	0	0.104913	0.697755
ENSMUSG00000022544	Fam86	227	199	225.5	132.5	316	256.5	293	236.5		0	0	-0.142961	-0.579158	0	0	-0.0359421	-0.233698
ENSMUSG00000034023	Fancd2	244.5	285	180.5	142	339.5	277.5	315	249		0	0	-0.42374	-0.894321	0	0	-0.135445	-0.215493
ENSMUSG00000027204	Fbn1	11893	8770	16667	17596	5171.5	4232	5114	7237		0	0	0.398349	1.00459	0	0	-0.0320823	0.792251
ENSMUSG00000022124	Fbxl3	568.5	343.5	549	560	772.5	562	735.5	669.5		0	0	-0.071774	0.617356	0	0	-0.0754693	0.243234
ENSMUSG00000022358	Fbxo32	462	753	672	334.5	482	880	584.5	323.5		0	0	0.597521	-1.17423	0	0	0.283392	-1.45319
ENSMUSG00000035764	Fbxo45	235	342.5	201.5	191	209.5	281	172.5	164.5		0	0	-0.0603308	-0.814741	0	0	-0.380504	-0.747352
ENSMUSG00000038206	Fbxo8	362	403.5	360	239.5	323.5	358	329	223		0	0	-0.0474931	-0.772206	0	0	0.0215473	-0.653345
ENSMUSG00000040913	Fbxw4	218	242.5	220	376.5	210	200	190	309		0	0	-0.0708944	0.584312	0	0	-0.0468299	0.633576
ENSMUSG00000028086	Fbxw7	414.5	783	474	506.5	470	836.5	467	477		0	0	0.248441	-0.685322	0	0	0.00134085	-0.770918
ENSMUSG00000026656	Fcgr2b	18	19	26	9	233	159	165	217.5		0	0	0.52806	-1.4025	0	0	-0.634665	0.478351
ENSMUSG00000038524	Fchsd1	75	41.5	59.5	78.5	39	29.5	25	57		0	0	-0.572461	0.897168	0	0	-0.263222	0.923727
ENSMUSG00000018861	Fdxr	193	139	179	223.5	124	106.5	115	221		0	0	-0.038395	0.70488	0	0	-0.0159734	1.1147
ENSMUSG00000053158	Fes	55.5	42	57.5	126	78.5	57	49.5	123		0	0	0.112941	1.57813	0	0	-0.727115	0.962928
ENSMUSG00000032118	Fez1	288.5	416	370.5	237	429.5	639	498	357.5		0	0	0.3834	-0.872853	0	0	0.286943	-0.766584
ENSMUSG00000034037	Fgd5	4.5	15	8	1.5	394	198.5	274.5	170.5		0	0	1.18401	-3.40504	0	0	-0.616712	-0.233987
ENSMUSG00000021732	Fgf10	108	151	152	88.5	86	111	80.5	50.5		0	0	0.316458	-0.933879	0	0	-0.085058	-1.12506
ENSMUSG00000022523	Fgf12	18	27.5	64.5	4	16.5	61	20	3		0	0	2.98575	-5.64706	0	0	0.0664454	-6.68029
ENSMUSG00000025551	Fgf14	117	59	55.5	108	95.5	105	55.5	107		0	0	-0.975358	0.798713	0	0	-0.780483	0.126067
ENSMUSG00000050917	Fgf4	25.5	49	68	16.5	154.5	227	153	68		0	0	1.36085	-1.52109	0	0	0.0186936	-1.9247
ENSMUSG00000048373	Fgfbp1	82	61	162	28	288	326.5	765	132		0	0	0.98132	-0.948722	0	0	1.44511	-1.26016
ENSMUSG00000069135	Fgfr1op	339.5	361.5	295.5	239.5	337	403	365.5	274.5		0	0	-0.240905	-0.512214	0	0	0.0872749	-0.537545
ENSMUSG00000030849	Fgfr2	302	188	203.5	313.5	66.5	45.5	54	80		0	0	-0.511339	0.882232	0	0	-0.127776	0.890056
ENSMUSG00000075012	Fjx1	95	149	94	88	18.5	66	22	54		0	0	0.161763	-0.71321	0	0	-0.0878731	-0.319612
ENSMUSG00000059714	Flot1	550.5	424.5	731	704	676	445.5	663.5	549.5		0	0	0.368708	0.734409	0	0	0.0119968	0.273564
ENSMUSG00000041559	Fmod	133.5	161.5	356	316	897	634.5	1093	630		0	0	1.32538	0.885079	0	0	0.234375	-0.056396
ENSMUSG00000071984	Fndc1	329.5	722.5	906	283	1492	1902.5	2119.5	953		0	0	1.46109	-1.38844	0	0	0.48147	-0.970023
ENSMUSG00000039286	Fndc3b	1467	1391.5	1602	2234.5	1299.5	1160	1187	1420		0	0	0.117747	0.747337	0	0	-0.0998218	0.264628
ENSMUSG00000078302	Foxd1	380	819	635.5	315.5	1756.5	1693	1390.5	1144.5		0	0	0.770422	-1.51264	0	0	-0.414495	-0.599823
ENSMUSG00000020950	Foxg1	71	114	101.5	68.5	28	47.5	53	68		0	0	0.576737	-0.863897	0	0	0.544067	0.578803
ENSMUSG00000042903	Foxo4	440.5	929	465	394	2641.5	3024	1686.5	2153.5		0	0	0.047212	-1.22026	0	0	-0.639518	-0.489873
ENSMUSG00000016552	Foxred2	40	85	43.5	29	103	130	90.5	92.5		0	0	0.0119768	-1.53194	0	0	-0.100158	-0.502615
ENSMUSG00000034687	Fras1	406	486.5	494.5	297.5	674	346	385	630		0	0	0.274023	-0.70203	0	0	-0.852059	0.819253
ENSMUSG00000047604	Frat2	134.5	243.5	91.5	135	110	244	91	76.5		0	0	-0.61789	-0.964985	0	0	-0.381254	-1.58133
ENSMUSG00000037016	Frem2	24.5	82.5	78	31	1844	1075.5	1991	613		0	0	1.69439	-1.5374	0	0	0.088659	-0.836863
ENSMUSG00000027238	Frmd5	62	40	56.5	102.5	112	49.5	99	111.5		0	0	-0.138365	1.28471	0	0	0.0469185	1.24418
ENSMUSG00000056602	Fry	65	109	119.5	43.5	291	389.5	366	189		0	0	1.07828	-1.36248	0	0	0.307268	-1.16598
ENSMUSG00000070733	Fryl	3954	3400	3271	2248	1892	2048	1914.5	1414.5		0	0	-0.24217	-0.589378	0	0	-0.00729431	-0.586093
ENSMUSG00000055373	Fut9	25.5	66	47.5	12	217	267.5	308	121.5		0	0	1.02175	-2.92819	0	0	0.5117	-1.12169
ENSMUSG00000059363	Fxn	168.5	211.5	147	111	154.5	164	116	132.5		0	0	-0.175288	-0.986826	0	0	-0.50264	-0.12
ENSMUSG00000066705	Fxyd6	76.5	180.5	229.5	55	1521	1098.5	1235.5	808.5		0	0	1.73085	-1.63853	0	0	-0.31406	-0.444854
ENSMUSG00000007989	Fzd3	173	252.5	186.5	146	120	204.5	130.5	120		0	0	0.0192055	-0.919452	0	0	0.216542	-0.730058
ENSMUSG00000045005	Fzd5	257	478	300.5	172	717.5	889.5	526	484		0	0	0.288598	-1.46211	0	0	-0.357792	-0.989112
ENSMUSG00000022297	Fzd6	213	119.5	276	211	307.5	168	289.5	218		0	0	0.487663	0.837901	0	0	-0.0465857	0.292242
ENSMUSG00000010803	Gabra1	152.5	239	195	139	334.5	549.5	303.5	366.5		0	0	0.284767	-0.821773	0	0	-0.0630029	-0.619196
ENSMUSG00000000560	Gabra2	668.5	673.5	974.5	399.5	285	514	323.5	211		0	0	0.58443	-0.778844	0	0	0.249163	-1.26281
ENSMUSG00000026787	Gad2	8	35	27.5	6	55	60.5	61.5	32		0	0	1.76844	-3.12219	0	0	-0.0585831	-1.08789
ENSMUSG00000021003	Galc	186.5	122.5	182	319.5	86	59	68	153		0	0	-0.0394268	1.39648	0	0	-0.305073	1.42288
ENSMUSG00000039774	Galnt12	122	61	118	135.5	164	86	111.5	164		0	0	-0.163486	1.6205	0	0	-0.630156	1.03427
ENSMUSG00000021903	Galnt15	75.5	129	102	58	429	353	163	183		0	0	0.363812	-1.2067	0	0	-1.42575	-1.09751
ENSMUSG00000047261	Gap43	580.5	565	752	1015	223.5	244	219.5	480.5		0	0	0.335613	0.711327	0	0	-0.0680472	1.07329
ENSMUSG00000042680	Garem	272	338.5	246	185	236	299.5	140.5	194.5		0	0	-0.162351	-0.890514	0	0	-0.695765	-0.581008
ENSMUSG00000030498	Gas2	61.5	33	79	101.5	145	53.5	167.5	197		0	0	0.278132	1.34079	0	0	0.360706	1.78645
ENSMUSG00000031451	Gas6	314	397	410	118.5	434	601	558	139		0	0	0.295696	-1.71249	0	0	0.328072	-2.14738
ENSMUSG00000027199	Gatm	106	211	99.5	117.5	114	189	72	147		0	0	-0.0652264	-0.905851	0	0	-0.716951	-0.288026
ENSMUSG00000006378	Gcat	185	204.5	188.5	118.5	424	410	514	372.5		0	0	-0.00240772	-0.761431	0	0	0.291305	-0.176828
ENSMUSG00000046814	Gchfr	89.5	48	97	117	27	23	19	38		0	0	-0.0583163	1.40884	0	0	-0.67421	0.9146
ENSMUSG00000021360	Gcnt2	135.5	148	173	88	101	187	168.5	45		0	0	0.325676	-0.749358	0	0	0.781121	-1.96839
ENSMUSG00000091387	Gcnt4	60.5	43.5	48	73.5	91.5	66	96	45		0	0	-0.439432	0.944267	0	0	-0.0161857	-0.645208
ENSMUSG00000025352	Gdf11	205.5	189.5	226.5	292	42	69.5	42.5	72.5		0	0	0.238259	0.619163	0	0	-0.450173	0.0477784
ENSMUSG00000040621	Gemin8	101	108	93	71.5	159	127	128	112.5		0	0	0.0471708	-0.707575	0	0	-0.326112	-0.0197893
ENSMUSG00000027774	Gfm1	960.5	574.5	907	1001	633	562	690.5	871		0	0	-0.0267953	0.835198	0	0	0.0903165	0.67333
ENSMUSG00000051335	Gfod1	241.5	416	241	206.5	75.5	237.5	88	110.5		0	0	0.0107755	-1.07214	0	0	0.0484943	-1.16153
ENSMUSG00000029992	Gfpt1	529	365.5	572.5	740	586	386.5	586.5	601		0	0	0.068296	1.10055	0	0	0.036084	0.544273
ENSMUSG00000041625	Ggact	200	178.5	225.5	287	118	165	103.5	220		0	0	0.101127	0.70515	0	0	-0.189405	0.607267
ENSMUSG00000002797	Ggct	70	59	82	97.5	89	112.5	116.5	101		0	0	0.0681967	1.14593	0	0	0.420491	-0.224508
ENSMUSG00000018415	Gid4	492	657	504.5	420	790.5	813	688	589.5		0	0	0.0597154	-0.630076	0	0	-0.16656	-0.581322
ENSMUSG00000046623	Gjb4	177.5	110	236.5	191	28	36	33.5	45		0	0	0.378512	0.815533	0	0	0.364252	0.243336
ENSMUSG00000024827	Gldc	37	88.5	28.5	27.5	28	93	63	23		0	0	-0.51477	-1.53737	0	0	1.0677	-1.84176
ENSMUSG00000052942	Glis3	349	237	310	461.5	64.5	78	61.5	137.5		0	0	-0.158726	0.941584	0	0	-0.187673	0.972527
ENSMUSG00000044005	Gls2	63	85	39	44.5	56.5	93.5	40	44		0	0	-0.81238	-0.812735	0	0	-0.40511	-1.18158
ENSMUSG00000063180	Gm10126	2294	2398.5	2255	1492	3384	3761	3426	2378.5		0	0	0.00689915	-0.71742	0	0	0.0263169	-0.629652
ENSMUSG00000070713	Gm10282	201.5	247	170	153.5	415	220	319	249.5		0	0	-0.228351	-0.662882	0	0	-0.441114	0.142585
ENSMUSG00000078891	Gm11008	25.5	0	4	33	44.5	22	0	23		0	0	-5.82725	4.68425	0	0	-9.39017	0.747382
ENSMUSG00000085023	Gm12744	84.5	58	75.5	103.5	48	49	39.5	87		0	0	-0.563337	0.990306	0	0	-0.0182168	0.583278
ENSMUSG00000085334	Gm12940	61	44.5	59	75.5	159	90.5	113	124		0	0	-0.0727415	0.559711	0	0	-0.157477	0.364196
ENSMUSG00000067916	Gm13139	150	56	105.5	123.5	180.5	94.5	157	157		0	0	-0.542121	1.39158	0	0	-0.11115	0.569291
ENSMUSG00000085525	Gm13166	88.5	70.5	89.5	111.5	97.5	79	57.5	110.5		0	0	0.0237949	0.691217	0	0	-0.811697	0.615494
ENSMUSG00000063245	Gm13248	54	71	51	114.5	67.5	45	58.5	95		0	0	-0.352582	0.749217	0	0	0.142136	1.04693
ENSMUSG00000055926	Gm14137	80.5	34.5	67.5	73	21	52.5	24	16		0	0	-0.174077	1.09996	0	0	0.120002	-1.82643
ENSMUSG00000089810	Gm16536	61	65	75	104.5	80.5	60.5	53	84		0	0	0.489666	0.556549	0	0	-0.359199	0.505267
ENSMUSG00000070392	Gm20634	115	88.5	163	267	42	75.5	51.5	181		0	0	0.485791	1.92818	0	0	0.157097	0.851021
ENSMUSG00000095403	Gm21092	3017	2569.5	2415.5	5076.5	5370	5076.5	5190.5	5606		0	0	-0.347129	1.05683	0	0	0.0157044	0.159569
ENSMUSG00000097505	Gm26540	0	62	4	0	0	21	38	13.5		0	0	3.16993	0	0	0	4.78588	-0.751511
ENSMUSG00000097824	Gm26593	104	101	89	56	63	73	53.5	55.5		0	0	-0.197304	-0.780212	0	0	0.0408869	-0.292628
ENSMUSG00000097330	Gm26672	99.5	70	106.5	109	67	45.5	44.5	73		0	0	0.258694	0.558045	0	0	-0.346444	0.794835
ENSMUSG00000097518	Gm26694	57.5	54.5	25	27	42.5	44	54.5	38		0	0	-1.0914	-1.17406	0	0	0.481188	0.0777922
ENSMUSG00000096972	Gm26883	75	39.5	68.5	67	94.5	53	73	107		0	0	-0.298549	1.35437	0	0	-0.399737	1.14414
ENSMUSG00000098650	Gm28048	162	260	213	112	297	367.5	357	192.5		0	0	0.472701	-0.90383	0	0	0.146321	-0.972941
ENSMUSG00000096904	Gm3591	79	49	50	90.5	67	73.5	70.5	69.5		0	0	-0.880982	0.850978	0	0	0.139018	-0.503591
ENSMUSG00000078606	Gm4070	180	187.5	296.5	118	586	893	1465.5	226.5		0	0	0.815246	-0.76097	0	0	1.35715	-1.99821
ENSMUSG00000070594	Gm4788	5	18	6	0	48	16	40	69		0	0	-3.19878	-8.49586	0	0	0.734471	2.29057
ENSMUSG00000087153	Gm6483	1354	1252	1288	2103.5	2441	2161	2118	2516		0	0	-0.0721523	0.830398	0	0	-0.195422	0.147163
ENSMUSG00000047370	Gm7367	215	297	203	193	315	316.5	347.5	212.5		0	0	0.156602	-0.80905	0	0	0.557097	-0.684556
ENSMUSG00000045886	Gm9803	67	40	48	77.5	68	46	46	91		0	0	-1.09207	0.452037	0	0	-0.728581	1.37829
ENSMUSG00000070284	Gmppb	231	184.5	263.5	301	121	129	186.5	204		0	0	0.187001	0.765289	0	0	0.761088	0.739479
ENSMUSG00000034781	Gna11	1615.5	1652	1606	786.5	1298	1431	1306.5	940		0	0	-0.00130189	-1.04595	0	0	-0.0181173	-0.599373
ENSMUSG00000000001	Gnai3	1784.5	986	1649	1529.5	1720.5	1109	1882.5	1571		0	0	-0.136846	0.662564	0	0	0.170199	0.471084
ENSMUSG00000029510	Gpc2	109.5	175.5	119	104	222.5	339	182	218		0	0	0.18036	-0.791894	0	0	-0.122951	-0.614695
ENSMUSG00000058571	Gpc6	693	672	867	1194	910.5	668	792.5	1240		0	0	0.329332	0.820542	0	0	-0.148933	0.83408
ENSMUSG00000021340	Gpld1	132.5	94.5	110.5	144.5	64	52.5	69.5	99.5		0	0	-0.226462	0.515862	0	0	0.0230073	0.826671
ENSMUSG00000039116	Gpr126	311	165	354	326.5	137.5	103.5	244	108.5		0	0	0.209325	0.890519	0	0	0.719696	-0.00700937
ENSMUSG00000042804	Gpr153	186	95	186.5	204	157	45	119	120		0	0	0.00158329	1.14773	0	0	-0.420198	1.65457
ENSMUSG00000031210	Gpr165	176.5	70.5	197	111	61	40	34	46.5		0	0	0.186653	0.560225	0	0	-0.728224	0.192319
ENSMUSG00000070337	Gpr179	40.5	81	46.5	48.5	146	329	275	96		0	0	0.144431	-0.595126	0	0	0.922823	-1.77434
ENSMUSG00000022131	Gpr180	265	176.5	273	329	272	160	266	284		0	0	0.0467086	0.837497	0	0	0.0662053	0.843808
ENSMUSG00000056380	Gpr50	162	408.5	460	86.5	109.5	422	194.5	48		0	0	1.53617	-2.19385	0	0	0.667474	-3.30233
ENSMUSG00000018339	Gpx3	197.5	175	293	285.5	234	229.5	401	224		0	0	0.546959	0.797559	0	0	0.591953	-0.0860219
ENSMUSG00000020176	Grb10	12453	17596	10879	9326	13746	14742	13746	13186		0	0	-0.0372722	-0.91591	0	0	0	-0.0613066
ENSMUSG00000022286	Grhl2	1	6.5	0	0	21	38	81	8		0	0	0	-6.65821	0	0	1.42983	-2.35298
ENSMUSG00000037188	Grhl3	27	28.5	53.5	15	45.5	59.5	247	15		0	0	0.917399	-1.13545	0	0	2.45332	-2.13327
ENSMUSG00000035637	Grhpr	115.5	78	98	120.5	306.5	124	246	230.5		0	0	-0.100638	0.62404	0	0	-0.39028	0.863924
ENSMUSG00000001986	Gria3	656	547.5	715	866.5	461	505	536	679		0	0	0.159338	0.60624	0	0	0.176668	0.418247
ENSMUSG00000022564	Grina	590	339.5	731.5	590.5	1056.5	595	1024	778.5		0	0	0.355525	0.83	0	0	-0.0953908	0.342394
ENSMUSG00000063239	Grm4	11	15	8	6	337.5	82	105	203.5		0	0	-0.799701	-1.40018	0	0	-1.71681	1.30903
ENSMUSG00000024211	Grm8	98	159	144	74	141	177	113.5	79.5		0	0	0.722843	-1.20521	0	0	-0.425843	-1.08555
ENSMUSG00000039934	Gsap	50.5	39.5	47.5	66.5	88	50	67.5	71		0	0	0.0771175	0.728619	0	0	-0.280398	0.56367
ENSMUSG00000022575	Gsdmd	151	197.5	176	108	177	243	170	156		0	0	0.242247	-0.819416	0	0	-0.0679017	-0.602753
ENSMUSG00000058135	Gstm1	306	159	260.5	244	642	271.5	489.5	486		0	0	-0.241585	0.608451	0	0	-0.47415	0.75871
ENSMUSG00000021033	Gstz1	213	191	219	334	282.5	196	272.5	408		0	0	-0.0849775	0.790285	0	0	0.0509777	1.16412
ENSMUSG00000033910	Gucy1a3	101.5	84	173	51.5	144.5	89.5	122	127		0	0	0.79014	-0.902673	0	0	-0.255986	0.527633
ENSMUSG00000028005	Gucy1b3	205.5	268	286.5	151	352.5	486	282	410		0	0	0.638494	-0.822667	0	0	-0.387841	-0.160305
ENSMUSG00000025534	Gusb	849.5	639	851.5	1082	619.5	545.5	632	947		0	0	-0.0277751	0.836117	0	0	0.0198148	0.844667
ENSMUSG00000036197	Gxylt1	623	726	506	407	565.5	642	443.5	404		0	0	-0.340002	-0.695467	0	0	-0.426076	-0.760242
ENSMUSG00000044927	H1fx	324	407	224	240.5	511.5	341	345	408		0	0	-0.552814	-0.763187	0	0	-0.591781	0.323539
ENSMUSG00000061232	H2-K1	577.5	701.5	669.5	427	1128.5	1166.5	1298	615		0	0	0.218743	-0.649806	0	0	0.251981	-0.92037
ENSMUSG00000035929	H2-Q4	116.5	147	93	83.5	310.5	266.5	276.5	123		0	0	-0.451195	-0.848723	0	0	-0.18055	-1.05921
ENSMUSG00000067212	H2-T23	60	75.5	51	40	204	262	220	89.5		0	0	-0.0348996	-0.833461	0	0	0.256179	-1.52908
ENSMUSG00000016559	H3f3b	4547	2427	3704	6198	7499.5	2732	6526	8588		0	0	-0.295824	1.31013	0	0	-0.264651	1.68269
ENSMUSG00000027984	Hadh	796	659.5	792	1027	1111.5	824	1046	1362		0	0	0.0518648	0.670948	0	0	-0.10737	0.726593
ENSMUSG00000038193	Hand2	126	115	123.5	58.5	38	28	29	23		0	0	-0.0825994	-0.916224	0	0	-0.603175	-0.0734105
ENSMUSG00000034245	Hdac11	32	26	40.5	46.5	101.5	45.5	82.5	55		0	0	0.242791	0.729012	0	0	-0.320492	0.277188
ENSMUSG00000025104	Hdgfrp3	342.5	443	395	248	450	558.5	468	355.5		0	0	0.303654	-0.815427	0	0	0.0431612	-0.74562
ENSMUSG00000042770	Hebp1	226.5	176	255.5	293.5	191.5	148	221	237		0	0	0.0281382	0.720057	0	0	0.217926	0.886053
ENSMUSG00000019853	Hebp2	142.5	76.5	140	172	85	63	118	133		0	0	0.0311916	1.06692	0	0	0.419477	1.02487
ENSMUSG00000046861	Hectd3	368	279	336.5	424	230	206.5	235	310.5		0	0	-0.213651	0.508544	0	0	0.0178882	0.572511
ENSMUSG00000040289	Hey1	103.5	63.5	102	105	56	34.5	49.5	40.5		0	0	0.210274	0.668975	0	0	-0.128889	0.0542017
ENSMUSG00000037375	Hhat	209	153	182.5	245	142	107.5	95.5	153		0	0	-0.188855	0.62437	0	0	-0.678692	0.423898
ENSMUSG00000041426	Hibch	196.5	177.5	238	303	211	181	194	261		0	0	0.232364	0.773461	0	0	-0.114276	0.407394
ENSMUSG00000061436	Hipk2	1100	1318	1128	758.5	1200.5	1020	874	801		0	0	-0.00255775	-0.734418	0	0	-0.429824	-0.382655
ENSMUSG00000027177	Hipk3	1990.5	3976	2181.5	2386.5	1106	2438.5	1089.5	1253.5		0	0	0.0454661	-0.719034	0	0	-0.0486304	-1.05648
ENSMUSG00000042606	Hirip3	803.5	854.5	583.5	552.5	1225	906.5	1161	1113		0	0	-0.484541	-0.653457	0	0	0.000158742	0.346807
ENSMUSG00000036181	Hist1h1c	761	423.5	789.5	975	441.5	352	548	673.5		0	0	0.136622	1.26361	0	0	0.415463	0.871412
ENSMUSG00000018102	Hist1h2bc	469	138	592.5	513.5	234	112.5	325	263.5		0	0	0.335787	1.78331	0	0	0.309229	1.2727
ENSMUSG00000060639	Hist1h4i	70.5	35	61	112	22	17	19	74		0	0	-0.0748428	1.80322	0	0	-0.386669	2.19396
ENSMUSG00000063954	Hist2h2aa1	74	80.5	119.5	152	77.5	89.5	69	78.5		0	0	0.208122	0.854718	0	0	0.0626745	-0.581245
ENSMUSG00000078851	Hist3h2a	147.5	104	155	257.5	110	84.5	110	176.5		0	0	-0.108263	1.17481	0	0	-0.0269246	1.25164
ENSMUSG00000035697	Hmha1	42	27	44.5	49.5	83.5	61	104	68		0	0	-0.0587771	0.920328	0	0	0.490158	0.253542
ENSMUSG00000005413	Hmox1	559.5	299	608	703	333	232.5	507	255.5		0	0	0.121907	1.23776	0	0	0.610195	0.213403
ENSMUSG00000000568	Hnrnpd	4377	6216	3442	3776	4885.5	4567	3718	5547.5		0	0	-0.371768	-0.974186	0	0	-0.470794	0.361368
ENSMUSG00000059325	Hopx	8.5	14	18.5	3	27	37	273	12		0	0	1.03084	-3.95349	0	0	3.26592	-1.31476
ENSMUSG00000079560	Hoxa3	123	100	90	173	114	72	60	116		0	0	-0.341055	0.802696	0	0	-0.737805	0.60747
ENSMUSG00000053004	Hrh1	88	107	128.5	57	158	169	116.5	97.5		0	0	0.528073	-0.840414	0	0	-0.406143	-0.735138
ENSMUSG00000047759	Hs3st3a1	76	102	100.5	43	233.5	253	208.5	121.5		0	0	0.480114	-1.23353	0	0	-0.143718	-1.30605
ENSMUSG00000070407	Hs3st3b1	183	308.5	303	175	701	747.5	622.5	544		0	0	0.742937	-0.632146	0	0	-0.151998	-0.515409
ENSMUSG00000074793	Hspa12b	116	132	133	86	421	458.5	251	387		0	0	0.261832	-0.56539	0	0	-0.650861	-0.157887
ENSMUSG00000059970	Hspa2	150.5	317.5	162	135	275	531	228	192.5		0	0	0.0156837	-1.28893	0	0	0.0384571	-1.43428
ENSMUSG00000039745	Htatip2	227.5	136	239	205	145	121	172.5	146		0	0	0.0301737	0.656552	0	0	0.125862	0.258758
ENSMUSG00000006205	Htra1	331.5	215.5	407	351.5	270.5	334	548.5	173		0	0	0.309001	0.642305	0	0	0.931665	-0.86817
ENSMUSG00000029096	Htra3	48.5	53	35	103.5	65.5	55	35	156		0	0	-0.429545	1.04812	0	0	-0.896475	1.196
ENSMUSG00000037851	Iars	2726.5	2372	2696	1256.5	2591	2504.5	2682	1458		0	0	-0.0880109	-0.910583	0	0	0.0330747	-0.812869
ENSMUSG00000007872	Id3	1849.5	1212	1632.5	1831	1205	943	841	844		0	0	-0.125147	0.611564	0	0	-0.505982	-0.150562
ENSMUSG00000064215	Ifi27	40.5	83	50.5	50	166	350.5	229	59		0	0	0.0713375	-0.640512	0	0	0.217081	-2.52473
ENSMUSG00000001105	Ift20	318.5	245	380	406.5	297	254.5	328	326.5		0	0	0.221065	0.796004	0	0	0.217259	0.273285
ENSMUSG00000007867	Ift43	177.5	139	176.5	230.5	198	149	187	216.5		0	0	-0.113848	0.78151	0	0	-0.111445	0.627711
ENSMUSG00000032965	Ift57	263	300.5	272	199.5	322.5	316.5	291.5	255.5		0	0	0.0685277	-0.595529	0	0	-0.111541	-0.236358
ENSMUSG00000032816	Igdcc4	174.5	138.5	238	214.5	183	144.5	231.5	176		0	0	0.46012	0.574388	0	0	0.390623	0.181181
ENSMUSG00000033581	Igf2bp2	2109.5	3035	1944	1196	1872	2416	1682	1102		0	0	-0.125042	-1.33435	0	0	-0.154403	-1.15227
ENSMUSG00000029814	Igf2bp3	931	1024	1023	594.5	706	697	590	529.5		0	0	0.12771	-0.718088	0	0	-0.256223	-0.394675
ENSMUSG00000039323	Igfbp2	52.5	91	122.5	58.5	1827.5	759	2128.5	486		0	0	1.0625	-0.801483	0	0	0.196177	-0.596203
ENSMUSG00000020427	Igfbp3	1722.5	1117	2276	2085	2471	2942	4421.5	2012		0	0	0.391328	0.861689	0	0	0.843436	-0.610725
ENSMUSG00000026185	Igfbp5	228.5	86	429	138	214.5	75.5	294	53		0	0	0.898802	0.490964	0	0	0.484697	-0.396536
ENSMUSG00000037995	Igsf9	3.5	20	8.5	7	30	39	118.5	16.5		0	0	1.06627	-1.78002	0	0	1.88442	-1.42614
ENSMUSG00000019975	Ikbip	366	312	410	515	324.5	307	305	419		0	0	0.167066	0.632623	0	0	-0.0557254	0.384009
ENSMUSG00000042349	Ikbke	104	55.5	114	114	57.5	37	76	77		0	0	0.20312	0.972802	0	0	0.352174	0.791117
ENSMUSG00000002578	Ikzf4	100.5	160.5	99.5	98	68	149.5	34	85		0	0	0.0218744	-0.633895	0	0	-1.08271	-0.957006
ENSMUSG00000040167	Ikzf5	400	493	362.5	287	404.5	496.5	364	310.5		0	0	-0.112877	-0.780406	0	0	-0.131435	-0.571191
ENSMUSG00000022969	Il10rb	160.5	131	163	203	112.5	97.5	104.5	127.5		0	0	-0.0356332	0.676069	0	0	-0.0644864	0.379292
ENSMUSG00000030748	Il4ra	374	288	517	522.5	318	274	417	416.5		0	0	0.449706	0.790532	0	0	0.325747	0.657203
ENSMUSG00000040329	Il7	104.5	88.5	133.5	136.5	50.5	100.5	95	70		0	0	0.430468	0.448274	0	0	0.343407	-0.570631
ENSMUSG00000032763	Ilvbl	181	124.5	198.5	239	164	123	146.5	185.5		0	0	0.047235	0.992924	0	0	-0.146015	0.533412
ENSMUSG00000026283	Ing5	249.5	337.5	209.5	190.5	241	341.5	267.5	249.5		0	0	-0.0810159	-0.804179	0	0	0.217794	-0.541186
ENSMUSG00000068154	Insm1	18.5	92.5	45	23	180	93.5	91	175		0	0	1.30426	-1.92705	0	0	-1.03064	0.880638
ENSMUSG00000037461	Ints7	691	825	617	542.5	700	728	708.5	719		0	0	-0.2355	-0.606428	0	0	-0.0283144	-0.0337219
ENSMUSG00000060477	Irak2	112	118.5	121	74.5	85.5	125	164	63		0	0	0.163783	-0.746645	0	0	0.936549	-0.929249
ENSMUSG00000026638	Irf6	35	35	42.5	11	89	100.5	164	24.5		0	0	0.597795	-1.44508	0	0	0.996437	-2.14922
ENSMUSG00000054667	Irs4	46.5	32.5	44	90.5	9	5	8	37		0	0	-0.24199	1.24952	0	0	0.409113	3.1772
ENSMUSG00000060969	Irx1	282	188.5	371	350	80	33	88	85.5		0	0	0.385278	0.785553	0	0	0.211246	1.3189
ENSMUSG00000035692	Isg15	14	40	27	11	31	104.5	76.5	16		0	0	0.941615	-1.97798	0	0	1.15864	-2.77174
ENSMUSG00000024601	Isoc1	388	270.5	292.5	413.5	379.5	242	324	527		0	0	-0.501524	0.674347	0	0	-0.164038	1.05193
ENSMUSG00000086784	Isoc2a	151	202.5	158	119.5	271	283.5	278.5	214.5		0	0	-0.0361622	-0.878953	0	0	0.176511	-0.394874
ENSMUSG00000020758	Itgb4	2582.5	3499.5	3232.5	2283	4855	6055	3891	4056		0	0	0.347715	-0.595775	0	0	-0.333539	-0.578142
ENSMUSG00000074825	Itpripl1	340.5	474	368	277	500	683.5	451	456		0	0	-0.0356164	-0.700299	0	0	-0.15005	-0.565001
ENSMUSG00000002799	Jag2	112	352.5	203.5	78.5	644	677	541	292		0	0	0.760766	-2.07267	0	0	-0.255543	-1.17744
ENSMUSG00000028530	Jak1	2166	1455	2314	2562	1356	990	1325	1450.5		0	0	0.0768025	0.851235	0	0	-0.0594316	0.572499
ENSMUSG00000031805	Jak3	48.5	42	32.5	64	133.5	53.5	172	84		0	0	-0.705369	0.474855	0	0	0.286432	0.558615
ENSMUSG00000053062	Jam2	229.5	465	641	197.5	654	707.5	917	341		0	0	1.48266	-1.23817	0	0	0.478751	-1.07539
ENSMUSG00000034271	Jdp2	256.5	144	233.5	222.5	138.5	75.5	106.5	149		0	0	0.00269128	0.587791	0	0	-0.311346	1.00792
ENSMUSG00000005078	Jkamp	334.5	282.5	365	186	296.5	264	254	203		0	0	0.12031	-0.625559	0	0	-0.348777	-0.421964
ENSMUSG00000098789	Jmjd7	65	68	50.5	40.5	48	71	40.5	44.5		0	0	-0.346915	-0.613223	0	0	-0.179627	-0.484931
ENSMUSG00000021690	Jmy	1200.5	2030	1380	1045	1238.5	1719	1044	1061		0	0	0.22893	-0.899649	0	0	-0.272662	-0.748993
ENSMUSG00000017817	Jph2	239	450.5	373.5	282	20	178.5	43	61		0	0	0.601007	-0.729539	0	0	1.00515	-1.58416
ENSMUSG00000035407	Kank4	85	88.5	170.5	44	155	97	210.5	107		0	0	0.847859	-0.932812	0	0	0.482994	0.249297
ENSMUSG00000000708	Kat2b	172	256	144	106	280	327.5	337	184		0	0	-0.417607	-1.23478	0	0	0.21326	-0.923172
ENSMUSG00000027132	Katnbl1	624.5	729	571	432.5	481.5	595.5	483.5	393		0	0	-0.171674	-0.735589	0	0	-0.022944	-0.624701
ENSMUSG00000025213	Kazald1	93.5	46.5	101	89.5	455.5	173	217	215		0	0	0.198287	1.0227	0	0	-1.1166	0.33736
ENSMUSG00000055675	Kbtbd11	25.5	57	65.5	30	210	121.5	312	152.5		0	0	1.06149	-0.679465	0	0	0.583278	0.154457
ENSMUSG00000030031	Kbtbd8	76	127.5	55	75.5	64	134	71.5	97		0	0	-0.613865	-0.738579	0	0	0.166637	-0.667549
ENSMUSG00000051726	Kcnf1	240	272	433.5	167	97.5	228	120.5	69		0	0	0.828677	-0.639622	0	0	0.308512	-1.85711
ENSMUSG00000054342	Kcnn4	155.5	166	101.5	75	75.5	124.5	78.5	68.5		0	0	-0.521197	-1.00224	0	0	0.0212005	-0.904101
ENSMUSG00000098557	Kctd12	573	396	422	662	316.5	162	253	392		0	0	-0.513455	0.755663	0	0	-0.337563	1.49064
ENSMUSG00000041633	Kctd12b	64.5	52	90.5	99	133	104	152	128.5		0	0	0.00160653	0.817276	0	0	0.201391	0.543832
ENSMUSG00000029475	Kdm2b	694.5	1051	636.5	666.5	553	749.5	512	608.5		0	0	-0.117095	-0.591761	0	0	-0.147454	-0.266896
ENSMUSG00000018476	Kdm6b	1127	1355.5	10001	517	1424.5	1232	11778	524.5		0	0	3.14054	-1.41619	0	0	3.06121	-1.22482
ENSMUSG00000028438	Kif24	130	195	106	125.5	177	185.5	272.5	159		0	0	-0.31453	-0.658777	0	0	0.596469	-0.132294
ENSMUSG00000026764	Kif5c	150	258.5	190.5	130	225	317	203.5	136		0	0	0.50413	-0.943055	0	0	-0.144868	-1.19734
ENSMUSG00000074749	Kiz	160	183	148	112	303	232.5	306.5	200		0	0	-0.0963736	-0.686081	0	0	0.0502252	-0.195328
ENSMUSG00000040714	Klc3	35	15	33.5	35	108.5	49.5	115	53.5		0	0	-0.229037	1.2865	0	0	0.0904669	0.215895
ENSMUSG00000020653	Klf11	99.5	149	103	89.5	186	137	161	154		0	0	-0.124075	-0.747077	0	0	-0.215272	0.0957021
ENSMUSG00000003032	Klf4	8538.5	13201.5	8037.5	8037.5	17614	20498	14203	20498		0	0	-0.0451573	-0.776361	0	0	-0.31928	0
ENSMUSG00000041649	Klf8	131.5	224.5	165.5	124	107	229	123	152		0	0	0.404562	-0.840456	0	0	0.105666	-0.659114
ENSMUSG00000031605	Klhl2	369.5	426	400.5	252.5	205.5	327.5	212.5	141		0	0	0.137692	-0.754363	0	0	-0.0309727	-1.28806
ENSMUSG00000031828	Klhl36	32.5	21.5	23.5	67	33	10	13	56		0	0	-0.531309	1.60227	0	0	-1.10522	2.78371
ENSMUSG00000030693	Klk10	235.5	203.5	154	99	236	774	903	81.5		0	0	-0.707439	-0.959892	0	0	1.97054	-3.33879
ENSMUSG00000044737	Klk14	60.5	57.5	63.5	32.5	36.5	43	109	22		0	0	-0.0827008	-1.04297	0	0	1.67726	-0.859556
ENSMUSG00000044041	Krt13	46	15	63.5	26.5	202	92	1276	47		0	0	0.429679	1.11547	0	0	2.7071	-0.956917
ENSMUSG00000053797	Krt16	47.5	39	150	72	131	317.5	656	49.5		0	0	1.72648	0.916731	0	0	2.17905	-2.64859
ENSMUSG00000023043	Krt18	18	27	38	13.5	109	106	398	34		0	0	1.4261	-1.32261	0	0	1.92784	-1.6062
ENSMUSG00000020911	Krt19	651.5	147	880.5	837.5	1108	677	1810	458		0	0	0.443202	2.59971	0	0	0.708294	-0.591638
ENSMUSG00000061527	Krt5	6	2	15	8	49	4	453	85		0	0	1.3045	0.982298	0	0	3.32804	5.3398
ENSMUSG00000058354	Krt6a	168.5	59.5	454	245	885	1310	3342	271		0	0	1.33718	2.3186	0	0	1.98774	-2.28836
ENSMUSG00000049382	Krt8	163.5	276.5	421	114.5	2031.5	1952.5	2686	1010		0	0	1.33254	-1.19848	0	0	0.350231	-1.0084
ENSMUSG00000087166	L1td1	596.5	578.5	552	383	5688.5	4249	5227	3358.5		0	0	-0.127505	-0.582138	0	0	-0.0914334	-0.395084
ENSMUSG00000038302	Lace1	62	80	65.5	43	59	66.5	47.5	51.5		0	0	0.0780541	-0.861138	0	0	-0.384348	-0.357889
ENSMUSG00000025937	Lactb2	432.5	263.5	449	492.5	401.5	335	426.5	445		0	0	0.112973	0.937997	0	0	-0.0193151	0.395222
ENSMUSG00000041782	Lad1	42	52.5	98	19.5	396	430.5	592	161.5		0	0	1.22036	-1.23815	0	0	0.622505	-1.42228
ENSMUSG00000032796	Lama1	270	231	271.5	444.5	237	181.5	526	473		0	0	0.0118115	0.887995	0	0	1.16717	1.52749
ENSMUSG00000019846	Lama4	3286	4366	5838	2826	6779	6641.5	6055	4777		0	0	0.827982	-0.571474	0	0	-0.16692	-0.445278
ENSMUSG00000026478	Lamc1	6198	11212	7634.5	7294	9111.5	10361	8588	6412		0	0	0.378645	-0.620502	0	0	-0.12924	-0.73358
ENSMUSG00000026479	Lamc2	458	520	503	341	1159.5	1235	2042.5	342.5		0	0	0.223429	-0.499144	0	0	0.787677	-1.88009
ENSMUSG00000031447	Lamp1	3555	3378	4043	5569	3446	3479.5	3953	4707.5		0	0	0.139553	0.729799	0	0	0.107072	0.386257
ENSMUSG00000016534	Lamp2	1492.5	1261.5	1636	2304	2168	1254	2323	2322.5		0	0	0.0622794	0.905414	0	0	0.0988677	0.848648
ENSMUSG00000047344	Lancl3	123	123	129.5	80.5	67.5	107.5	98.5	47		0	0	0.338381	-0.644322	0	0	0.510654	-1.13155
ENSMUSG00000022257	Laptm4b	819	480.5	767	943	689	415.5	763	822.5		0	0	-0.114019	0.958771	0	0	0.169927	0.903025
ENSMUSG00000028581	Laptm5	57.5	109	132	62.5	217	497.5	425.5	287		0	0	1.3692	-0.741555	0	0	0.861288	-0.760646
ENSMUSG00000060594	Layn	74	43.5	68	90	16	17.5	14	39.5		0	0	-0.0862436	0.995194	0	0	-0.191366	1.48969
ENSMUSG00000055745	Ldoc1l	163.5	248.5	130.5	126.5	192.5	205.5	147	150.5		0	0	-0.113352	-1.01897	0	0	-0.268067	-0.530514
ENSMUSG00000027985	Lef1	103	126.5	97	84.5	92	100	89	71		0	0	-0.0439753	-0.600585	0	0	-0.0169199	-0.518048
ENSMUSG00000037353	Letmd1	288	181	296	298.5	252	155	246	265		0	0	0.0294601	0.651951	0	0	0.0167294	0.70841
ENSMUSG00000033880	Lgals3bp	38	56	66	119	192	412	456	138		0	0	0.871991	0.939457	0	0	1.16625	-1.59764
ENSMUSG00000057554	Lgals8	610.5	408.5	558	691	519	433.5	444	556		0	0	-0.104716	0.843539	0	0	-0.0882225	0.295506
ENSMUSG00000020140	Lgr5	45	97.5	116	30.5	22	64	54.5	15		0	0	1.53176	-1.66613	0	0	1.17932	-2.41042
ENSMUSG00000050217	Lgsn	80	82	116.5	18	10	13	19.5	9		0	0	0.931178	-2.03348	0	0	1.6606	-0.670312
ENSMUSG00000063804	Lin28b	99.5	120	115	55	71.5	127	93.5	64		0	0	0.192185	-1.0834	0	0	0.612841	-1.13305
ENSMUSG00000027162	Lin7c	1835.5	1166	1510	1885.5	1975.5	1753	1782	2057.5		0	0	-0.323421	0.661182	0	0	-0.181562	0.111942
ENSMUSG00000051067	Lingo3	4	50.5	15.5	8	29	83	26	15		0	0	1.25892	-2.6451	0	0	-0.222859	-2.48073
ENSMUSG00000024781	Lipa	309	282	353.5	433	254	207	220.5	340		0	0	0.216809	0.608113	0	0	-0.3658	0.719013
ENSMUSG00000024768	Lipf	71	12	65.5	55.5	12.5	0	9	36.5		0	0	0.213481	2.08324	0	0	-0.233411	8.41021
ENSMUSG00000053846	Lipg	147.5	202.5	207.5	93	19	117	41	17		0	0	0.524519	-1.07482	0	0	0.884336	-2.86191
ENSMUSG00000047786	Lix1	132	143.5	179	72	347	292.5	286	168		0	0	0.574705	-1.11495	0	0	-0.405782	-0.772336
ENSMUSG00000022999	Lmbr1l	107.5	204.5	91.5	135	210.5	261	154.5	170		0	0	-0.23914	-0.658309	0	0	-0.520161	-0.730223
ENSMUSG00000002279	Lmf1	103.5	51.5	109	140	136.5	40.5	94.5	149.5		0	0	0.124209	1.26852	0	0	-0.558507	1.72486
ENSMUSG00000048096	Lmod1	203	309	354	158	29	92.5	31	26		0	0	0.807959	-0.896509	0	0	-0.21583	-1.72302
ENSMUSG00000032334	Loxl1	1146.5	972	1124	1652	362	464	315	719		0	0	-0.00542663	0.73794	0	0	-0.294044	0.734714
ENSMUSG00000033192	Lpcat2	55	74	63.5	39	60.5	64.5	43.5	36		0	0	0.232997	-0.922777	0	0	-0.769809	-0.872651
ENSMUSG00000036957	Lrfn3	50	88.5	49.5	30.5	20	39	9	14		0	0	0.0318074	-1.55819	0	0	-0.992051	-1.44876
ENSMUSG00000045045	Lrfn4	622.5	729	507	465	541	648	521	559		0	0	-0.205993	-0.662524	0	0	-0.0516902	-0.154885
ENSMUSG00000040249	Lrp1	8538.5	9397	10311	15687	8289	8538.5	7786	9397		0	0	0.229944	0.824988	0	0	-0.0903146	0.0936283
ENSMUSG00000019796	Lrp11	90	135	55	73	36	123	49.5	30		0	0	-0.829156	-0.871212	0	0	0.232919	-2.04367
ENSMUSG00000027070	Lrp2	701.5	1053	788.5	519.5	41.5	173	68.5	31.5		0	0	0.0584151	-0.97327	0	0	0.477834	-2.6775
ENSMUSG00000052316	Lrrc15	114	63.5	126.5	114	72.5	40	68	58		0	0	0.0989057	0.78669	0	0	-0.338981	0.534081
ENSMUSG00000021338	Lrrc16a	130.5	98	90	157.5	217	138.5	195	164		0	0	-0.393616	0.623659	0	0	-0.0508745	0.267224
ENSMUSG00000022211	Lrrc16b	19	22	25.5	12	403.5	338.5	227	164		0	0	0.493242	-1.12902	0	0	-0.804231	-1.04298
ENSMUSG00000033707	Lrrc24	147.5	178	161	116.5	90	112	80	102.5		0	0	0.0922026	-0.72328	0	0	-0.199097	0.109085
ENSMUSG00000047766	Lrrc49	83	97.5	82	58	131	99.5	105	88		0	0	-0.105623	-0.790194	0	0	-0.239806	-0.1846
ENSMUSG00000027286	Lrrc57	135	104.5	171	166.5	99	85.5	109	105		0	0	0.278097	0.520494	0	0	0.243832	0.318378
ENSMUSG00000046417	Lrrc75a	204.5	341	263.5	172.5	318.5	389.5	238	285		0	0	0.32669	-0.97075	0	0	-0.560518	-0.377166
ENSMUSG00000052581	Lrrtm4	51	2	16	123.5	18	31.5	12	105		0	0	-2.86943	5.87904	0	0	-1.01401	2.53666
ENSMUSG00000061080	Lsamp	12	7	19	0	109	70.5	27.5	54.5		0	0	0.607357	-7.13955	0	0	-2.07738	-0.341299
ENSMUSG00000066568	Lsm14a	1545	1957	1424	898	1857.5	1800.5	1543	1055		0	0	-0.119201	-1.10717	0	0	-0.232918	-0.736638
ENSMUSG00000018819	Lsp1	110.5	65	120.5	248	51.5	33.5	34	160		0	0	0.167679	1.74319	0	0	-0.740915	2.27001
ENSMUSG00000001247	Lsr	21.5	30	27.5	12	128	198	204.5	65		0	0	0.387188	-1.42755	0	0	0.607595	-1.59103
ENSMUSG00000001870	Ltbp1	2098.5	2121	2195	3225.5	1192	1185	1524.5	1445.5		0	0	0.04942	0.604598	0	0	0.413457	0.370513
ENSMUSG00000020863	Luc7l3	1224	1177	1034.5	570.5	2625	2251	2294	1116.5		0	0	-0.193129	-1.0654	0	0	-0.048911	-0.971096
ENSMUSG00000075602	Ly6a	6633	3102	7403	5126	5493.5	4479.5	5714.5	4012		0	0	0.128952	0.72426	0	0	0.0301731	-0.174911
ENSMUSG00000079018	Ly6c1	660.5	250.5	874.5	775.5	1630.5	684	1522	1068		0	0	0.385212	1.69672	0	0	-0.103361	0.64653
ENSMUSG00000022584	Ly6c2	44.5	16	45.5	35	85	26	66.5	54.5		0	0	-0.109011	1.11912	0	0	-0.438	1.06431
ENSMUSG00000025903	Lypla1	658	375	640	687	640.5	327.5	704	739		0	0	-0.0254767	0.924118	0	0	0.121506	1.06151
ENSMUSG00000036278	Macrod1	74.5	77.5	68	124	233.5	135.5	125	259		0	0	-0.0829669	0.666421	0	0	-0.984275	0.938402
ENSMUSG00000029910	Mad2l1	543.5	636.5	453	412	586	605.5	655.5	563.5		0	0	-0.311219	-0.549828	0	0	0.196145	-0.00353618
ENSMUSG00000025268	Maged2	399	224	467	441	268.5	178	344	297.5		0	0	0.259805	0.901674	0	0	0.370707	0.773293
ENSMUSG00000092341	Malat1	20482	12196	16554	20482	27350	15671	15738	18110		0	0	-0.348977	0.799727	0	0	-0.797285	0.0290568
ENSMUSG00000033207	Mamdc2	116	109.5	147.5	181.5	94	107	109.5	112		0	0	0.55885	0.721944	0	0	0.142749	-0.0515007
ENSMUSG00000050567	Maml1	735	914	580	479.5	470	658	452.5	396		0	0	-0.344458	-0.917933	0	0	0.0205516	-0.866794
ENSMUSG00000059401	Mamld1	305	456.5	338.5	281	84	132	85	74		0	0	0.232318	-0.748237	0	0	0.157668	-0.820533
ENSMUSG00000028164	Manba	149	116	158.5	253	146.5	127	182.5	188.5		0	0	0.0595046	1.17491	0	0	0.45096	0.525368
ENSMUSG00000052727	Map1b	3334.5	3114	3448	2001.5	2989	3270	3137	2341.5		0	0	-0.00819217	-0.571436	0	0	0.0624599	-0.607068
ENSMUSG00000018932	Map2k3	1585	1520	1630	721	806	1179	827	486		0	0	0.0539726	-1.08841	0	0	0.0143396	-1.2275
ENSMUSG00000071369	Map3k5	32	56	26	24	104	155	70	63		0	0	-0.38997	-1.27449	0	0	-0.51926	-1.34344
ENSMUSG00000042724	Map3k9	14	19	16.5	5	48	45	72	21.5		0	0	0.0275732	-1.68677	0	0	0.841384	-0.911764
ENSMUSG00000026074	Map4k4	3998	5054	3515	3038	3073	4563	3035	2636.5		0	0	-0.217904	-0.717861	0	0	-0.00903152	-0.80696
ENSMUSG00000041020	Map7d2	55.5	109	65	36.5	74	142.5	51.5	50.5		0	0	-0.00153351	-1.59553	0	0	-0.52761	-1.5105
ENSMUSG00000029166	Mapre3	237.5	186	321.5	304.5	161.5	175.5	195	163		0	0	0.553537	0.634297	0	0	0.350787	-0.216681
ENSMUSG00000021636	Marveld2	3.5	22	14	8	61.5	110.5	74.5	56		0	0	2.17069	-1.79458	0	0	0.490172	-1.10184
ENSMUSG00000022324	Matn2	112	67	94.5	113	50	44.5	41	106		0	0	-0.199766	0.70943	0	0	-0.102067	1.11137
ENSMUSG00000032344	Mb21d1	64	162.5	43.5	61.5	58	135	29	69.5		0	0	-0.511119	-1.49934	0	0	-1.14272	-0.95699
ENSMUSG00000032135	Mcam	208.5	300.5	300	183	471	404.5	816	314		0	0	0.440352	-0.636872	0	0	0.805607	-0.331257
ENSMUSG00000031442	Mcf2l	111	50	94.5	183	83.5	46.5	88	74		0	0	-0.388861	1.95829	0	0	0.0484943	0.815653
ENSMUSG00000009647	Mcu	313	148	314	333	614.5	274	685	581		0	0	0.0371039	1.01731	0	0	0.133724	1.05243
ENSMUSG00000027239	Mdk	28.5	57.5	27.5	27	231	114	479	103.5		0	0	-0.223848	-0.895412	0	0	0.994044	-0.0798761
ENSMUSG00000015804	Med28	490	400	514	603	499.5	427.5	521	549		0	0	0.0670889	0.570465	0	0	0.0860044	0.45161
ENSMUSG00000029659	Medag	125	236	172	126	110	186	109.5	113.5		0	0	0.419715	-0.829756	0	0	-0.13453	-0.817891
ENSMUSG00000021268	Meg3	1048	667.5	1110	1378.5	2396.5	984.5	2432	1842.5		0	0	0.133188	1.05338	0	0	-0.00533665	0.925486
ENSMUSG00000038503	Mesdc2	1018.5	989	1036.5	182	1018	940	927	222.5		0	0	-0.016841	-2.52578	0	0	-0.0445045	-2.02531
ENSMUSG00000026694	Mettl13	682.5	772	691	406	553	708	543	520		0	0	0.0784387	-0.960218	0	0	-0.0238987	-0.393598
ENSMUSG00000021891	Mettl6	295	323	302.5	213.5	254	284	260.5	212.5		0	0	0.0119509	-0.637026	0	0	0.0634174	-0.477979
ENSMUSG00000057706	Mex3b	342.5	468.5	208	286	266.5	379	194.5	315		0	0	-0.675407	-0.72289	0	0	-0.258251	-0.286137
ENSMUSG00000060572	Mfap2	76	60.5	67.5	110.5	149.5	82	142.5	155		0	0	-0.247983	1.02381	0	0	-0.0799493	0.831704
ENSMUSG00000031647	Mfap3l	209.5	179	263.5	283.5	112	228.5	302	123		0	0	0.388538	0.603225	0	0	1.46719	-0.955603
ENSMUSG00000028655	Mfsd2a	304	345.5	284.5	177	106	271.5	119.5	90.5		0	0	-0.119194	-0.912247	0	0	0.119088	-1.62838
ENSMUSG00000066595	Mfsd7b	309	202.5	258	365.5	218.5	189	210	322		0	0	-0.361237	0.987721	0	0	0.0127526	0.642598
ENSMUSG00000026110	Mgat4a	50.5	78	62	46.5	363	640	581	195		0	0	0.253819	-0.669227	0	0	0.655699	-1.79304
ENSMUSG00000019888	Mgat4c	133.5	64.5	125	101.5	80.5	61	132	92.5		0	0	-0.0602824	0.0623352	0	0	0.649963	0.584343
ENSMUSG00000025220	Mgea5	995.5	997	993.5	1644	1688	1354	1742	2121		0	0	0.032532	0.711343	0	0	0.070877	0.583909
ENSMUSG00000033174	Mgll	142.5	157	250	96	146.5	241.5	226.5	76		0	0	0.894568	-0.69994	0	0	0.785645	-1.69913
ENSMUSG00000030218	Mgp	132.5	200	325	110.5	727.5	666.5	1318	347		0	0	1.23824	-0.867876	0	0	0.834974	-0.845845
ENSMUSG00000026688	Mgst3	365	184.5	484	338.5	406.5	281	396.5	388		0	0	0.224954	0.87115	0	0	0.127724	0.62809
ENSMUSG00000097767	Miat	1630.5	1683	1810	1082	3232	4814	2699.5	2645		0	0	0.176948	-0.61138	0	0	-0.301606	-0.864555
ENSMUSG00000051586	Mical3	338.5	455	349.5	301.5	402	417.5	361.5	378.5		0	0	-0.0511705	-0.610027	0	0	-0.156213	-0.321482
ENSMUSG00000003178	Mical3	146.5	213	146.5	128	107	158.5	93.5	116		0	0	-0.0630005	-0.775903	0	0	-0.315434	-0.264188
ENSMUSG00000036718	Micall2	59.5	33	66.5	86	18	11	21	26.5		0	0	0.436498	1.83698	0	0	0.179566	1.13616
ENSMUSG00000002580	Mien1	225	140	239.5	322.5	201	182	265	265		0	0	0.161636	1.26644	0	0	0.349249	0.510448
ENSMUSG00000089726	Mir17hg	152	172	111.5	110	248	275	214	212.5		0	0	-0.5566	-0.551918	0	0	-0.0914446	-0.22288
ENSMUSG00000085148	Mir22hg	195	125	211	308	86.5	96	106	110		0	0	0.213179	1.35889	0	0	0.249617	-0.0281173
ENSMUSG00000097391	Mirg	41	31	33	80	47.5	26.5	65	63		0	0	-0.478594	1.0692	0	0	0.466249	1.08533
ENSMUSG00000061013	Mkx	156	277	214.5	137	132.5	207	157	107.5		0	0	0.199584	-1.10108	0	0	0.238442	-0.917276
ENSMUSG00000021245	Mlh3	136.5	120	129.5	75	183.5	135	173	89		0	0	-0.0656642	-0.687786	0	0	-0.231187	-0.698039
ENSMUSG00000003948	Mmd	472	603	507	330.5	195	346	221	179.5		0	0	0.114735	-0.79146	0	0	-0.00664318	-1.02116
ENSMUSG00000031790	Mmp15	28	71	35	27	23.5	51.5	46	19		0	0	0.426835	-1.33826	0	0	1.05936	-1.39322
ENSMUSG00000041445	Mmrn2	50	26	51.5	79	29	43.5	48	67		0	0	-0.0683253	1.83859	0	0	0.861752	0.672332
ENSMUSG00000006262	Mob1b	616.5	264.5	553	412.5	504	285.5	497	385.5		0	0	-0.148559	0.610783	0	0	0.0435466	0.361127
ENSMUSG00000037221	Mospd3	247.5	377.5	246	251	215.5	347.5	205.5	253		0	0	-0.02978	-0.635868	0	0	-0.0467882	-0.429076
ENSMUSG00000017314	Mpp2	110	57	100	99.5	68.5	28.5	35.5	31.5		0	0	-0.139969	0.82769	0	0	-1.14506	0.437253
ENSMUSG00000090262	Mpv17	338.5	243	330	417	255.5	216	288	342.5		0	0	-0.0233852	0.739673	0	0	0.152922	0.719124
ENSMUSG00000035559	Mpv17l2	268	198.5	269	355.5	149.5	170	158.5	212		0	0	-0.148142	0.807995	0	0	6.06e-05	0.536761
ENSMUSG00000032092	Mpzl2	32	20	47	10.5	157	264	434.5	46.5		0	0	0.742224	-0.786517	0	0	1.5336	-2.54391
ENSMUSG00000039395	Mreg	90.5	173	108.5	113	87	121	102	122		0	0	0.175666	-0.606156	0	0	0.148641	-0.0472797
ENSMUSG00000031070	Mrgprf	129.5	112	218.5	189.5	171	134.5	73.5	208.5		0	0	0.885104	0.706984	0	0	-1.14501	0.656514
ENSMUSG00000032563	Mrpl3	605.5	671.5	563	235.5	504	581.5	505	276.5		0	0	-0.130049	-1.55699	0	0	0.0375468	-1.11742
ENSMUSG00000021731	Mrps30	424.5	274.5	424.5	427	438	279.5	423.5	482		0	0	-0.104208	0.516302	0	0	-0.113041	0.841178
ENSMUSG00000025930	Msc	425.5	952	658	340	1048.5	1196.5	907	1508		0	0	0.653738	-1.48228	0	0	-0.20165	0.336641
ENSMUSG00000024151	Msh2	666	783	568	519.5	1576.5	1212	1531.5	1280.5		0	0	-0.215747	-0.560244	0	0	-0.0632647	0.0982389
ENSMUSG00000054256	Msi1	82.5	100	70	46.5	259.5	112	258	55		0	0	-0.0824116	-1.17411	0	0	-0.00735746	-0.97248
ENSMUSG00000031604	Msmo1	848.5	859.5	891	509.5	566.5	781.5	556.5	393		0	0	0.0460587	-0.719165	0	0	-0.0346026	-1.07477
ENSMUSG00000023094	Msrb2	95.5	62.5	96	103	62.5	50	79	102		0	0	-0.0455994	0.715946	0	0	0.348969	0.936246
ENSMUSG00000032591	Mst1	57.5	63	105	102	124.5	130	190	169		0	0	1.15692	0.936246	0	0	0.601678	0.21029
ENSMUSG00000031762	Mt2	498	484.5	551.5	293	1016	762.5	1424	507		0	0	0.0790349	-0.596315	0	0	0.481099	-0.573499
ENSMUSG00000062937	Mtap	1585	1479	1611	674	875	1072	1027	641.5		0	0	0.0432349	-1.09519	0	0	0.212537	-0.783662
ENSMUSG00000016510	Mtif3	145	129.5	152	201	151	137.5	138	158		0	0	-0.110054	0.6354	0	0	-0.14067	0.198183
ENSMUSG00000045934	Mtmr11	285.5	184.5	294	105	308.5	268	205	108		0	0	0.121177	-0.849021	0	0	-0.630688	-1.2444
ENSMUSG00000021311	Mtr	1240	1523	1216	911.5	1631	1788.5	1298.5	1594.5		0	0	-0.0479099	-0.6617	0	0	-0.311997	-0.180771
ENSMUSG00000019774	Mtrf1l	64.5	50.5	55.5	84	67	67	59.5	97		0	0	-0.344256	0.804435	0	0	0.0281429	0.386239
ENSMUSG00000033763	Mtss1l	203	362.5	183	166.5	362	401	320	472		0	0	-0.115342	-1.03433	0	0	-0.162016	0.206626
ENSMUSG00000028158	Mttp	70	43.5	58	84.5	74.5	32	66	111		0	0	-0.311461	0.939249	0	0	-0.312732	1.87408
ENSMUSG00000045636	Mtus1	251	481	353	267.5	777.5	977.5	710	581		0	0	0.397161	-0.828569	0	0	-0.0849108	-0.802536
ENSMUSG00000021485	Mxd3	99.5	152.5	60.5	75	107.5	148.5	81.5	128		0	0	-0.684142	-0.913038	0	0	-0.382251	-0.306386
ENSMUSG00000029070	Mxra8	568.5	417	615	714	793	526.5	674.5	675.5		0	0	0.127361	0.828294	0	0	-0.24618	0.385346
ENSMUSG00000033004	Mycbp2	3625	7810	4423	4154.5	6959	9419	5325	8560		0	0	0.260162	-0.910714	0	0	-0.477225	-0.0418089
ENSMUSG00000018830	Myh11	145.5	329.5	199.5	96	19.5	310	50	7.5		0	0	0.459045	-1.71363	0	0	1.24295	-5.7867
ENSMUSG00000024048	Myl12a	5087.5	2540	5205	6530.5	3207	2066.5	3753.5	3431.5		0	0	0.0826246	1.30601	0	0	0.201802	0.855498
ENSMUSG00000034868	Myl12b	1213	995.5	1166.5	1652	1562	1413	1741	1714		0	0	-0.0719682	0.690337	0	0	0.14709	0.306168
ENSMUSG00000048481	Mypop	183	199.5	148.5	118	174	149	106	153		0	0	-0.277568	-0.732409	0	0	-0.576439	0.0091771
ENSMUSG00000031652	N4bp1	977	1404	984.5	780.5	1077	1292	1044	802		0	0	-0.0513289	-0.839585	0	0	-0.0633688	-0.707827
ENSMUSG00000001053	N4bp3	31	46	38.5	28.5	244	280.5	306	230		0	0	0.0607464	-0.659099	0	0	0.460295	-0.368688
ENSMUSG00000022698	Naa50	2921	2008	2738	3182	2796.5	1763.5	2375.5	3348		0	0	-0.114917	0.63268	0	0	-0.244452	0.918759
ENSMUSG00000031878	Nae1	403	243	345	370	373	280.5	372	390		0	0	-0.174879	0.697216	0	0	-0.0484173	0.535019
ENSMUSG00000022453	Naga	150	164	149	254.5	214.5	166	236	280		0	0	-0.142232	0.630241	0	0	0.104488	0.958835
ENSMUSG00000058799	Nap1l1	10906	12781	10020	7604	10628	12781	9688	9356		0	0	-0.158552	-0.633451	0	0	-0.134446	-0.55756
ENSMUSG00000055430	Nap1l5	73.5	117	88.5	66	21	31	21.5	31.5		0	0	0.275572	-0.738739	0	0	-0.0972482	0.420846
ENSMUSG00000022574	Naprt1	133	64.5	109.5	128	339.5	165	257.5	228		0	0	-0.137428	0.911368	0	0	-0.308879	0.662541
ENSMUSG00000000056	Narf	121	202	133	130	475.5	391	415	309.5		0	0	0.0999888	-0.686058	0	0	-0.12706	-0.356455
ENSMUSG00000052512	Nav2	1087.5	984	1123.5	1552	2424	1568	1567	1867		0	0	0.0569624	0.645634	0	0	-0.613222	0.199383
ENSMUSG00000041120	Nbl1	275.5	321.5	350.5	197	466.5	395	472.5	264.5		0	0	0.338772	-0.711726	0	0	0.0896374	-0.531749
ENSMUSG00000047586	Nccrp1	315.5	355	514	214.5	1222	1749	1191	556.5		0	0	0.855115	-0.790475	0	0	-0.0290729	-1.64917
ENSMUSG00000028833	Ncdn	916.5	862.5	968.5	521	686.5	821	645	521		0	0	0.133204	-0.726361	0	0	-0.140573	-0.716987
ENSMUSG00000027698	Nceh1	295	205	301	342.5	195.5	194.5	193	210.5		0	0	0.0836449	0.720074	0	0	-0.0227252	0.0372625
ENSMUSG00000066877	Nck2	458	588.5	545	289	468	524	524.5	278.5		0	0	0.282678	-1.06104	0	0	0.195549	-0.897887
ENSMUSG00000005125	Ndrg1	139	185	133	118.5	720	504	1280	210.5		0	0	-0.0532435	-0.700397	0	0	0.855731	-1.26038
ENSMUSG00000036564	Ndrg4	339	198.5	443	318.5	543	349	492.5	355.5		0	0	0.442314	0.7828	0	0	-0.180197	0.0214479
ENSMUSG00000053702	Nebl	129.5	55.5	139	101	61	39	88	31		0	0	0.0699668	0.61299	0	0	0.587095	-0.579885
ENSMUSG00000040536	Necab1	130	200	212	122.5	1005.5	569.5	818	926		0	0	0.915842	-0.761009	0	0	-0.23303	0.642408
ENSMUSG00000030327	Necap1	501	585	502.5	296.5	327.5	438.5	332	241		0	0	0.0479969	-0.93789	0	0	-0.0518645	-0.831695
ENSMUSG00000022055	Nefl	355	235.5	932	102.5	220	224.5	337.5	143.5		0	0	1.4033	-1.22348	0	0	0.519708	-0.622652
ENSMUSG00000040037	Negr1	140	112	166	291	118	94	59.5	232.5		0	0	0.1949	1.39447	0	0	-1.06061	1.2019
ENSMUSG00000021918	Nek4	172	281	174.5	149	196.5	240	173.5	178		0	0	0.141505	-0.87049	0	0	-0.144334	-0.408988
ENSMUSG00000026442	Nfasc	41.5	36	57.5	17	130	41.5	83	18.5		0	0	0.753629	-0.818238	0	0	-0.649317	-1.07239
ENSMUSG00000027544	Nfatc2	48.5	109	112	34	291.5	536	299	218.5		0	0	1.10451	-1.72694	0	0	-0.0125315	-1.26431
ENSMUSG00000031902	Nfatc3	1095	1342	1100.5	851.5	874	1030.5	859.5	774.5		0	0	0.00590351	-0.628111	0	0	0.00872116	-0.390318
ENSMUSG00000000120	Ngfr	26	35	52	19	243.5	155	210	106.5		0	0	0.994838	-0.920406	0	0	-0.148985	-0.592518
ENSMUSG00000063480	Nhp2l1	1396.5	1521.5	1383.5	1003.5	1604.5	1641	1794	1446		0	0	-0.0827767	-0.578044	0	0	0.10841	-0.241158
ENSMUSG00000038879	Nipal2	21	52.5	46	30	87.5	133.5	121.5	97.5		0	0	1.19757	-0.804373	0	0	0.481386	-0.360423
ENSMUSG00000021567	Nkd2	85	119.5	144	57	48.5	135	138	32		0	0	0.758588	-1.09019	0	0	1.43053	-2.07395
ENSMUSG00000031302	Nlgn3	2	14	6.5	5	145	160.5	46	115		0	0	0.68269	-1.27472	0	0	-1.95184	-0.572684
ENSMUSG00000017376	Nlk	318	452	353	280.5	377	489.5	355	278		0	0	0.195375	-0.762935	0	0	-0.0981594	-0.82101
ENSMUSG00000073435	Nme3	80	58.5	74	89	130.5	76	121	142.5		0	0	-0.199686	0.448302	0	0	-0.0923393	1.22272
ENSMUSG00000067786	Nnat	69	78	62.5	46	214	85.5	334.5	76.5		0	0	-0.079639	-0.902605	0	0	0.65733	-0.100807
ENSMUSG00000032271	Nnmt	44.5	39	62.5	90.5	12	19.5	15	42		0	0	0.48062	1.03501	0	0	0.49642	1.03288
ENSMUSG00000025453	Nnt	562.5	678	628	426.5	680	754	600.5	540		0	0	0.199124	-0.672558	0	0	-0.17726	-0.41939
ENSMUSG00000061411	Nol4l	45	25	62.5	43	200.5	41	166.5	88		0	0	0.248072	1.09072	0	0	-0.21174	1.36937
ENSMUSG00000038473	Nos1ap	42.5	99.5	60	36	40	89	64.5	31		0	0	0.397877	-1.46246	0	0	0.751954	-1.56703
ENSMUSG00000038146	Notch3	275	217.5	407	377	397.5	228.5	664	244.5		0	0	0.570402	0.789957	0	0	0.768767	0.0388538
ENSMUSG00000042988	Notum	95.5	59	151	142	81	64	169	84		0	0	0.691506	1.14493	0	0	1.04038	0.347456
ENSMUSG00000030411	Nova2	67	81	168	53	193.5	176	249.5	119.5		0	0	1.34291	-0.441287	0	0	0.297193	-0.604442
ENSMUSG00000057113	Npm1	66700	66700	66700	20517	66700	66700	66700	66700		0	0	0	-1.70086	0	0	0	0
ENSMUSG00000040998	Npnt	766.5	1432	1245	886	1096.5	1539	1174	679		0	0	0.583111	-0.736308	0	0	0.0941221	-1.09259
ENSMUSG00000029019	Nppb	188.5	256	279	163	47	249.5	52	44		0	0	0.486835	-0.628918	0	0	0.154093	-2.3959
ENSMUSG00000028004	Npy2r	34.5	42.5	57	85	16	24	21.5	70		0	0	0.583478	1.08306	0	0	0.611849	1.66537
ENSMUSG00000020889	Nr1d1	420.5	640.5	491	314	464	609.5	401	347		0	0	0.262594	-0.998203	0	0	-0.198147	-0.823272
ENSMUSG00000021775	Nr1d2	286.5	453.5	242.5	183	527	713	497	370		0	0	-0.306867	-1.24226	0	0	-0.0766593	-1.08147
ENSMUSG00000023034	Nr4a1	963	1582	919	785.5	932	1171	802	705		0	0	-0.0569815	-1.03981	0	0	-0.216609	-0.729245
ENSMUSG00000078202	Nrarp	82	154	131.5	50	323	314	260	242		0	0	0.82852	-1.63141	0	0	-0.250544	-0.328943
ENSMUSG00000020598	Nrcam	327.5	158	333.5	404	122	57.5	107	196		0	0	-0.0203442	1.23145	0	0	-0.189168	1.82959
ENSMUSG00000042834	Nrep	177	145	177	230	439.5	230.5	428.5	364		0	0	-0.176732	0.745068	0	0	-0.0284503	0.544726
ENSMUSG00000029126	Nsg1	166.5	229	130.5	120	56	73.5	31	46		0	0	-0.31301	-0.92543	0	0	-0.717155	-0.626442
ENSMUSG00000028245	Nsmaf	568	446	563.5	678	521.5	395.5	517.5	529		0	0	0.006345	0.591152	0	0	0.026078	0.420887
ENSMUSG00000059586	Nsmce2	188.5	178	195.5	268	257.5	182	230.5	265		0	0	0.131244	0.465931	0	0	-0.100113	0.572678
ENSMUSG00000050312	Nsun3	150	103	155	194	130	107	114	176		0	0	0.0636222	0.89651	0	0	-0.17819	0.576014
ENSMUSG00000025041	Nt5c2	288	231	250	409	156	183.5	140	233		0	0	-0.273086	0.768779	0	0	-0.193105	0.320596
ENSMUSG00000039480	Nt5dc1	151	107	123	168.5	139.5	116	147	190		0	0	-0.267169	0.752004	0	0	0.166096	0.711071
ENSMUSG00000032420	Nt5e	208.5	259	261.5	109.5	740	598.5	913	618.5		0	0	0.303081	-1.1556	0	0	0.260252	-0.0177359
ENSMUSG00000041429	Nthl1	62	89	52.5	51.5	77.5	83.5	67	65.5		0	0	-0.496042	-0.70643	0	0	-0.377803	-0.177834
ENSMUSG00000020019	Ntn4	384	658	536.5	436	463	727	392	301.5		0	0	0.599685	-0.593891	0	0	-0.281565	-1.20308
ENSMUSG00000020032	Nuak1	667.5	967.5	691	642	312	605.5	349.5	268		0	0	0.128728	-0.562092	0	0	0.228832	-1.26776
ENSMUSG00000026434	Nucks1	11190	11494	9362	7411	20516	12229	16709	12660		0	0	-0.257319	-0.594463	0	0	-0.298327	0
ENSMUSG00000024228	Nudt12	106	40.5	103.5	100	104.5	45	94	80.5		0	0	-0.0487583	1.47022	0	0	0.0150876	0.685719
ENSMUSG00000002804	Nudt14	63.5	45.5	89.5	79	166.5	96	171	162		0	0	0.390772	0.745063	0	0	0.0318387	0.73394
ENSMUSG00000024869	Nudt8	144	168.5	145.5	104.5	120	210	153.5	133.5		0	0	0.0966539	-0.684585	0	0	0.284419	-0.520064
ENSMUSG00000029310	Nudt9	450	462	435.5	301	405	439	378.5	302.5		0	0	-0.104027	-0.669373	0	0	-0.263546	-0.410475
ENSMUSG00000063160	Numbl	1133.5	1287.5	1113	675	800	894	681.5	506		0	0	-0.0537985	-0.98231	0	0	-0.253105	-0.79007
ENSMUSG00000030091	Nup210	326.5	890	394	385	787	1023	703	966		0	0	0.292859	-1.18696	0	0	-0.186697	-0.082814
ENSMUSG00000030717	Nupr1	835.5	792	883	489.5	618	1449	800.5	191		0	0	0.0808632	-0.703462	0	0	0.422536	-2.89174
ENSMUSG00000042271	Nxt2	138	160	127	104.5	140.5	160	115	128.5		0	0	-0.110382	-0.632809	0	0	-0.359375	-0.334877
ENSMUSG00000032014	Oaf	436	322.5	416	499	151	158.5	118	257.5		0	0	-0.0683289	0.578814	0	0	-0.366875	0.798341
ENSMUSG00000032690	Oas2	3.5	11.5	8.5	0.5	118	185	229.5	34		0	0	0.0376222	-5.40984	0	0	0.909549	-2.42364
ENSMUSG00000021638	Ocln	4.5	13	10	1	52.5	148	89.5	17		0	0	1.2718	-3.45943	0	0	0.649806	-3.12444
ENSMUSG00000021913	Ogdhl	140.5	220	134	144.5	150	194.5	175	86		0	0	-0.0186238	-0.61264	0	0	0.584267	-1.34442
ENSMUSG00000023707	Ogfod2	131.5	120.5	143	183.5	137.5	143	123.5	144		0	0	0.168802	0.570886	0	0	-0.118209	0.103205
ENSMUSG00000021390	Ogn	187.5	113	184.5	188	195	158	214	181		0	0	-0.0140131	0.599262	0	0	0.162949	0.329518
ENSMUSG00000030162	Olr1	42	64.5	27	12	32	80	50.5	5.5		0	0	-0.765394	-5.01222	0	0	0.650836	-4.30968
ENSMUSG00000031214	Ophn1	185	263.5	228.5	169	164.5	189	173.5	124.5		0	0	0.443475	-0.547244	0	0	0.298899	-0.669215
ENSMUSG00000037606	Osbpl5	635	407.5	774	901.5	353.5	288.5	458	498		0	0	0.323735	1.11891	0	0	0.429484	0.774734
ENSMUSG00000022146	Osmr	283	213	303.5	573.5	340	318	376	482		0	0	0.116134	1.47516	0	0	0.103409	0.562514
ENSMUSG00000024725	Ostf1	1570.5	1285	1809	511	1251	1199.5	1312	481.5		0	0	0.195503	-1.35807	0	0	0.056512	-1.20755
ENSMUSG00000038280	Ostm1	279	247.5	309	399	196	202	217	240		0	0	0.0690362	0.72657	0	0	-0.0281935	0.26111
ENSMUSG00000040550	Otud6b	1250	794.5	1161	1224.5	853.5	695	962	1018		0	0	-0.0552769	0.644799	0	0	0.118518	0.631149
ENSMUSG00000036737	Oxsr1	1340	1616.5	1377.5	1007	1114.5	1528	1043	971.5		0	0	0.0474847	-0.645243	0	0	-0.150925	-0.688785
ENSMUSG00000029468	P2rx7	111	218	152	116	587	871	447	518		0	0	0.574538	-0.696346	0	0	-0.390553	-0.814904
ENSMUSG00000027765	P2ry1	289	299.5	325.5	130	54	76.5	70	58.5		0	0	0.216544	-1.17783	0	0	0.602295	-0.397144
ENSMUSG00000032860	P2ry2	315	394.5	411.5	225.5	67	174	106.5	124.5		0	0	0.389779	-0.742744	0	0	0.689088	-0.348674
ENSMUSG00000018906	P4ha2	372	327.5	392	525.5	457.5	311	355.5	393.5		0	0	0.0365182	0.649263	0	0	-0.27138	0.253817
ENSMUSG00000037366	Pafah2	264	167	309.5	304.5	144.5	111.5	152.5	227		0	0	0.12052	0.945983	0	0	-0.0141816	1.153
ENSMUSG00000045896	Paip2b	436.5	707.5	473	459	633.5	754	738.5	550.5		0	0	0.114101	-0.591323	0	0	0.28031	-0.471193
ENSMUSG00000044702	Palb2	111	126.5	86	75	140.5	129	127.5	124.5		0	0	-0.277396	-0.604566	0	0	-0.25429	0.0840485
ENSMUSG00000020092	Pald1	188.5	96	165	207	475	152	423.5	372.5		0	0	-0.0228489	0.991937	0	0	-0.195581	1.23416
ENSMUSG00000090053	Palm2	314.5	461	360	277.5	133	193.5	108.5	127		0	0	0.210969	-0.706187	0	0	-0.399116	-0.716736
ENSMUSG00000047986	Palm3	96	142.5	138	91.5	26.5	72	31	52		0	0	0.502703	-0.550083	0	0	0.492122	-0.428397
ENSMUSG00000033377	Palmd	36.5	101	91	26.5	119	175.5	203	67.5		0	0	1.37171	-1.85541	0	0	0.936328	-1.16361
ENSMUSG00000026335	Pam	4274.5	9695	8806	4584	5957.5	10028	5837	3939		0	0	1.09968	-1.12942	0	0	-0.00603038	-1.34845
ENSMUSG00000097814	Panct2	39	53	51	24	89.5	92	83	73		0	0	0.278397	-1.08928	0	0	-0.285479	-0.202775
ENSMUSG00000033610	Pank1	168	206	141.5	108.5	75	118.5	67	75		0	0	-0.23024	-1.0141	0	0	0.064545	-0.689442
ENSMUSG00000031934	Panx1	221	298.5	256	197	129	198.5	125	113		0	0	0.231321	-0.588662	0	0	-0.0346036	-0.786671
ENSMUSG00000023909	Paqr4	51.5	52	37	23	70.5	62	29	37		0	0	-0.388059	-0.721898	0	0	-1.28968	-0.770953
ENSMUSG00000064225	Paqr9	46	52.5	71	27	35.5	56.5	37	19		0	0	0.618057	-1.20519	0	0	0.396117	-1.705
ENSMUSG00000056851	Pcbp2	12229	20516	11215.5	12786	13217	15786	10911.5	14780		0	0	-0.17673	-0.6865	0	0	-0.336565	-0.0983484
ENSMUSG00000024805	Pcgf5	119	201.5	145.5	129	166.5	216	154	141.5		0	0	0.253939	-0.632925	0	0	-0.134131	-0.576114
ENSMUSG00000039278	Pcsk1n	19.5	65.5	48.5	17	863.5	585	632.5	573		0	0	1.06685	-2.15637	0	0	-0.473728	0.0589151
ENSMUSG00000044254	Pcsk9	480	626	529.5	166	598	829	308	190.5		0	0	0.176897	-1.81458	0	0	-0.938806	-2.0822
ENSMUSG00000051007	Pddc1	215.5	230	219	99.5	335.5	261.5	337.5	214.5		0	0	0.0467848	-1.15745	0	0	0.0231258	-0.147146
ENSMUSG00000023868	Pde10a	159.5	137	180.5	208.5	46	67.5	52	83.5		0	0	0.0171796	0.726067	0	0	0.0522082	0.601218
ENSMUSG00000022489	Pde1b	54.5	60	55	22	180	205	149.5	88.5		0	0	-0.0268995	-1.60374	0	0	-0.330398	-1.19027
ENSMUSG00000069094	Pde7a	240.5	381.5	246.5	237.5	348	451	422	257		0	0	0.0739765	-0.627667	0	0	0.319098	-0.912799
ENSMUSG00000025584	Pde8a	447	350	501	561	96.5	124.5	86	220		0	0	0.146037	0.672252	0	0	-0.111338	0.826656
ENSMUSG00000041119	Pde9a	23	37.5	38	15	612.5	575	664.5	303		0	0	0.9146	-1.26062	0	0	0.0900878	-0.917802
ENSMUSG00000000489	Pdgfb	63.5	116	110	37	222.5	291	229	161		0	0	0.994872	-1.6591	0	0	0.261306	-0.766774
ENSMUSG00000050890	Pdik1l	150	116	118	65.5	170	151	158	107		0	0	-0.307154	-0.830717	0	0	-0.203894	-0.56213
ENSMUSG00000031636	Pdlim3	7	8.5	7	1	124.5	70.5	92	53.5		0	0	0.204556	-4.31164	0	0	-0.460938	-0.474876
ENSMUSG00000024122	Pdpk1	1026.5	595	1042	940	1546.5	827.5	1480.5	1146		0	0	0.0562015	0.752131	0	0	-0.017166	0.415492
ENSMUSG00000022197	Pdzd2	331	547	494.5	298	494	922.5	572	381.5		0	0	0.600859	-0.821622	0	0	0.264438	-1.25942
ENSMUSG00000002006	Pdzd4	108	201	143.5	89	366.5	491.5	503	189.5		0	0	0.382533	-1.13891	0	0	0.385451	-1.44482
ENSMUSG00000074818	Pdzd7	42.5	47.5	56.5	25.5	498	404	233.5	216		0	0	0.424218	-0.94206	0	0	-1.00901	-0.870041
ENSMUSG00000074305	Peak1	2343.5	2921	2855	1744	1267	1547	1044.5	923.5		0	0	0.302579	-0.798046	0	0	-0.25892	-0.67549
ENSMUSG00000028073	Pear1	404.5	246	358.5	380.5	92	64	63.5	134		0	0	-0.165685	0.571418	0	0	-0.491813	1.06391
ENSMUSG00000028779	Pef1	591	495	672.5	750	500	466	546	605		0	0	0.180599	0.601125	0	0	0.253464	0.338202
ENSMUSG00000021846	Peli2	216	340.5	340	198	591	508.5	555	420.5		0	0	0.63427	-0.723503	0	0	-0.0580451	-0.347385
ENSMUSG00000018921	Pelp1	1049	1138	925.5	600	795	841.5	747.5	705		0	0	-0.114097	-0.936623	0	0	-0.0797716	-0.249154
ENSMUSG00000055866	Per2	109.5	84.5	92.5	130.5	76.5	32.5	38	99		0	0	-0.223808	0.615541	0	0	-1.08641	1.86462
ENSMUSG00000028085	Pet112	136	135.5	140	76	172.5	159	138.5	122		0	0	-0.1186	-0.871312	0	0	-0.385944	-0.259087
ENSMUSG00000025648	Pfkfb4	61.5	45	60	81	69	38	48	62.5		0	0	0.0456244	0.635671	0	0	-0.509455	0.783735
ENSMUSG00000027805	Pfn2	584	333.5	612.5	911	514	375	541.5	722		0	0	0.0956727	1.48647	0	0	0.120688	0.836551
ENSMUSG00000038208	Pgap3	55	25	49	89.5	91	22	62.5	106.5		0	0	-0.257628	1.67237	0	0	-0.697793	2.20049
ENSMUSG00000040669	Phc1	342.5	521.5	350	325.5	655	908.5	885	464.5		0	0	0.0239439	-0.677543	0	0	0.488045	-0.937999
ENSMUSG00000026873	Phf19	140.5	202	85	99.5	43.5	72	27	51.5		0	0	-0.730384	-1.06351	0	0	-0.828727	-0.616374
ENSMUSG00000021902	Phf7	60.5	83	65	40	75.5	73	51.5	52		0	0	0.106904	-1.03558	0	0	-0.490871	-0.46978
ENSMUSG00000030815	Phkg2	298	247	299.5	420	342	257.5	296.5	386.5		0	0	0.0464692	0.68055	0	0	-0.138522	0.616207
ENSMUSG00000031732	Phlpp2	187	315.5	159	201	156	248	137.5	164		0	0	-0.260281	-0.539424	0	0	-0.165533	-0.549167
ENSMUSG00000050860	Phospho1	81	98.5	108	58	170.5	156	125	112.5		0	0	0.49042	-0.680457	0	0	-0.4489	-0.455068
ENSMUSG00000007946	Phox2a	24.5	39	24.5	7	35.5	80.5	20	22		0	0	-0.05358	-2.43835	0	0	-1.00358	-2.06743
ENSMUSG00000012520	Phox2b	1.5	21.5	82	0.5	414	511.5	289	93.5		0	0	4.72694	-6.05819	0	0	-0.570274	-2.51502
ENSMUSG00000058388	Phtf1	297.5	207	329	356	280.5	188	290	301.5		0	0	0.260881	0.759361	0	0	0.124273	0.650618
ENSMUSG00000026664	Phyh	62.5	52	49	95	179	142	230	155		0	0	-0.20709	1.00011	0	0	0.319096	0.206252
ENSMUSG00000024011	Pi16	35	40	42	16.5	180	102.5	122	157		0	0	0.302419	-1.42614	0	0	-0.62654	0.433944
ENSMUSG00000041064	Pif1	237.5	220	136	139	137.5	147.5	147	181.5		0	0	-0.778895	-0.595886	0	0	0.078948	0.236892
ENSMUSG00000022940	Pigp	83	71.5	120	108.5	151	92.5	131.5	144		0	0	0.601686	0.351043	0	0	-0.170423	0.691346
ENSMUSG00000023791	Pigx	127	89.5	127.5	159.5	133	100.5	146.5	144		0	0	-0.0667654	0.791593	0	0	0.0640087	0.428112
ENSMUSG00000010607	Pigyl	132	88.5	105.5	153	105.5	105.5	112	154		0	0	-0.373224	0.796491	0	0	0.174146	0.538321
ENSMUSG00000032462	Pik3cb	561	572.5	475	365	381	534	396	251.5		0	0	-0.232449	-0.700639	0	0	-0.044236	-1.15983
ENSMUSG00000041417	Pik3r1	509	319	445	611.5	461.5	325.5	460.5	519		0	0	-0.147101	0.975071	0	0	0.0186242	0.587323
ENSMUSG00000028698	Pik3r3	377.5	304	531.5	466	228.5	272.5	283.5	208		0	0	0.478422	0.61609	0	0	0.301576	-0.36017
ENSMUSG00000024014	Pim1	262	359	212	197.5	221	323.5	196	183.5		0	0	-0.394009	-0.860227	0	0	-0.275108	-0.751513
ENSMUSG00000028756	Pink1	568.5	795	664	529	1375	1354	1274	1358.5		0	0	0.187494	-0.582578	0	0	-0.106907	0.0267066
ENSMUSG00000024867	Pip5k1b	24	42	35.5	19	72.5	57.5	46	60		0	0	0.436209	-1.28921	0	0	-0.706764	0.144511
ENSMUSG00000017453	Pipox	112	99	114.5	43.5	569	374	513	291		0	0	0.0311476	-1.26023	0	0	-0.0794533	-0.299265
ENSMUSG00000040543	Pitpnm3	80	68	121.5	114	433.5	272.5	313	235		0	0	0.635999	0.701925	0	0	-0.460178	-0.293413
ENSMUSG00000027499	Pkia	243.5	178	240.5	287.5	177.5	139.5	193	226		0	0	-0.0269862	0.724041	0	0	0.0762326	0.796832
ENSMUSG00000026413	Pkp1	529.5	489	847.5	232.5	1304	862	1363.5	691.5		0	0	0.704491	-1.10477	0	0	0.0207776	-0.26286
ENSMUSG00000056220	Pla2g4a	896	470	981.5	1274.5	423	322	566	637		0	0	0.123996	1.43136	0	0	0.447454	0.983995
ENSMUSG00000042632	Pla2g6	368	507	417	331	316	392.5	328	272		0	0	0.227775	-0.601821	0	0	-0.0815442	-0.541989
ENSMUSG00000054580	Pla2r1	45.5	42	55.5	73.5	37	49	41	50		0	0	0.265577	0.610967	0	0	0.10892	0.119756
ENSMUSG00000003282	Plag1	127.5	111	119	172.5	331	213.5	300.5	214		0	0	-0.138545	0.784239	0	0	-0.169703	0.0969969
ENSMUSG00000019817	Plagl1	1269.5	1104	1329	605.5	499	761.5	881	406.5		0	0	0.116549	-0.863819	0	0	0.845699	-1.06382
ENSMUSG00000051413	Plagl2	531	957.5	477.5	590	429	749	388	453		0	0	-0.174467	-0.678082	0	0	-0.0520652	-0.7959
ENSMUSG00000031538	Plat	111.5	77	97.5	171.5	50.5	62	60	99.5		0	0	-0.209918	1.17308	0	0	0.644678	0.680661
ENSMUSG00000039943	Plcb4	92	95	75	148.5	70	68.5	48.5	126.5		0	0	-0.203495	0.657328	0	0	-0.48861	0.889572
ENSMUSG00000010660	Plcd1	148	99.5	148.5	156	55.5	51	122	44		0	0	0.0392414	0.649688	0	0	0.998044	-0.347593
ENSMUSG00000003363	Pld3	588	482	642	766	632	466	728.5	616		0	0	0.17902	0.680043	0	0	0.240934	0.424142
ENSMUSG00000045659	Plekha7	304	549	394	306.5	553	620	645	511		0	0	0.373942	-0.86194	0	0	0.277061	-0.264893
ENSMUSG00000005225	Plekha8	213.5	258	221	116	196.5	257.5	224.5	137.5		0	0	-0.025867	-1.06811	0	0	0.178891	-1.02018
ENSMUSG00000049969	Plekhf2	201	259.5	196.5	163.5	381	477.5	481	241		0	0	-0.0688701	-0.747507	0	0	0.391823	-1.11471
ENSMUSG00000016495	Plgrkt	160	149	173	235	141	160.5	140.5	216		0	0	0.0368489	0.647298	0	0	-0.0118025	0.624856
ENSMUSG00000028494	Plin2	1831	1368	2323	2158	646.5	815.5	1000.5	870		0	0	0.282325	0.603568	0	0	0.74643	0.160478
ENSMUSG00000031775	Pllp	20	64	58.5	13	280.5	271	321.5	237.5		0	0	1.25833	-2.20201	0	0	0.294381	-0.152578
ENSMUSG00000032374	Plod2	796.5	1111	1020	443	1294.5	1273	1988	634		0	0	0.319502	-1.26677	0	0	0.657497	-0.956022
ENSMUSG00000029765	Plxna4	25.5	23	27	73.5	10.5	12	10	27.5		0	0	-0.00889454	1.87248	0	0	-0.289507	1.37843
ENSMUSG00000030123	Plxnd1	71.5	67	97	129	89.5	55.5	72	121.5		0	0	0.57059	0.839335	0	0	-0.289698	0.959148
ENSMUSG00000024521	Pmaip1	121	189.5	148	76.5	41	116	103	24.5		0	0	0.147894	-1.21809	0	0	1.51064	-2.23894
ENSMUSG00000025509	Pnpla2	461.5	548	482	220	509.5	626.5	542	253.5		0	0	0.0393873	-1.28166	0	0	0.10481	-1.38436
ENSMUSG00000041653	Pnpla3	125	155	143	75.5	484	417	368	406		0	0	0.293686	-0.975466	0	0	-0.493564	-0.0761128
ENSMUSG00000040128	Pnrc1	290.5	304	296	203	466	397.5	395.5	262		0	0	0.0144615	-0.563271	0	0	-0.309063	-0.548276
ENSMUSG00000025608	Podxl	2106.5	3149	3531	1438	6288.5	6506	6276	4522.5		0	0	0.663614	-1.11098	0	0	-0.0519247	-0.526205
ENSMUSG00000033152	Podxl2	20	57.5	22.5	22.5	26.5	36	14	14		0	0	0.0987266	-1.47578	0	0	-1.28874	-1.28874
ENSMUSG00000006678	Pola1	938	407	748.5	827.5	1172	456	1042.5	1418		0	0	-0.253212	0.928818	0	0	-0.193181	1.64924
ENSMUSG00000031536	Polb	127	102.5	105	160.5	120.5	102	104	134.5		0	0	-0.344713	0.695948	0	0	-0.207932	0.263085
ENSMUSG00000038425	Poli	110.5	135	111	82	189	180	187	137		0	0	-0.112436	-0.572609	0	0	0.137406	-0.522876
ENSMUSG00000034206	Polq	342.5	481	235.5	299	300.5	394	254	338		0	0	-0.517012	-0.537601	0	0	-0.145028	-0.250104
ENSMUSG00000005198	Polr2a	5227.5	6800	4603	4537.5	4214	4169	3786	3922.5		0	0	-0.236391	-0.585122	0	0	-0.15485	-0.080135
ENSMUSG00000053293	Pom121	1375	1940.5	1215	1159	931.5	1129	900	1011		0	0	-0.185799	-0.762375	0	0	-0.0690824	-0.147957
ENSMUSG00000028700	Pomgnt1	767	757	797	315.5	492	618.5	494	258		0	0	0.102892	-1.31516	0	0	-0.000109183	-1.22124
ENSMUSG00000029759	Pon3	71.5	38	61	73	22.5	17	29	26		0	0	-0.179254	0.862886	0	0	0.271134	0.696989
ENSMUSG00000024406	Pou5f1	9980	15763	9702	9066	27373	27373	27373	27373		0	0	0.0478109	-0.798676	0	0	0	0
ENSMUSG00000052151	Ppap2c	526	279	419.5	551.5	257.5	169	281.5	281		0	0	-0.374883	1.11815	0	0	0.235976	0.847068
ENSMUSG00000037519	Ppfia1	1222	1399.5	1142	868	962.5	1089	943	697		0	0	-0.0620375	-0.644641	0	0	-0.052929	-0.648453
ENSMUSG00000021868	Ppif	225	409.5	194	221	209	382	307	282		0	0	-0.288696	-0.870249	0	0	0.659142	-0.40079
ENSMUSG00000020525	Ppm1d	262	306.5	280	205	206	280	254.5	205.5		0	0	0.1634	-0.601068	0	0	0.183085	-0.316871
ENSMUSG00000037826	Ppm1k	177.5	237	189	154	376.5	466.5	357.5	298		0	0	0.21982	-0.474539	0	0	-0.0975367	-0.718273
ENSMUSG00000027784	Ppm1l	219.5	414.5	288.5	221.5	392	483	436.5	234		0	0	0.377756	-0.896364	0	0	0.147159	-0.992595
ENSMUSG00000035829	Ppp1r26	46.5	80.5	41	20	88.5	72.5	64	34.5		0	0	-0.230752	-2.06491	0	0	-0.620277	-1.39057
ENSMUSG00000022092	Ppp3cc	48.5	63	60	36	101	92.5	87	72		0	0	0.291981	-0.782594	0	0	-0.201078	-0.434485
ENSMUSG00000026753	Ppp6c	530.5	371.5	501	610	490.5	371	506.5	567		0	0	-0.113693	0.736614	0	0	0.0507169	0.494861
ENSMUSG00000039410	Prdm16	45	79	31	34	25.5	40	16	28.5		0	0	-0.470773	-0.954879	0	0	-0.53205	-0.715934
ENSMUSG00000032601	Prkar2a	1570.5	2782	1528.5	1283.5	1099.5	2181	1083.5	1069		0	0	-0.0170905	-1.10769	0	0	-0.0297455	-1.0672
ENSMUSG00000050965	Prkca	310.5	229	311	365	140	119	109.5	136.5		0	0	-0.050876	0.603741	0	0	-0.436865	0.0875562
ENSMUSG00000052889	Prkcb	57.5	104.5	62.5	55	445	248	266.5	642.5		0	0	0.0582403	-0.959072	0	0	-0.820142	1.25869
ENSMUSG00000045038	Prkce	232.5	316	247.5	187.5	144	229.5	153	189		0	0	0.117494	-0.697137	0	0	0.302694	-0.308965
ENSMUSG00000024070	Prkd3	643	818.5	605.5	528.5	673.5	895	697	642.5		0	0	-0.118176	-0.58391	0	0	0.024717	-0.488625
ENSMUSG00000002731	Prkra	184	169	175	260.5	314	226.5	254	371		0	0	0.111083	0.596034	0	0	-0.353236	0.727477
ENSMUSG00000062201	Prl3d3	59	1	32	38.5	1	0.5	0	1		0	0	-1.05337	5.0233	0	0	-3.45943	0
ENSMUSG00000020230	Prmt2	392	322	415	515.5	181	175	189	222.5		0	0	0.0598213	0.66978	0	0	0.0969009	0.422223
ENSMUSG00000073600	Prob1	12	53	21.5	14	280.5	320	231.5	252.5		0	0	0.611849	-1.62665	0	0	-0.326399	-0.482218
ENSMUSG00000003526	Prodh	192.5	234	247.5	131.5	303	268.5	308	386		0	0	0.419209	-0.716801	0	0	-0.172946	0.39972
ENSMUSG00000030069	Prok2	8	62.5	39	8.5	21.5	72	31	11		0	0	2.26692	-2.78319	0	0	0.628973	-2.62297
ENSMUSG00000029086	Prom1	61	97.5	62.5	56.5	196.5	129	253	87		0	0	0.0732716	-0.783243	0	0	0.272253	-0.737852
ENSMUSG00000033361	Prrg3	546.5	1049.5	745.5	293.5	497.5	947	389.5	392.5		0	0	0.437419	-1.81937	0	0	-0.292299	-1.35981
ENSMUSG00000039476	Prrx2	477	354	563	603	264	225	169	216		0	0	0.253477	0.658112	0	0	-0.554282	-0.0421255
ENSMUSG00000053198	Prx	206.5	371	225.5	221	1582.5	1527	1083	1044.5		0	0	0.111081	-0.680181	0	0	-0.596931	-0.548876
ENSMUSG00000030465	Psd3	701.5	506.5	745.5	789.5	424	351.5	572	583		0	0	0.0671615	0.688036	0	0	0.441255	0.760302
ENSMUSG00000032322	Pstpip1	111	92	145	157	35.5	86	48	67.5		0	0	0.319999	0.83444	0	0	-0.0202354	-0.0795266
ENSMUSG00000074925	Ptar1	162.5	190.5	153.5	124	136.5	173	128.5	144		0	0	0.13253	-0.688391	0	0	-0.0842341	-0.522498
ENSMUSG00000028134	Ptbp2	451.5	400	420	615	562	447.5	517	652		0	0	-0.131362	0.725123	0	0	-0.158473	0.524116
ENSMUSG00000013663	Pten	2442.5	2755	2387.5	1565	2112	2666	2416	1723		0	0	-0.0586854	-0.750507	0	0	0.206492	-0.724132
ENSMUSG00000050737	Ptges	292.5	201	306.5	438.5	193	125	231.5	249		0	0	0.109527	1.11681	0	0	0.300132	1.12641
ENSMUSG00000017969	Ptgis	125	78.5	122.5	153	117.5	67	111.5	172		0	0	0.0262471	1.02386	0	0	-0.010646	1.37965
ENSMUSG00000028378	Ptgr1	420	253.5	375	442	196.5	184	340.5	240.5		0	0	-0.168087	0.759534	0	0	0.803179	0.500225
ENSMUSG00000032487	Ptgs2	3239.5	3531	3804.5	1392	506	1251.5	769.5	320		0	0	0.245441	-1.35404	0	0	0.59771	-2.00315
ENSMUSG00000023972	Ptk7	2996	2781.5	3563	4199	4822	3696	4921	4962		0	0	0.249849	0.577407	0	0	0.0290273	0.454026
ENSMUSG00000029838	Ptn	112	112.5	150	208.5	599.5	295	568.5	665.5		0	0	0.481818	0.784039	0	0	-0.110651	1.37712
ENSMUSG00000026064	Ptp4a1	2723	2342.5	2642	1425.5	1404.5	1738	1545.5	1151		0	0	-0.153986	-0.711336	0	0	0.073131	-0.602819
ENSMUSG00000028497	Ptplad2	82	86.5	91.5	141	53	54	62.5	108.5		0	0	-0.080919	0.847174	0	0	0.0327318	0.896873
ENSMUSG00000004266	Ptpn6	16	5	15	15	98	41	186	55		0	0	0.316371	1.3045	0	0	1.04514	0.438943
ENSMUSG00000020154	Ptprb	293	490	476.5	205.5	121.5	405.5	192.5	72		0	0	0.68066	-1.19349	0	0	0.779999	-2.538
ENSMUSG00000025314	Ptprj	462.5	487	589	318	754	896	688	472		0	0	0.262244	-0.526296	0	0	-0.129942	-1.00904
ENSMUSG00000028909	Ptpru	41	99.5	69	34	79	68	66.5	32		0	0	0.891649	-1.56794	0	0	-0.529055	-1.00904
ENSMUSG00000097993	Ptprv	1224	1411	1916	2426	1795	2078.5	2161	3553		0	0	0.622724	0.795159	0	0	0.235065	0.740683
ENSMUSG00000068748	Ptprz1	485.5	801.5	938.5	377	868	1307.5	1611.5	612		0	0	1.00625	-1.06173	0	0	1.00662	-1.04976
ENSMUSG00000027832	Ptx3	1177	828	1262.5	1284	114	116	149.5	292.5		0	0	0.00418048	0.584458	0	0	0.415671	1.41011
ENSMUSG00000094483	Purb	2481.5	3237.5	2180	1706	1826	2556	1685	1407.5		0	0	-0.224843	-0.846193	0	0	-0.104865	-0.901896
ENSMUSG00000020674	Pxdn	3073	2938.5	3111.5	4658.5	2340	1658	2046	2710		0	0	0.026881	0.641906	0	0	-0.195781	0.682869
ENSMUSG00000030793	Pycard	35.5	34.5	43.5	75	78	53	122	131		0	0	0.583214	0.97787	0	0	0.536142	1.38438
ENSMUSG00000074994	Qser1	1245.5	1586	1055	1042	1280.5	1318.5	1025.5	1233		0	0	-0.295457	-0.523683	0	0	-0.33684	-0.204723
ENSMUSG00000004771	Rab11a	774	599	981	1050	808	679	922	843.5		0	0	0.383145	0.871042	0	0	0.199714	0.34051
ENSMUSG00000031488	Rab11fip1	203.5	187.5	240	124	350.5	232.5	380.5	181		0	0	0.335073	-0.630401	0	0	0.111512	-0.396565
ENSMUSG00000037098	Rab11fip3	602	789	557	465	430.5	517.5	368	328.5		0	0	-0.0855587	-0.782669	0	0	-0.175713	-0.63801
ENSMUSG00000026433	Rab29	159	189.5	172.5	120.5	139	157	120	119		0	0	0.199757	-0.70167	0	0	-0.415538	-0.499642
ENSMUSG00000021700	Rab3c	133.5	291	179	131	55	198.5	50.5	84		0	0	0.369974	-1.22101	0	0	-0.224655	-1.2653
ENSMUSG00000019478	Rab4a	513.5	279	504	464.5	268.5	193.5	303	370		0	0	-0.0834113	0.750356	0	0	0.214909	0.795858
ENSMUSG00000000711	Rab5b	856	971	907.5	648.5	1213	1533.5	1256	882.5		0	0	0.0734897	-0.52808	0	0	0.041769	-0.845
ENSMUSG00000030704	Rab6a	1482	1252	1680	1931.5	1213	1032	1256.5	1251.5		0	0	0.129266	0.544851	0	0	0.122716	0.275287
ENSMUSG00000036943	Rab8b	395.5	320.5	448	501	688	663.5	645	814		0	0	0.214411	0.693696	0	0	-0.230513	0.154924
ENSMUSG00000030727	Rabep2	329.5	254	320.5	420	234.5	216.5	247.5	350		0	0	0.0125851	0.795113	0	0	0.109201	1.0018
ENSMUSG00000070953	Rabepk	282	251.5	308	379	288	284.5	267	367		0	0	0.0235744	0.564419	0	0	-0.158507	0.438767
ENSMUSG00000027323	Rad51	505.5	605	388	315	440	505.5	483	494.5		0	0	-0.328096	-0.939043	0	0	0.0687375	-0.0702879
ENSMUSG00000086022	Rad51ap2	66	39	99	86	92	46	78	61.5		0	0	0.532287	2.09726	0	0	-0.456484	0.441726
ENSMUSG00000018841	Rad51d	346	420	362	240	271	365	279.5	289.5		0	0	0.150523	-0.793345	0	0	0.0367109	-0.29824
ENSMUSG00000037110	Ralgapa2	227	257	234	164.5	207	222	217.5	197.5		0	0	0.0247455	-0.650092	0	0	0.0853257	-0.129158
ENSMUSG00000068798	Rap1a	726	745.5	806	354.5	1135.5	970	1045.5	423		0	0	0.10493	-1.036	0	0	-0.172334	-1.13338
ENSMUSG00000038807	Rap1gap2	555.5	515	403.5	275	1380.5	1518.5	894	1249		0	0	-0.438989	-0.873763	0	0	-0.647459	-0.267089
ENSMUSG00000050029	Rap2c	617	310	583.5	703	477	302.5	490	562		0	0	-0.0717914	1.1625	0	0	0.0471155	0.759127
ENSMUSG00000062232	Rapgef2	841	1028	908	570	577	840	580	407		0	0	0.110272	-0.898708	0	0	-0.00123576	-1.0823
ENSMUSG00000043003	Rasef	32	73	21	14	50.5	116.5	108	52		0	0	-1.28926	-2.70751	0	0	1.42847	-1.08909
ENSMUSG00000027347	Rasgrp1	48	66.5	37.5	30	209	232	125	88		0	0	-0.471878	-1.14341	0	0	-0.749148	-1.55965
ENSMUSG00000038618	Rassf7	109	121	114	75	181	194	185.5	102.5		0	0	0.0235151	-0.758142	0	0	-0.0963302	-0.938424
ENSMUSG00000022105	Rb1	865	1227	946.5	719	1090	1212.5	813.5	1003.5		0	0	0.0232097	-0.676978	0	0	-0.419649	-0.347361
ENSMUSG00000026889	Rbm18	252	143.5	279.5	317	256.5	143	232.5	221		0	0	0.25596	1.05992	0	0	-0.31019	0.577995
ENSMUSG00000031134	Rbmx	450.5	381	359.5	742.5	453	331	380	895		0	0	-0.265141	0.965544	0	0	-0.221753	1.46561
ENSMUSG00000032387	Rbpms2	108	115	124	76.5	35	62	85	9		0	0	0.145967	-0.575651	0	0	1.59769	-2.82515
ENSMUSG00000059713	Rcan3	221	245	243	138.5	317	399.5	261.5	190.5		0	0	0.104284	-0.801787	0	0	-0.265024	-1.09308
ENSMUSG00000022106	Rcbtb2	214	129	204.5	211	260.5	147.5	246.5	240.5		0	0	0.0685881	0.654617	0	0	-0.0435825	0.738665
ENSMUSG00000028476	Reck	131.5	68	156	147.5	201.5	59	152	156		0	0	0.11466	1.07181	0	0	-0.341341	1.47628
ENSMUSG00000052852	Reep1	146	245	215	104.5	494	533	752.5	354		0	0	0.577922	-1.24393	0	0	0.595012	-0.665766
ENSMUSG00000019873	Reep3	745	324	727.5	823.5	992.5	329	1036.5	915		0	0	-0.170089	1.26689	0	0	0.051641	1.44466
ENSMUSG00000033589	Reep4	426	235	361	434.5	341.5	244	382.5	422		0	0	-0.17188	1.00622	0	0	0.269556	0.709655
ENSMUSG00000030110	Ret	33	46.5	48	28.5	203.5	85	216	112		0	0	0.491259	-0.498472	0	0	-0.111865	0.519322
ENSMUSG00000052395	Rft1	225.5	205	224.5	136	219.5	172	187.5	188.5		0	0	0.0889987	-0.607408	0	0	-0.35267	0.129843
ENSMUSG00000039316	Rftn1	310.5	477	361	314	294.5	528	308	238		0	0	0.218729	-0.633352	0	0	0.147035	-1.13004
ENSMUSG00000025978	Rftn2	149	182.5	147	113	46	118.5	45.5	34		0	0	0.000141922	-0.545798	0	0	-0.0537526	-1.59869
ENSMUSG00000026482	Rgl1	652	958	765	546	510.5	795	495	479.5		0	0	0.163591	-0.780664	0	0	-0.0935887	-0.768908
ENSMUSG00000019775	Rgs17	76	56.5	90.5	96.5	34	45	40.5	36		0	0	0.138406	0.832033	0	0	0.150751	-0.443724
ENSMUSG00000026360	Rgs2	347	360	436	236.5	250	284	250	139		0	0	0.333227	-0.637651	0	0	-0.122567	-0.881517
ENSMUSG00000038530	Rgs4	54	45	64.5	97.5	24	23.5	26.5	61		0	0	0.306742	1.28174	0	0	0.534491	1.22228
ENSMUSG00000021719	Rgs7bp	88	192	121.5	83	150	191	148	148.5		0	0	0.49746	-1.35276	0	0	-0.0760305	-0.431127
ENSMUSG00000042671	Rgs8	109	171	486.5	95	129.5	452	433.5	95		0	0	2.08996	-0.890874	0	0	1.69979	-2.28001
ENSMUSG00000026142	Rhbdd1	231.5	191	250.5	363	129.5	107	152	211		0	0	0.200049	0.90343	0	0	0.236032	1.07642
ENSMUSG00000054364	Rhob	814	603	774	1339	329	349.5	311	548		0	0	-0.0977197	1.0967	0	0	-0.1074	0.714159
ENSMUSG00000019944	Rhobtb1	95	154.5	99.5	102.5	146	163	104.5	91.5		0	0	0.0325726	-0.500445	0	0	-0.336896	-0.713558
ENSMUSG00000024143	Rhoq	796	547	758	1025.5	694.5	499	596	611.5		0	0	-0.0995153	0.990725	0	0	-0.217802	0.179358
ENSMUSG00000030494	Rhpn2	38	44	51	16	72	40	58.5	18.5		0	0	0.277013	-1.56367	0	0	-0.472114	-1.03501
ENSMUSG00000097451	Rian	1105	871.5	1463	1741	1781.5	879.5	2334	1621		0	0	0.432118	0.938944	0	0	0.285447	0.883355
ENSMUSG00000048330	Ric3	23.5	46	21	15	54.5	70.5	37.5	52		0	0	-0.414949	-1.5494	0	0	-0.480958	-0.236563
ENSMUSG00000056537	Rlim	2167.5	1756	1859.5	1137.5	2401	2552.5	2690.5	1682.5		0	0	-0.237615	-0.568182	0	0	0.215889	-0.663259
ENSMUSG00000001313	Rnd2	113	95.5	123	157.5	254.5	127.5	210	240		0	0	0.095642	0.597942	0	0	-0.174681	0.829778
ENSMUSG00000098134	Rnf113a2	175	174	166.5	107.5	221	190.5	178	126		0	0	-0.0134578	-0.583097	0	0	-0.449226	-0.626488
ENSMUSG00000020707	Rnf135	75.5	66.5	72	105	70	65	57.5	80.5		0	0	-0.00501285	0.53257	0	0	-0.406244	0.471992
ENSMUSG00000020642	Rnf144a	75.5	116.5	58	47	62	62	43	58.5		0	0	-0.41162	-1.36273	0	0	-0.49896	-0.264896
ENSMUSG00000052949	Rnf157	86.5	224	75	75	106	184	56.5	105.5		0	0	-0.0941413	-1.57322	0	0	-1.11877	-0.848165
ENSMUSG00000025427	Rnf165	107.5	190	112.5	94.5	152.5	159.5	121	114		0	0	0.0392557	-1.00687	0	0	-0.535355	-0.609839
ENSMUSG00000000365	Rnf17	16	91	31	46.5	48.5	88.5	29	28		0	0	1.04481	-0.918895	0	0	-0.540509	-1.61544
ENSMUSG00000055850	Rnf181	530	440	538	688	477	454.5	510	636		0	0	0.0855662	0.64014	0	0	0.0931904	0.442373
ENSMUSG00000022120	Rnf219	290.5	361	248	241	285	324	255.5	281		0	0	-0.260857	-0.549949	0	0	-0.196363	-0.266814
ENSMUSG00000029634	Rnf6	672.5	356.5	590	758	579.5	429.5	572.5	605		0	0	-0.132585	1.1778	0	0	-0.00880534	0.546751
ENSMUSG00000032850	Rnft2	19	18	17	44.5	59.5	30	55.5	134		0	0	-0.0844645	1.30096	0	0	-0.162284	1.81509
ENSMUSG00000038650	Rnh1	1803	1318.5	1984	1992	1421.5	1353	1637.5	1411.5		0	0	0.0945972	0.634304	0	0	0.197297	0.106455
ENSMUSG00000020580	Rock2	8560	8560	7412	5547.5	6818	9721.5	4904	5019.5		0	0	-0.165331	-0.669073	0	0	-0.407805	-1.08357
ENSMUSG00000053604	Rpia	290	431.5	261.5	282	275.5	392	222	277		0	0	-0.188458	-0.705777	0	0	-0.287616	-0.60217
ENSMUSG00000062309	Rpp25	11	35	28	4	84.5	64.5	121.5	60		0	0	1.1819	-3.05608	0	0	0.265762	-0.222249
ENSMUSG00000028278	Rragd	31	46.5	45.5	23	43	54.5	113	13		0	0	0.552033	-0.901148	0	0	1.42294	-2.10265
ENSMUSG00000026727	Rsu1	875	746.5	1074.5	1153.5	597	597	625	777.5		0	0	0.363681	0.538582	0	0	0.0486329	0.520283
ENSMUSG00000037846	Rtkn2	63.5	44	44.5	83	80.5	44	65	118		0	0	-0.538767	0.980924	0	0	-0.147512	1.63028
ENSMUSG00000006586	Runx1t1	87	55	101	94	110	79.5	145	76		0	0	0.265323	0.82025	0	0	0.505384	-0.0401981
ENSMUSG00000070691	Runx3	110	121	84.5	72	16	19.5	7	15		0	0	-0.133742	-0.714161	0	0	-1.32304	-0.342195
ENSMUSG00000021313	Ryr2	39	100.5	64.5	39	100.5	105	93	105.5		0	0	0.684423	-1.27129	0	0	-0.295529	-0.0740418
ENSMUSG00000001020	S100a4	3627	2540.5	4416.5	3842	2393.5	3098	2279	2584		0	0	0.192864	0.631184	0	0	-0.0577138	-0.196576
ENSMUSG00000043895	S1pr2	388	429	339	223.5	224.5	283	211	193		0	0	-0.108616	-0.944044	0	0	0.0601164	-0.557534
ENSMUSG00000048279	Sacs	778	559.5	524.5	367	332	440	272	244		0	0	-0.607957	-0.630737	0	0	-0.218743	-1.03649
ENSMUSG00000027547	Sall4	0	5	6	0	134	201	341	21		0	0	5.8487	-5.93074	0	0	1.4776	-3.2653
ENSMUSG00000038605	Samd10	180.5	212.5	172	91	111.5	202	112.5	79.5		0	0	0.0106021	-1.15745	0	0	0.243282	-1.20662
ENSMUSG00000047181	Samd14	161	77.5	119	134.5	155.5	62.5	87	98		0	0	-0.418701	0.610658	0	0	-1.08814	0.75504
ENSMUSG00000021770	Samd8	373.5	226.5	411	353	354	226	349	268		0	0	0.131868	0.592582	0	0	-0.0208954	0.0417351
ENSMUSG00000026955	Sapcd2	246	328	187	178	242.5	251	172.5	302.5		0	0	-0.336599	-0.790802	0	0	-0.627745	0.406087
ENSMUSG00000038331	Satb2	395	599.5	493	336	529.5	464	439.5	436		0	0	0.360324	-0.895984	0	0	-0.373769	-0.0792977
ENSMUSG00000038371	Sbf2	1260	1668	1248.5	1038.5	1146.5	1265	1051	969		0	0	-0.000380697	-0.709295	0	0	-0.099723	-0.410638
ENSMUSG00000042978	Sbk1	313.5	361.5	330.5	185.5	436.5	376	478.5	294		0	0	0.179918	-0.932384	0	0	0.153486	-0.361981
ENSMUSG00000032719	Sbspon	422	544	564	346	920	657.5	632	821.5		0	0	0.448879	-0.725946	0	0	-0.510518	0.304458
ENSMUSG00000029426	Scarb2	772	1036.5	835.5	672	1412	2038	1403	1226.5		0	0	0.150016	-0.634443	0	0	-0.0104159	-0.814709
ENSMUSG00000012017	Scarf2	602	485.5	622	749	428	286	402.5	616.5		0	0	0.12076	0.60913	0	0	-0.142003	1.01712
ENSMUSG00000025203	Scd2	8312	4488	7810	7810	7412	5314	6506	6506		0	0	-0.089872	0.814099	0	0	-0.188089	0.214281
ENSMUSG00000022123	Scel	65.5	64.5	155	34	44	74	205.5	22		0	0	1.3905	-0.913038	0	0	2.15628	-1.76945
ENSMUSG00000019194	Scn1b	163	239.5	231	374	27	106.5	49.5	122		0	0	0.467974	0.651232	0	0	1.04065	0.27228
ENSMUSG00000000278	Scpep1	1039	285.5	996	1406	932.5	275	875	1154.5		0	0	-0.0485644	2.19023	0	0	-0.0377335	2.0218
ENSMUSG00000025743	Sdc3	698	451.5	867.5	727	437.5	222.5	464	368		0	0	0.320609	0.727537	0	0	0.0796718	0.610461
ENSMUSG00000029076	Sdf4	1437	1404	1532	2146.5	1489.5	1513	1678.5	2105.5		0	0	0.108976	0.602155	0	0	0.208895	0.526028
ENSMUSG00000074211	Sdhaf1	96	103.5	90.5	52.5	95	105	80	70.5		0	0	-0.261161	-1.02339	0	0	-0.263184	-0.821411
ENSMUSG00000024516	Sec11c	158	116.5	156.5	177	96.5	100.5	98.5	112		0	0	-0.0569015	0.498542	0	0	0.0521238	0.119823
ENSMUSG00000039234	Sec24d	663.5	552.5	772	837	204	244	216.5	248.5		0	0	0.218612	0.675549	0	0	0.0778404	-0.120722
ENSMUSG00000029189	Sel1l3	9.5	35	29	11	68.5	71.5	46.5	34		0	0	0.850543	-1.78511	0	0	-0.528729	-1.14904
ENSMUSG00000028780	Sema3c	1756.5	1043.5	2382	1954	513.5	653	956	763		0	0	0.374689	0.894234	0	0	0.918456	0.246818
ENSMUSG00000063531	Sema3e	289	420.5	368.5	277	286	413.5	407.5	231.5		0	0	0.355421	-0.61173	0	0	0.412107	-0.746898
ENSMUSG00000021451	Sema4d	74.5	131.5	93	72.5	298	342.5	313	218		0	0	0.308635	-0.739836	0	0	0.119458	-0.735291
ENSMUSG00000021703	Serinc5	1036	839	1022	1702.5	1428	882.5	1125	1825.5		0	0	0.0140077	1.03636	0	0	-0.37824	1.00376
ENSMUSG00000021091	Serpina3n	49.5	23	72	60	60	45	275	79.5		0	0	0.580485	1.31111	0	0	2.23913	0.989138
ENSMUSG00000067001	Serpinb7	5	7	7	0	23	43	82.5	12		0	0	-3.08844	-7.13955	0	0	1.88538	-4.76123
ENSMUSG00000021403	Serpinb9b	497	263.5	721.5	580	63.5	112.5	161.5	125		0	0	0.519822	1.26612	0	0	1.26721	0.197385
ENSMUSG00000056306	Sertm1	1	12	7	0.5	86	165	64.5	27		0	0	2.67586	-5.18915	0	0	-0.380961	-2.78861
ENSMUSG00000032009	Sesn3	241	167.5	277.5	325.5	248	176.5	225.5	188		0	0	0.207664	0.814658	0	0	-0.144366	0.158173
ENSMUSG00000061186	Sfmbt2	75.5	77	63	43	30	27	25.5	14		0	0	-0.394568	-0.885764	0	0	-0.326705	-0.773338
ENSMUSG00000031548	Sfrp1	388.5	613	665	297	890.5	765.5	1151	787.5		0	0	0.776671	-1.01919	0	0	0.380274	-0.0209365
ENSMUSG00000073468	Sft2d1	271.5	183	281	332	186	181	205	201.5		0	0	-0.160223	0.844815	0	0	0.0633476	0.386025
ENSMUSG00000021474	Sfxn1	1666	928	1535.5	1410	1915	1001	1830.5	2015.5		0	0	-0.115736	0.505753	0	0	-0.034123	0.996405
ENSMUSG00000033720	Sfxn5	73.5	78	71	124	56.5	30.5	42.5	97.5		0	0	0.0388771	0.667359	0	0	-0.522808	1.84857
ENSMUSG00000040451	Sgms1	420	502.5	492	262.5	370	481	464	198		0	0	0.276354	-1.0368	0	0	0.2874	-1.34241
ENSMUSG00000021054	Sgpp1	428.5	199.5	423.5	460	331	173	273.5	383		0	0	-0.0618963	1.24493	0	0	-0.143365	1.02618
ENSMUSG00000032908	Sgpp2	9	20	13	7	55.5	81	66	49.5		0	0	0.689357	-1.00426	0	0	0.272385	-0.761839
ENSMUSG00000005043	Sgsh	245	152	215	258.5	100.5	83.5	87	175		0	0	-0.240529	0.803371	0	0	-0.259606	0.889081
ENSMUSG00000032261	Sh3bgrl2	268	423	335	263	381	441.5	568	411		0	0	0.364078	-0.633822	0	0	0.518882	-0.112806
ENSMUSG00000028082	Sh3d19	294.5	319	304	209	247.5	444	396.5	166		0	0	0.0219183	-0.678467	0	0	0.714051	-1.39963
ENSMUSG00000028488	Sh3gl2	25.5	25.5	36	11	91	158.5	174.5	47		0	0	0.411489	-1.23937	0	0	0.861155	-1.50164
ENSMUSG00000046280	She	390.5	586	554	169.5	144	387.5	130	114		0	0	0.4951	-1.729	0	0	-0.0944942	-1.83154
ENSMUSG00000044461	Shisa2	94.5	181	132	91.5	259.5	183.5	236.5	241		0	0	0.423328	-0.943169	0	0	-0.233157	0.4028
ENSMUSG00000050010	Shisa3	109.5	188	541	89.5	840.5	673	786	399.5		0	0	2.39076	-1.09332	0	0	-0.0872408	-0.801444
ENSMUSG00000041889	Shisa4	154	82.5	146.5	169	34.5	21	39.5	66.5		0	0	-0.109968	1.0955	0	0	0.0416586	1.87917
ENSMUSG00000053930	Shisa6	7	14	6	2.5	13	40.5	13	7		0	0	-0.491149	-4.4947	0	0	-0.144987	-2.68169
ENSMUSG00000025494	Sigirr	51	53	49	33.5	267.5	395.5	293	196		0	0	0.35112	-0.687327	0	0	0.0962791	-0.899664
ENSMUSG00000024042	Sik1	411.5	513	473	225.5	649	588	783	329		0	0	0.247592	-1.23437	0	0	0.270745	-0.904645
ENSMUSG00000024357	Sil1	300.5	230	315	401	433	276	400.5	474		0	0	0.24366	0.839707	0	0	-0.174732	0.942856
ENSMUSG00000037902	Sirpa	206	166.5	158.5	278.5	85.5	93	49	154		0	0	-0.231553	0.686587	0	0	-0.829648	0.742594
ENSMUSG00000025138	Sirt7	275.5	209	253	364	155	209	184	245		0	0	-0.139158	0.752091	0	0	0.211088	0.127773
ENSMUSG00000054074	Skida1	151.5	182.5	142	114	237.5	189	195	199.5		0	0	-0.0171532	-0.698228	0	0	-0.293874	-0.0180708
ENSMUSG00000020805	Slc13a5	134.5	189	180	122	21	92	59.5	68		0	0	0.307379	-0.670481	0	0	1.36615	-0.453619
ENSMUSG00000044367	Slc16a13	136	167.5	159.5	105.5	49.5	119.5	51	72.5		0	0	0.431891	-0.778322	0	0	-0.0834112	-0.628423
ENSMUSG00000025161	Slc16a3	125	122	145.5	27.5	2869	1717	2231.5	1381		0	0	0.29824	-2.00202	0	0	-0.362539	-0.31846
ENSMUSG00000037455	Slc18b1	188	156	199.5	297	157	108.5	139.5	248.5		0	0	0.0231237	0.962315	0	0	-0.286205	1.14362
ENSMUSG00000022199	Slc22a17	88	62	87.5	152	110.5	47	87	130		0	0	0.0582373	1.49082	0	0	-0.371785	1.49678
ENSMUSG00000032602	Slc25a20	292	296	325	126.5	337	313.5	359.5	148		0	0	0.18403	-1.22609	0	0	0.106112	-1.03335
ENSMUSG00000046329	Slc25a23	113	133	139.5	75.5	380	216.5	351	229		0	0	0.339805	-0.975466	0	0	-0.00934267	-0.0135907
ENSMUSG00000040322	Slc25a24	1779	1366.5	1743	683.5	791	918	709.5	399		0	0	-0.00280594	-0.921143	0	0	-0.147136	-1.2361
ENSMUSG00000026819	Slc25a25	331.5	430	395.5	264.5	191	296	206.5	169.5		0	0	0.24754	-0.642344	0	0	0.0168497	-0.795307
ENSMUSG00000022003	Slc25a30	230	284	207	180	201	275	167.5	183.5		0	0	0.0351069	-0.637144	0	0	-0.12777	-0.580972
ENSMUSG00000031808	Slc27a1	265.5	206.5	268.5	336	338	228.5	279	281.5		0	0	0.00212545	0.558585	0	0	-0.336324	0.311525
ENSMUSG00000024891	Slc29a2	162.5	238	151.5	141	125.5	204	138	175.5		0	0	-0.0542354	-0.753228	0	0	0.421669	-0.21727
ENSMUSG00000037490	Slc2a12	55	40	56.5	78	69	36.5	96	121.5		0	0	-0.0377924	0.891502	0	0	0.176957	1.87664
ENSMUSG00000036067	Slc2a6	86	36	185	79	159	125.5	156.5	136.5		0	0	1.0709	1.13064	0	0	0.0141525	-0.00528075
ENSMUSG00000042195	Slc35f2	52.5	81	69.5	52	280	324	418	187		0	0	0.577713	-0.468982	0	0	0.527261	-0.706513
ENSMUSG00000047789	Slc38a9	122	103.5	140	175	166.5	135	144.5	173		0	0	0.12915	0.634849	0	0	-0.0648952	0.25384
ENSMUSG00000046822	Slc39a3	291	357.5	308.5	200	278.5	303.5	236.5	192.5		0	0	0.0687474	-0.807553	0	0	-0.338258	-0.630427
ENSMUSG00000024270	Slc39a6	1390	1228.5	1335.5	1946.5	807	839	734.5	1062		0	0	-0.102921	0.738937	0	0	-0.229586	0.317618
ENSMUSG00000013275	Slc41a1	496	643	486.5	429.5	479.5	569.5	427.5	387		0	0	0.0374528	-0.593231	0	0	-0.200703	-0.599495
ENSMUSG00000027075	Slc43a1	45.5	80	43.5	38	56	86	58.5	57.5		0	0	-0.0812929	-0.961673	0	0	-0.105847	-0.48015
ENSMUSG00000089774	Slc5a3	582.5	328	476	570	442	355	413.5	472		0	0	-0.294963	0.796191	0	0	-0.186238	0.351126
ENSMUSG00000031297	Slc7a3	71	103.5	109.5	49.5	973	1663	1163	557		0	0	0.624311	-1.09228	0	0	0.210684	-1.51596
ENSMUSG00000060681	Slc9a6	235	191.5	246	86	197	135	179.5	94		0	0	0.0472481	-1.0948	0	0	-0.159437	-0.73849
ENSMUSG00000046699	Slitrk4	29	11	33.5	85	21	19	12	32		0	0	-0.18149	2.81405	0	0	-1.49476	0.0191698
ENSMUSG00000022676	Snai2	145.5	101.5	108	240.5	44.5	45	35	80		0	0	-0.496615	1.39092	0	0	-0.571128	0.796586
ENSMUSG00000032398	Snapc5	92.5	60.5	99	103.5	94.5	88	107.5	94.5		0	0	0.115812	0.831569	0	0	0.251563	-0.068679
ENSMUSG00000023064	Sncg	107.5	109.5	134	203	144.5	198	272	209.5		0	0	0.0986909	1.03382	0	0	1.00129	0.0426456
ENSMUSG00000029402	Snrnp35	205	224.5	187	145.5	195.5	248	217.5	200		0	0	-0.213184	-0.65643	0	0	0.113881	-0.363975
ENSMUSG00000042364	Snx18	2633	1765	2710	3196.5	1738	1350	1593.5	1711		0	0	0.0405207	0.870172	0	0	-0.133524	0.294011
ENSMUSG00000005656	Snx6	849.5	616	821	954.5	852	689.5	873	965.5		0	0	-0.0662676	0.606156	0	0	0.0349112	0.46162
ENSMUSG00000038037	Socs1	84.5	55	58.5	97	12	20	13	42.5		0	0	-0.636603	0.619916	0	0	0.0757009	1.23238
ENSMUSG00000038485	Socs7	542	737	533	474	437	626.5	460	448.5		0	0	-0.0610295	-0.631607	0	0	0.0422731	-0.536209
ENSMUSG00000031626	Sorbs2	877	693	1315	1102	240	350	373.5	419		0	0	0.615222	0.609925	0	0	0.686736	0.276069
ENSMUSG00000029093	Sorcs2	116	75.5	81.5	121.5	59.5	67.5	57	66.5		0	0	-0.605539	0.89629	0	0	0.159946	-0.139286
ENSMUSG00000063632	Sox11	1218	1642.5	1083	1013	1788	1417.5	1637	1336		0	0	-0.146105	-0.684852	0	0	-0.116649	-0.170976
ENSMUSG00000070643	Sox13	401.5	524	494.5	347	1428.5	1280.5	1207	962		0	0	0.265409	-0.573162	0	0	-0.266518	-0.382771
ENSMUSG00000090828	Sox2ot	52	39	46	70	99.5	46.5	58.5	103.5		0	0	-0.0909563	0.879036	0	0	-0.713688	1.03756
ENSMUSG00000051910	Sox6	223	249	223	154	211	129	165	147.5		0	0	0.0260431	-0.787127	0	0	-0.401888	0.421478
ENSMUSG00000038560	Sp6	23.5	64	62	19	27.5	86.5	91.5	22		0	0	1.36387	-1.83606	0	0	1.60073	-2.01912
ENSMUSG00000038305	Spats2l	386.5	581	498.5	359.5	729.5	710.5	837	483		0	0	0.440367	-0.684994	0	0	0.260704	-0.570004
ENSMUSG00000026207	Speg	128	44	117	157	104.5	28	83	40		0	0	0.0624812	1.89742	0	0	-0.195538	0.274974
ENSMUSG00000055561	Spink5	8	0	31	8	122	193	514.5	58.5		0	0	1.36982	6.33985	0	0	1.8968	-1.73041
ENSMUSG00000074227	Spint2	119	167.5	196.5	99	925	853.5	1074.5	510		0	0	0.784848	-0.779081	0	0	0.222526	-0.616462
ENSMUSG00000051457	Spn	267	362	272	174	732	676	460.5	894		0	0	-0.0586861	-1.04685	0	0	-0.623206	0.324278
ENSMUSG00000058297	Spock2	10	27.5	21.5	4	1014	426.5	659.5	363		0	0	0.835638	-2.92062	0	0	-0.629068	-0.286722
ENSMUSG00000037379	Spon2	68.5	154	128	80.5	97.5	174	115	194.5		0	0	1.09179	-0.882427	0	0	0.144768	0.209089
ENSMUSG00000057522	Spop	2604	3976	2665	1940.5	1491.5	2957	1365.5	1296		0	0	0.0467428	-1.05229	0	0	-0.100686	-1.13463
ENSMUSG00000027366	Sppl2a	639	350	744.5	734.5	689	352	714	702		0	0	0.24039	1.03648	0	0	-0.0207478	0.978809
ENSMUSG00000050359	Sprr1a	10	13	30	42.5	158	181	1204	59		0	0	1.06482	2.39237	0	0	2.9418	-1.75247
ENSMUSG00000050092	Sprr2b	53.5	36	141	255.5	72	63.5	445.5	205		0	0	1.2057	2.53442	0	0	2.58602	1.7006
ENSMUSG00000037211	Spry1	46.5	86.5	48.5	48.5	31	87.5	36.5	55		0	0	0.0742783	-0.814414	0	0	0.591823	-0.675989
ENSMUSG00000022114	Spry2	429	630.5	405	336	654.5	782	437.5	326.5		0	0	-0.0593111	-0.854124	0	0	-0.595754	-1.23915
ENSMUSG00000024427	Spry4	535.5	742	713	315.5	1075	1224	1013.5	524.5		0	0	0.463421	-1.24658	0	0	-0.0890238	-1.27139
ENSMUSG00000046997	Spsb4	83.5	114	77	60	33	52	44	46.5		0	0	-0.0370682	-0.925661	0	0	0.54953	-0.0477861
ENSMUSG00000026532	Spta1	87.5	26	90.5	66.5	95.5	72.5	201	60		0	0	-0.185628	0.775466	0	0	0.962423	-0.125266
ENSMUSG00000021036	Sptlc2	903.5	792.5	1092	1229	853.5	842.5	900.5	920		0	0	0.314393	0.6648	0	0	0.109993	0.113882
ENSMUSG00000043461	Sptssb	39	48.5	79.5	28	303.5	187	244	164		0	0	0.787973	-0.68387	0	0	-0.403781	-0.242225
ENSMUSG00000020077	Srgn	5.5	6	5	1	219	307	344.5	55		0	0	-0.695705	-4.14369	0	0	0.64021	-2.41642
ENSMUSG00000062604	Srpk2	632	418.5	566	647.5	749.5	483	673.5	689		0	0	-0.220531	0.606712	0	0	-0.18573	0.450333
ENSMUSG00000032042	Srpr	1543	1756	1782.5	1142.5	1352.5	1727.5	1520	1030.5		0	0	0.185862	-0.606853	0	0	0.121151	-0.679107
ENSMUSG00000090084	Srpx	38	29	47	65.5	111.5	55.5	128	263		0	0	0.297761	1.12288	0	0	0.139745	2.71159
ENSMUSG00000001323	Srr	78	101	95	67.5	92.5	66.5	78	63.5		0	0	0.211583	-0.566702	0	0	-0.359859	-0.221562
ENSMUSG00000037013	Ss18	1091.5	701	1028.5	1255.5	940.5	649.5	1082.5	1144		0	0	-0.0877476	0.727876	0	0	0.216881	0.82661
ENSMUSG00000035279	Ssc5d	430	286	505.5	525	803	400	487.5	628		0	0	0.243438	0.875316	0	0	-0.781461	0.552315
ENSMUSG00000027007	Ssfa2	1042	1414	985	831	444	746.5	551	380		0	0	-0.100673	-0.767343	0	0	0.211047	-0.956404
ENSMUSG00000030255	Sspn	264.5	92.5	255.5	208	589	121	426	382.5		0	0	-0.019646	1.09947	0	0	-0.442053	1.72002
ENSMUSG00000029038	Ssu72	910	531.5	1045.5	809	890	606	1091	800		0	0	0.178209	0.554769	0	0	0.326525	0.442314
ENSMUSG00000036825	Ssx2ip	223	274.5	182	166.5	159	221	176	155		0	0	-0.381113	-0.702495	0	0	0.0999331	-0.594196
ENSMUSG00000056091	St3gal5	168	140.5	211.5	215.5	69.5	79.5	71.5	100.5		0	0	0.279968	0.609926	0	0	0.136422	0.536704
ENSMUSG00000022747	St3gal6	415.5	740.5	709	365	680	976	630	690		0	0	0.739618	-1.00069	0	0	-0.106644	-0.519216
ENSMUSG00000022885	St6gal1	120	203	163.5	129	240.5	290	218	169		0	0	0.484483	-0.66096	0	0	-0.153592	-0.856757
ENSMUSG00000025789	St8sia2	9	21.5	19	3	32	110.5	35.5	23		0	0	1.21956	-2.83371	0	0	0.0585394	-2.4728
ENSMUSG00000032502	Stac	55	107.5	81	19.5	87.5	161.5	89.5	52		0	0	0.65744	-2.48096	0	0	0.0390042	-1.54593
ENSMUSG00000030688	Stard10	123	102	117.5	156	160	106.5	142	98.5		0	0	-0.146372	0.758231	0	0	0.00789862	-0.00666392
ENSMUSG00000003062	Stard3nl	271	300	312.5	165.5	258.5	319	302	171		0	0	0.106613	-0.789613	0	0	0.0782221	-0.948285
ENSMUSG00000033705	Stard9	366.5	552	367.5	339.5	485.5	501	379	506		0	0	0.0345629	-0.578219	0	0	-0.162089	-0.000101392
ENSMUSG00000004043	Stat5a	266	157	264	293	249	137	195.5	222.5		0	0	-0.012375	0.789061	0	0	-0.259223	0.793209
ENSMUSG00000014813	Stc1	95.5	191	263.5	40	38	121	132	13		0	0	1.37467	-2.28234	0	0	1.94964	-3.27115
ENSMUSG00000015652	Steap1	95.5	82	111	153.5	18	23	22.5	44		0	0	0.239066	0.799752	0	0	-0.0930635	0.811606
ENSMUSG00000026389	Steap3	118.5	93	102.5	150	82	47	96	145		0	0	-0.267768	0.835618	0	0	0.262734	1.68499
ENSMUSG00000012428	Steap4	50.5	66	53	28	191	163	181.5	61.5		0	0	0.477897	-1.26774	0	0	-0.0161485	-1.266
ENSMUSG00000003068	Stk11	1123	1427.5	1026	730	1168	1336	1127	983		0	0	-0.116198	-1.03912	0	0	-0.0467272	-0.40495
ENSMUSG00000028832	Stmn1	1078.5	1966	961	854	2098.5	1970.5	1711.5	1672.5		0	0	-0.2244	-1.26042	0	0	-0.340309	-0.231828
ENSMUSG00000047854	Stx19	36	33.5	50.5	78.5	58	46	39.5	42		0	0	0.187524	1.9659	0	0	-0.780514	-0.183842
ENSMUSG00000016918	Sulf1	626	389	831	980	473	450.5	1023.5	725		0	0	0.353966	1.37414	0	0	0.998471	0.665669
ENSMUSG00000042524	Sun2	609	984	526	657	593	677	449.5	589		0	0	-0.103263	-0.492218	0	0	-0.43571	-0.190631
ENSMUSG00000035726	Supt16	3323	3369	2751	2196	4436	4020	4483	3935.5		0	0	-0.235929	-0.653501	0	0	0.0151255	-0.0320029
ENSMUSG00000015790	Surf1	293	244.5	343	399	293	312.5	324	383.5		0	0	0.27657	0.769403	0	0	0.101166	0.402845
ENSMUSG00000038578	Susd1	37	80	49.5	25	57.5	171	92.5	39		0	0	0.376948	-1.79688	0	0	0.967653	-2.17163
ENSMUSG00000026646	Suv39h2	180	194	130.5	117.5	212	191	217	149.5		0	0	-0.675949	-0.711748	0	0	0.0266914	-0.36082
ENSMUSG00000031357	Syap1	290.5	187	291.5	299.5	355	263	351.5	307.5		0	0	0.058901	0.609756	0	0	0.0226746	0.331749
ENSMUSG00000036863	Syde2	237	399.5	229	196	189	264.5	165	216.5		0	0	-0.0564703	-1.11289	0	0	0.060356	-0.306545
ENSMUSG00000063450	Syne2	4082	5087.5	3147	2613	10660	12809	7320	6800		0	0	-0.361202	-0.911535	0	0	-0.545935	-1.02063
ENSMUSG00000043079	Synpo	125	117	169.5	206	186	137	224.5	188		0	0	0.382459	0.803064	0	0	0.278964	0.488109
ENSMUSG00000028860	Sytl1	45	25	84.5	85.5	53	29.5	128.5	57		0	0	0.937835	1.81544	0	0	1.41746	0.661271
ENSMUSG00000015755	Tab2	1880	2407	1806	1249	1326.5	1642	1191.5	930.5		0	0	-0.0772993	-0.926388	0	0	-0.178134	-0.832017
ENSMUSG00000030852	Tacc2	1915	2127	2107	1100	1385.5	1777.5	1259.5	1015		0	0	0.159781	-0.964085	0	0	-0.107571	-0.790771
ENSMUSG00000050891	Tatdn1	104.5	69	102	105.5	102	77	87.5	107		0	0	-0.186008	0.360417	0	0	-0.38132	0.597182
ENSMUSG00000039178	Tbc1d19	132.5	107.5	148.5	165	143	87.5	138.5	147		0	0	0.271203	0.545715	0	0	-0.0367401	0.733927
ENSMUSG00000038122	Tbc1d32	96.5	107.5	77	48	190	135	133	76		0	0	-0.392073	-1.22568	0	0	-0.532432	-0.933667
ENSMUSG00000031709	Tbc1d9	217	206.5	220.5	381.5	31	97.5	29.5	127		0	0	0.0164097	1.03429	0	0	0.294709	0.418268
ENSMUSG00000038517	Tbkbp1	294	252.5	316.5	144	367.5	295	239	177.5		0	0	0.166237	-0.779276	0	0	-0.717901	-0.739979
ENSMUSG00000001444	Tbx21	4	11.5	7	2	108	56.5	41	55		0	0	1.74298	-2.52655	0	0	-1.40366	0.0473759
ENSMUSG00000018263	Tbx5	93.5	66.5	78	110.5	30	19	24	53.5		0	0	-0.255353	0.720244	0	0	-0.18941	1.15314
ENSMUSG00000059540	Tcea2	73.5	117.5	77	63.5	165	149	120	133		0	0	0.0936915	-0.792831	0	0	-0.488291	0.121837
ENSMUSG00000055799	Tcf7l1	528	675	504	439.5	724	645	753	481.5		0	0	-0.0192991	-0.617041	0	0	0.0848078	-0.438566
ENSMUSG00000020432	Tcn2	318.5	257	392.5	401.5	272.5	249.5	400	228		0	0	0.308121	0.615614	0	0	0.483679	-0.0978613
ENSMUSG00000039461	Tcta	112	80	131	163.5	96.5	81	111.5	110		0	0	0.220785	1.05848	0	0	0.0844238	0.422408
ENSMUSG00000021953	Tdh	8	36	63	13.5	646.5	826	1297.5	462		0	0	2.92523	-1.33499	0	0	1.03517	-0.795793
ENSMUSG00000066621	Tecpr1	377.5	291	399	449	208	187	228	329		0	0	0.128418	0.630397	0	0	0.107638	0.900631
ENSMUSG00000033985	Tesk2	434	503	487	322.5	157	306	215.5	157.5		0	0	0.261699	-0.644104	0	0	0.482061	-0.772636
ENSMUSG00000047146	Tet1	67.5	42	50	116.5	329	116	587	235.5		0	0	-0.629141	1.33712	0	0	0.899512	0.948273
ENSMUSG00000040548	Tex2	290	337	310	187.5	250	298	301	173		0	0	0.19921	-0.784367	0	0	0.326408	-0.822614
ENSMUSG00000021253	Tgfb3	528	816	606	531	300	506.5	251.5	288		0	0	0.196975	-0.598455	0	0	-0.306477	-0.857791
ENSMUSG00000035493	Tgfbi	206	245	218.5	379	246.5	262.5	359	464.5		0	0	0.0913344	0.667343	0	0	0.464961	0.639751
ENSMUSG00000029287	Tgfbr3	156.5	209.5	160	346.5	106.5	131	92.5	270		0	0	0.181241	0.648571	0	0	-0.19653	0.967147
ENSMUSG00000022218	Tgm1	166.5	182.5	406	104	243	468	409.5	113.5		0	0	1.2183	-0.742545	0	0	0.73629	-2.06085
ENSMUSG00000037820	Tgm2	589.5	1444.5	887	519	2305.5	3530.5	1913.5	2069		0	0	0.527152	-1.47015	0	0	-0.230019	-0.804065
ENSMUSG00000027401	Tgm3	46	55	94.5	21	331	795	604	136.5		0	0	1.16217	-1.12915	0	0	0.879269	-2.51957
ENSMUSG00000023885	Thbs2	2166	2605.5	2828	1550.5	1617	1953	2313	1252		0	0	0.377707	-0.756804	0	0	0.536161	-0.654068
ENSMUSG00000048550	Thnsl1	64	79.5	76	52	97	80.5	85	67.5		0	0	0.413907	-0.569712	0	0	-0.262851	-0.399735
ENSMUSG00000032625	Thsd7a	372.5	316	350.5	483	209.5	189.5	210.5	275		0	0	-0.00633677	0.628379	0	0	0.110255	0.659802
ENSMUSG00000002489	Tiam1	417.5	650.5	437	395	423	570	449.5	401.5		0	0	0.152882	-0.713106	0	0	0.0505423	-0.541272
ENSMUSG00000046591	Ticrr	500.5	671	359	346.5	535.5	567	394.5	558		0	0	-0.409177	-0.921908	0	0	-0.35358	-0.00697874
ENSMUSG00000027076	Timm10	203	131.5	208.5	209.5	166.5	140	176	215		0	0	0.102109	0.568746	0	0	0.10182	0.597851
ENSMUSG00000020044	Timp3	4102	2827	6045.5	5834	3410	3177	4601	3816.5		0	0	0.555506	1.11471	0	0	0.411472	0.195596
ENSMUSG00000030516	Tjp1	2248.5	2706	2140	1048.5	5323.5	4769	3849	2588.5		0	0	-0.0432894	-1.39002	0	0	-0.488784	-0.92202
ENSMUSG00000024812	Tjp2	1565	1698	2041	1048.5	1194	1912	1636	979.5		0	0	0.374631	-0.668437	0	0	0.456027	-0.99571
ENSMUSG00000038217	Tlcd2	71.5	71	60	109.5	95.5	82	62	110.5		0	0	-0.305311	0.683979	0	0	-0.33109	0.464754
ENSMUSG00000034105	Tldc1	129	101	147.5	159	106.5	64.5	88.5	139		0	0	0.0945791	0.815503	0	0	-0.240933	1.00754
ENSMUSG00000008305	Tle1	589	831	573.5	550.5	350	505.5	331	350.5		0	0	0.0280064	-0.65729	0	0	-0.137173	-0.360597
ENSMUSG00000027995	Tlr2	88	55	116.5	96.5	86.5	53	118	100.5		0	0	0.219051	0.836221	0	0	0.185756	0.867632
ENSMUSG00000068327	Tlx2	9	14	42.5	1.5	119	140	75	23		0	0	2.39476	-4.44177	0	0	-0.918229	-2.68196
ENSMUSG00000025016	Tm9sf3	4564	3531	4338	6070	3738	3148.5	3348	3976		0	0	-0.219401	0.792676	0	0	-0.203802	0.317195
ENSMUSG00000020225	Tmbim4	498.5	491	654	777.5	472	490	578	514.5		0	0	0.381332	0.541868	0	0	0.265181	0.159998
ENSMUSG00000038540	Tmc3	24	19	29	39	128.5	98.5	254	193		0	0	1.04447	1.27585	0	0	1.0212	0.801951
ENSMUSG00000050106	Tmc8	34	99	45.5	37	164	223.5	96.5	135		0	0	0.18326	-1.26453	0	0	-0.71169	-0.630521
ENSMUSG00000042066	Tmcc2	380	478	355.5	249.5	281	391	247	199		0	0	0.060364	-0.955713	0	0	-0.346424	-0.979934
ENSMUSG00000063406	Tmed5	1040	611	936.5	986.5	597.5	583.5	643	716.5		0	0	-0.166652	0.679301	0	0	0.0949545	0.255535
ENSMUSG00000034111	Tmed8	217	290.5	205	194	184.5	255.5	161	164.5		0	0	0.0204174	-0.529448	0	0	-0.111988	-0.704133
ENSMUSG00000045980	Tmem104	171.5	133	182	206	68	77	61	113.5		0	0	0.089543	0.662636	0	0	0.103586	0.501723
ENSMUSG00000052369	Tmem106c	136	178	137	107	175	157	145	139.5		0	0	-0.0139888	-0.704046	0	0	-0.209478	-0.0267282
ENSMUSG00000034659	Tmem109	1083	1265	983	667	855.5	979	802	733.5		0	0	-0.114553	-0.914159	0	0	-0.0600055	-0.355996
ENSMUSG00000054675	Tmem119	91	209	138	56.5	218.5	284	149	133		0	0	0.538157	-1.83625	0	0	-0.694943	-0.944848
ENSMUSG00000039886	Tmem120a	345.5	250.5	376.5	410.5	191	155	191.5	237.5		0	0	0.0678522	0.680846	0	0	0.00873568	0.738141
ENSMUSG00000039428	Tmem135	265	156	286.5	302	261.5	156	262	265		0	0	0.0948939	0.969608	0	0	-0.185721	0.795073
ENSMUSG00000002781	Tmem143	186	194.5	185	106.5	225	190.5	204.5	163		0	0	0.0657996	-0.875586	0	0	-0.206596	-0.127609
ENSMUSG00000029569	Tmem168	392	216	398	473	407	220	402	424		0	0	0.0046397	1.11017	0	0	-0.00161239	0.784482
ENSMUSG00000087370	Tmem170b	170	330	168	163.5	314	445	269	285		0	0	-0.147678	-0.986596	0	0	-0.0932146	-0.694404
ENSMUSG00000023367	Tmem176a	84	28.5	86	87.5	369	66.5	457	207.5		0	0	0.213028	1.49343	0	0	0.264302	1.48622
ENSMUSG00000029810	Tmem176b	247.5	131	341.5	278	801.5	255	952	603.5		0	0	0.352809	1.09224	0	0	0.197672	1.27686
ENSMUSG00000069520	Tmem19	225.5	257	286	427	149	216.5	174.5	280		0	0	0.348843	0.737198	0	0	0.178475	0.341096
ENSMUSG00000014856	Tmem208	212	169.5	214.5	255.5	135.5	155	166.5	250.5		0	0	-0.258466	0.579023	0	0	0.239144	0.556907
ENSMUSG00000032121	Tmem218	43	66	42.5	43	116.5	125.5	94	96.5		0	0	-0.0524138	-0.7115	0	0	-0.218617	-0.223264
ENSMUSG00000039611	Tmem246	120.5	157	122	96	133	206.5	65	124		0	0	0.00700951	-0.624667	0	0	-1.08842	-0.726513
ENSMUSG00000036339	Tmem260	115	106.5	118.5	206.5	187	125.5	168	239		0	0	0.0554846	1.01279	0	0	-0.149316	0.978571
ENSMUSG00000050777	Tmem37	146	95.5	160	154	37.5	37	43.5	59.5		0	0	0.108338	0.632522	0	0	0.68594	0.486669
ENSMUSG00000024180	Tmem8	31.5	36	28.5	106.5	11	31	13	67.5		0	0	-0.363167	1.63089	0	0	0.689357	0.984048
ENSMUSG00000031021	Tmem9b	304	195.5	365	337	213.5	152	235	210		0	0	0.27761	0.757388	0	0	0.254748	0.322411
ENSMUSG00000079260	Tmppe	233.5	329	243.5	192.5	226	324.5	224	214.5		0	0	0.0822258	-0.64288	0	0	0.221926	-0.63043
ENSMUSG00000054537	Tmprss11e	5	0	13	12	12	68	158	20		0	0	0.370996	6.91886	0	0	10.6225	-1.96868
ENSMUSG00000048764	Tmprss11f	37	9	26	48.5	7	10	55.5	0		0	0	-0.584907	2.27569	0	0	2.77623	-6.91886
ENSMUSG00000028958	Tmub1	80.5	106.5	69	60.5	56	67.5	49	46		0	0	-0.248848	-0.694487	0	0	-0.316295	-0.262737
ENSMUSG00000021072	Tmx1	924	593.5	918	979	862.5	598	847	853		0	0	-0.00858968	0.745222	0	0	-0.0239059	0.491801
ENSMUSG00000024614	Tmx3	744.5	670.5	768	430	760.5	728.5	759	534		0	0	0.00368317	-0.637612	0	0	-0.013244	-0.561765
ENSMUSG00000062210	Tnfaip8	91	52.5	74.5	88	85	36.5	91	84.5		0	0	-0.454325	0.757487	0	0	0.278551	1.07643
ENSMUSG00000023905	Tnfrsf12a	1055	847.5	1056.5	1372.5	321	614	468	457.5		0	0	0.0152013	0.718502	0	0	0.522753	-0.423107
ENSMUSG00000037613	Tnfrsf23	86	92.5	122	59	51.5	77	64	18.5		0	0	0.513831	-0.671243	0	0	0.243993	-2.36699
ENSMUSG00000035678	Tnfsf9	88.5	186	116	110	47.5	136.5	44	44		0	0	0.169395	-0.837528	0	0	-0.243851	-1.75368
ENSMUSG00000009470	Tnpo1	3772	2311.5	3505	3808.5	3330	2554.5	3587	3808.5		0	0	-0.163794	0.851855	0	0	0.107199	0.456107
ENSMUSG00000048546	Tob2	673	944	658	534.5	576.5	731	481.5	467		0	0	0.0125471	-0.831673	0	0	-0.285181	-0.626373
ENSMUSG00000000934	Top1mt	171.5	167.5	155	103.5	124.5	161.5	113	95.5		0	0	-0.189975	-0.450566	0	0	-0.180179	-0.793983
ENSMUSG00000036822	Topors	701	694.5	569	426	670	731.5	717	511		0	0	-0.231382	-0.714323	0	0	0.0962687	-0.439483
ENSMUSG00000043668	Tox3	26.5	69	28	21	137.5	127.5	117	141		0	0	0.279014	-1.92618	0	0	-0.140801	0.393362
ENSMUSG00000000296	Tpd52l1	121	98.5	154	165	44.5	67	78.5	64.5		0	0	0.288812	0.692059	0	0	0.832319	-0.219399
ENSMUSG00000014846	Tppp3	207	412.5	359	184	776	762	948	512		0	0	0.845141	-1.10249	0	0	0.314943	-0.522031
ENSMUSG00000002043	Trappc6a	74.5	57	89.5	125.5	184.5	89.5	192	197.5		0	0	0.254484	1.15169	0	0	0.0915686	1.13242
ENSMUSG00000005892	Trh	3	6	14	0	1639.5	1184	2947	282		0	0	2.74723	-6.33985	0	0	0.840628	-2.07475
ENSMUSG00000047821	Trim16	1203	533	1541	1133	604.5	384.5	759	656		0	0	0.341771	1.11229	0	0	0.351157	0.845036
ENSMUSG00000027993	Trim2	249	200	299.5	307.5	478	387.5	612	494		0	0	0.226087	0.641806	0	0	0.374398	0.308248
ENSMUSG00000018548	Trim37	594	839.5	564	521	837.5	986.5	814	769.5		0	0	-0.0873797	-0.615139	0	0	-0.00367071	-0.370955
ENSMUSG00000054517	Trim65	122	121	99	75	106.5	103	69	84		0	0	-0.317825	-0.727823	0	0	-0.633562	-0.343556
ENSMUSG00000079259	Trim71	180.5	284.5	234.5	148	567	504	613	363		0	0	0.445509	-0.919502	0	0	0.0743006	-0.499535
ENSMUSG00000033088	Triobp	457	631.5	464	285	727	762	741.5	336		0	0	0.0617773	-1.20706	0	0	-0.0329345	-1.19448
ENSMUSG00000018199	Trove2	938.5	607	935.5	974	945.5	759.5	998	934		0	0	-0.0245233	0.702871	0	0	0.0368012	0.287746
ENSMUSG00000026510	Trp53bp2	343	394.5	365	224	329	327	353	210.5		0	0	0.135108	-0.853001	0	0	0.149763	-0.492755
ENSMUSG00000028211	Trp53inp1	1538	623.5	1570.5	1415	1576	852	1953.5	1268.5		0	0	0.00503029	1.28398	0	0	0.436235	0.525203
ENSMUSG00000031997	Trpc6	29	41.5	69	25.5	125	92	264.5	88		0	0	1.18658	-0.535551	0	0	0.936488	-0.033222
ENSMUSG00000052387	Trpm3	103	76.5	113	117	123	72.5	111.5	107.5		0	0	0.234934	0.44234	0	0	-0.176593	0.638905
ENSMUSG00000014158	Trpv4	107.5	41.5	133	72	224	50.5	238.5	93		0	0	0.0502963	0.741756	0	0	0.197289	1.13819
ENSMUSG00000035585	Tsen34	1294	1513.5	1137.5	933	1305	1334.5	1247	1044.5		0	0	-0.171271	-0.780493	0	0	-0.0170461	-0.319005
ENSMUSG00000020963	Tshr	449	695	459	301	461	576.5	279	381		0	0	-0.0347379	-1.20842	0	0	-0.590182	-0.560944
ENSMUSG00000046982	Tshz1	393.5	542	305	361	517	527.5	388	459		0	0	-0.358673	-0.624946	0	0	-0.386759	-0.276539
ENSMUSG00000067377	Tspan6	189	141	178.5	215.5	173	96.5	185.5	181.5		0	0	-0.207886	0.541316	0	0	0.190896	0.903216
ENSMUSG00000030352	Tspan9	670	542	874	829	129	177	232	183.5		0	0	0.39964	0.660939	0	0	0.686091	-0.0802822
ENSMUSG00000038984	Tspyl5	56	86	61	49	48.5	50.5	40.5	51.5		0	0	-0.0265191	-0.749179	0	0	-0.0951247	-0.094749
ENSMUSG00000056832	Ttc26	43	29	55.5	69	45.5	33	63.5	58		0	0	0.540553	1.29796	0	0	0.432184	0.655092
ENSMUSG00000033530	Ttc7b	408	558.5	420	355.5	326.5	488.5	333	300		0	0	0.0703558	-0.50357	0	0	0.0847249	-0.698903
ENSMUSG00000042734	Ttc9	82.5	108	92	69.5	98.5	104	100	97		0	0	0.219183	-0.738544	0	0	0.0562373	-0.027829
ENSMUSG00000030428	Ttyh1	36	48.5	75	18.5	371.5	130	285	116		0	0	1.13584	-1.07239	0	0	-0.352823	-0.370556
ENSMUSG00000034714	Ttyh2	293.5	147.5	314	433	281	186	231	299.5		0	0	0.0586084	1.54748	0	0	-0.331078	0.611285
ENSMUSG00000026202	Tuba4a	426	282.5	496	432	457	562.5	670	321		0	0	0.192498	0.635758	0	0	0.557656	-0.776699
ENSMUSG00000010054	Tusc2	90.5	63	86.5	118.5	91	80.5	93.5	135		0	0	-0.23776	0.678546	0	0	-0.0396971	0.857535
ENSMUSG00000050908	Tvp23a	96.5	72	77	108.5	101.5	67	75	107		0	0	-0.239631	0.393949	0	0	-0.53073	0.590785
ENSMUSG00000022451	Twf1	1056	508.5	1049.5	1085.5	763.5	499	915.5	851		0	0	-0.0252544	1.06407	0	0	0.221779	0.761066
ENSMUSG00000035898	Uba6	656.5	383	581.5	637.5	479	356	540.5	568		0	0	-0.185123	0.678775	0	0	0.163221	0.681416
ENSMUSG00000050628	Ubald2	360	484	364.5	295.5	790.5	763	792	595.5		0	0	-0.125666	-0.685114	0	0	-0.0573622	-0.344234
ENSMUSG00000039473	Ubn1	788	1140	750	559	739	964.5	629	678		0	0	-0.0153168	-0.994814	0	0	-0.214894	-0.483729
ENSMUSG00000020634	Ubxn2a	274	305	246	195	299	335.5	327	223		0	0	-0.291986	-0.613119	0	0	0.0549325	-0.614594
ENSMUSG00000052906	Ubxn8	203	154	193	250	134	173.5	146.5	177.5		0	0	-0.0523216	0.714527	0	0	0.0551587	-0.214719
ENSMUSG00000029223	Uchl1	440	662	631	248.5	536	1095	583.5	340.5		0	0	0.47787	-1.44699	0	0	0.1163	-1.64417
ENSMUSG00000044988	Ucn3	2	15	3.5	0	44.5	98	30	22		0	0	-0.201678	-7.33092	0	0	-0.554207	-2.05151
ENSMUSG00000027746	Ufm1	437.5	345	478.5	531.5	388	335	430.5	495		0	0	0.0916065	0.713207	0	0	0.127568	0.524536
ENSMUSG00000054545	Ugt1a6a	105	61	130.5	100.5	263.5	140.5	201	306		0	0	0.270999	0.841113	0	0	-0.602372	1.01302
ENSMUSG00000032854	Ugt8a	149	196	171	72.5	131	174.5	130	76.5		0	0	0.216044	-1.46194	0	0	-0.0452241	-1.38199
ENSMUSG00000002058	Unc119	63	39	63.5	95	131	45.5	108	87		0	0	-0.114905	1.17171	0	0	-0.420903	0.797006
ENSMUSG00000028456	Unc13b	108.5	130	132.5	73	157	164	190	89		0	0	0.443099	-0.781784	0	0	0.31974	-0.674227
ENSMUSG00000063626	Unc5d	64.5	102	101	46	455.5	259	395	284		0	0	0.823772	-1.18926	0	0	-0.168893	0.193186
ENSMUSG00000036908	Unc93b1	91	82	106.5	144.5	106.5	75	122	131		0	0	0.342014	0.963063	0	0	0.173953	0.902804
ENSMUSG00000015127	Unkl	214.5	296.5	186.5	187	261.5	302	195.5	207.5		0	0	-0.141373	-0.608174	0	0	-0.263531	-0.607081
ENSMUSG00000020407	Upp1	260	172	401.5	264	406.5	634.5	701.5	180		0	0	0.72351	0.452734	0	0	0.738366	-1.6953
ENSMUSG00000028560	Usp1	1374	1997.5	1013	1015	1982	2801.5	1615	2055.5		0	0	-0.49708	-0.847968	0	0	-0.344372	-0.485271
ENSMUSG00000079470	Utp14b	145	193.5	117	126.5	178	194	146.5	159		0	0	-0.340147	-0.356888	0	0	-0.248107	-0.414839
ENSMUSG00000073002	Vamp5	90	73.5	108.5	151	45.5	49	49.5	92		0	0	0.268675	1.12871	0	0	0.101973	1.06166
ENSMUSG00000039646	Vasn	408	348.5	395.5	574.5	177	234.5	184	297.5		0	0	-0.0235131	0.738523	0	0	-0.116115	0.346453
ENSMUSG00000021614	Vcan	4320.5	1819	4373	6528	1365.5	911.5	1300	2324		0	0	0.0559624	1.88257	0	0	-0.122281	1.33763
ENSMUSG00000049882	Vcpkmt	87	86	71	47	62	73	62	47.5		0	0	-0.183604	-0.908636	0	0	-0.15428	-0.430079
ENSMUSG00000022479	Vdr	102	105.5	114	175	62	68	85.5	115		0	0	0.261894	0.748301	0	0	0.329734	0.615413
ENSMUSG00000024962	Vegfb	126.5	144.5	104	91.5	157.5	133.5	108.5	148		0	0	-0.276665	-0.60324	0	0	-0.642301	0.256006
ENSMUSG00000033933	Vhl	242	298	278	183.5	287	255.5	269.5	182		0	0	0.230071	-0.609809	0	0	-0.253684	-0.536702
ENSMUSG00000075701	Vimp	406	214.5	462	540	251.5	173.5	297	325.5		0	0	0.184879	1.20606	0	0	0.319907	0.875384
ENSMUSG00000024076	Vit	22.5	14.5	24	28	135	36.5	97	77.5		0	0	0.17164	1.44255	0	0	-0.525593	1.2292
ENSMUSG00000066735	Vkorc1l1	387.5	485.5	387.5	284	500	570	438.5	421		0	0	-0.00474774	-0.795624	0	0	-0.196218	-0.472154
ENSMUSG00000017288	Vps53	544	425	636.5	692	442	392	481	586.5		0	0	0.172668	0.626865	0	0	0.130073	0.529824
ENSMUSG00000024983	Vti1a	308.5	286	331	436	306	283.5	302.5	434.5		0	0	0.0665635	0.67523	0	0	-0.096227	0.64886
ENSMUSG00000023186	Vwa5a	712.5	635	875.5	1005.5	977	824	1045.5	969		0	0	0.324745	0.66521	0	0	0.178162	0.254926
ENSMUSG00000028868	Wasf2	3147	1392.5	2935	2789	4504.5	1490.5	3601	3181		0	0	-0.0524718	0.908161	0	0	-0.338374	1.09796
ENSMUSG00000034040	Wbscr17	181.5	250	204.5	148	53	118	45	80		0	0	0.191342	-0.790662	0	0	-0.415658	-0.512226
ENSMUSG00000040557	Wbscr27	83	84.5	85	55	155	119	164	97		0	0	-0.0177511	-0.661571	0	0	-0.0797142	-0.18196
ENSMUSG00000073643	Wdfy1	566	622.5	664	393.5	402.5	406	407	282		0	0	0.17012	-0.579332	0	0	0.0106317	-0.526935
ENSMUSG00000025173	Wdr45b	599	440	588	714.5	557	435	614	630		0	0	0.0137843	0.780019	0	0	0.117348	0.537524
ENSMUSG00000042660	Wdr55	524	566.5	526	247.5	634.5	652.5	621.5	410		0	0	0.016548	-1.16748	0	0	-0.0106984	-0.641165
ENSMUSG00000035126	Wdr78	34	36	38	68.5	38.5	28.5	25	53.5		0	0	0.245227	1.00748	0	0	-0.409523	0.983375
ENSMUSG00000017723	Wfdc2	35	32.5	42.5	16.5	353.5	223.5	323	112		0	0	0.0109077	-0.87513	0	0	-0.153401	-0.828937
ENSMUSG00000045962	Wnk1	7611	5736.5	7810	9364	5959	3983	6173.5	7271		0	0	0.0754587	0.625182	0	0	0.0239552	0.822729
ENSMUSG00000029671	Wnt16	206.5	423.5	332	225.5	228	364	246.5	345		0	0	0.917727	-0.908256	0	0	0.203861	0.0453704
ENSMUSG00000010797	Wnt2	61	131.5	72	76	82	129	56	107.5		0	0	0.310906	-0.686593	0	0	-0.55768	-0.00795122
ENSMUSG00000036856	Wnt4	269.5	177.5	391	346	88.5	93.5	201.5	177		0	0	0.548075	0.887355	0	0	1.1361	1.05547
ENSMUSG00000030093	Wnt7a	50.5	57.5	94.5	18.5	4	22.5	8.5	1.5		0	0	0.829715	-1.47117	0	0	0.938092	-3.79522
ENSMUSG00000015342	Xk	81.5	137	77	58.5	57	92	59.5	54		0	0	-0.193504	-1.15112	0	0	-0.128616	-0.823643
ENSMUSG00000022401	Xpnpep3	216	207.5	220	129	208.5	208	195.5	142.5		0	0	0.117109	-0.563526	0	0	-0.153405	-0.488969
ENSMUSG00000047434	Xxylt1	560	302	500	623.5	472	255	458.5	606		0	0	-0.154282	1.14363	0	0	-0.0780696	1.20767
ENSMUSG00000026775	Yme1l1	1273	946	1137.5	1538	1617	1178.5	1719	1697.5		0	0	-0.272979	0.669948	0	0	0.161412	0.471344
ENSMUSG00000018326	Ywhab	3158	2234.5	3271	3566	2967	2074.5	3007	3271		0	0	0.0299264	0.661156	0	0	0.0734672	0.613125
ENSMUSG00000034173	Zbed5	39	80	41	43	51.5	76	42.5	58		0	0	0.0985918	-0.743866	0	0	-0.177672	-0.696512
ENSMUSG00000069114	Zbtb10	214.5	265.5	194.5	151	242.5	221.5	289.5	150		0	0	-0.184306	-0.76711	0	0	0.251735	-0.660725
ENSMUSG00000063659	Zbtb18	161.5	270	157	163.5	213	249	166	171		0	0	0.0277871	-0.723382	0	0	-0.382266	-0.376986
ENSMUSG00000006310	Zbtb32	14.5	33	18	6	61.5	503	108.5	28.5		0	0	0.757665	-2.39569	0	0	0.779864	-4.09803
ENSMUSG00000068966	Zbtb34	225.5	242	215.5	151.5	266.5	239.5	228.5	174		0	0	-0.0687939	-0.592865	0	0	-0.277668	-0.477212
ENSMUSG00000040433	Zbtb38	996.5	568	973	1096	841	648	849	780.5		0	0	-0.000171421	0.957297	0	0	0.0856541	0.248404
ENSMUSG00000047412	Zbtb44	629	852	546	461	1101.5	1065	839.5	804		0	0	-0.204279	-0.909457	0	0	-0.465247	-0.457536
ENSMUSG00000044646	Zbtb7c	135.5	159	158	96	459	429	347.5	310.5		0	0	0.325229	-0.71948	0	0	-0.459957	-0.484334
ENSMUSG00000047686	Zcchc5	320	240.5	520	381.5	44.5	77	133	98.5		0	0	0.69127	0.668216	0	0	1.58444	0.41061
ENSMUSG00000022635	Zcrb1	367	402	364.5	242	394	411	411.5	327.5		0	0	-0.063889	-0.774487	0	0	0.114624	-0.298733
ENSMUSG00000027520	Zdbf2	387	498	664	267.5	588.5	658.5	829	290		0	0	0.696762	-0.91977	0	0	0.52772	-1.24638
ENSMUSG00000015335	Zdhhc12	368	321	384	181	293.5	345.5	307	180		0	0	0.192102	-0.733654	0	0	0.192556	-0.866762
ENSMUSG00000037553	Zdhhc18	488.5	419.5	457.5	698	316	311	396.5	412		0	0	-0.048059	0.803073	0	0	0.392566	0.372681
ENSMUSG00000040721	Zfhx2	201	282	180	166.5	276	282	199.5	169.5		0	0	-0.172221	-0.790708	0	0	-0.570282	-0.75454
ENSMUSG00000057895	Zfp105	117	172.5	126	109.5	163	151.5	126.5	136.5		0	0	-0.0292644	-0.611006	0	0	-0.409144	0.00450716
ENSMUSG00000027288	Zfp106	3492.5	3168.5	3360	1718	3399	3522.5	3492.5	2471		0	0	-0.0347848	-0.812827	0	0	0.0389978	-0.478575
ENSMUSG00000054737	Zfp182	81.5	46.5	60	81	84.5	82	85.5	98		0	0	-0.305311	0.552255	0	0	0.0252835	0.252058
ENSMUSG00000006720	Zfp184	45	71	45	40.5	114	97	93	74		0	0	-0.131517	-0.952759	0	0	-0.353297	-0.359972
ENSMUSG00000052056	Zfp217	752.5	943.5	779	558	1572.5	1268	1136	938		0	0	0.0590499	-0.753041	0	0	-0.504459	-0.455189
ENSMUSG00000011267	Zfp296	49	85	73	30	65	113.5	94	68.5		0	0	0.538416	-1.50046	0	0	0.718664	-0.812607
ENSMUSG00000044786	Zfp36	243	317	274.5	203.5	163	243	156	122		0	0	0.384989	-0.653521	0	0	-0.118789	-0.990643
ENSMUSG00000044934	Zfp367	304	491	212.5	232	353	439.5	259	314.5		0	0	-0.4998	-1.09027	0	0	-0.444898	-0.579538
ENSMUSG00000034522	Zfp395	164	258	123	158.5	524	319.5	315.5	367		0	0	-0.487282	-0.638347	0	0	-0.818989	0.273784
ENSMUSG00000062761	Zfp512	356	391.5	337	253	727	503	618	472		0	0	-0.0985868	-0.706854	0	0	-0.299263	-0.0946693
ENSMUSG00000051184	Zfp524	73.5	80	72.5	43	75	80	50	70.5		0	0	-0.10813	-0.894503	0	0	-0.526339	-0.289282
ENSMUSG00000036036	Zfp57	287	359.5	294.5	208	519	941	676	314.5		0	0	0.145039	-0.830905	0	0	0.398022	-1.59655
ENSMUSG00000078779	Zfp59	68	76.5	72.5	47.5	97.5	101.5	80.5	84.5		0	0	0.176868	-0.683411	0	0	-0.198694	-0.257684
ENSMUSG00000062794	Zfp599	56.5	73	42	38	66	66.5	57.5	69		0	0	-0.36835	-0.839854	0	0	-0.244254	0.225376
ENSMUSG00000074406	Zfp628	281	366	251.5	232.5	167	222.5	137.5	174		0	0	-0.216097	-0.693535	0	0	-0.328744	-0.340627
ENSMUSG00000069206	Zfp874a	123	94.5	121	56.5	134	110.5	123.5	82.5		0	0	-0.0296083	-0.829412	0	0	0.065658	-0.379226
ENSMUSG00000059839	Zfp874b	91	117	88	62.5	133.5	146	118.5	88		0	0	-0.0674127	-0.91582	0	0	-0.157696	-0.932478
ENSMUSG00000024695	Zfp91	1718	2170.5	1718.5	1291	1607	1787.5	1398.5	1337		0	0	0.00873872	-0.696355	0	0	-0.204163	-0.386858
ENSMUSG00000074865	Zfp934	155	124	111.5	78.5	149	141.5	130	136		0	0	-0.388981	-0.566307	0	0	-0.229674	-0.106194
ENSMUSG00000024792	Zfpl1	235.5	195	228.5	328	210.5	182	237	251		0	0	-0.146439	0.755161	0	0	0.15385	0.839559
ENSMUSG00000014550	Zfyve20	543.5	684	586	443.5	510	646	505.5	448		0	0	0.080698	-0.677061	0	0	-0.00441274	-0.491774
ENSMUSG00000030757	Zkscan2	132	169	120	76	552	451	272.5	355		0	0	0.0210194	-1.14425	0	0	-0.949836	-0.329193
ENSMUSG00000041164	Zmiz2	1147	1493	1112.5	617	1175	1265	1074	796		0	0	-0.0107458	-1.26017	0	0	-0.168539	-0.665174
ENSMUSG00000020526	Znhit3	161	75	125.5	152	130.5	54.5	126.5	159		0	0	-0.238021	0.960502	0	0	-0.0377369	1.50246
ENSMUSG00000058446	Znrf2	427	252.5	497	427.5	414	274	481	371		0	0	0.201327	0.651958	0	0	0.198141	0.434792
ENSMUSG00000032078	Zpr1	796	696	743.5	398.5	627.5	653.5	694.5	484.5		0	0	-0.0913597	-0.859309	0	0	0.199005	-0.423886
ENSMUSG00000050619	Zscan29	180	223.5	158	148	141.5	161	110	139.5		0	0	-0.220114	-0.566203	0	0	-0.457642	-0.104634
ENSMUSG00000033948	Zswim5	71	94.5	101	49	47.5	65	36	36		0	0	0.569986	-0.890617	0	0	-0.383728	-0.744277
ENSMUSG00000032400	Zwilch	446	261	334	412	480.5	281.5	418.5	501		0	0	-0.474802	0.556219	0	0	-0.213081	0.891579

## Sheet: Day10 shJmjd3
Supplementary Data 3d - shJmjd3 #2 vs. shLuc, Differential genes from RNA-seq, OSKM+Vc - day 10
		Normalized tag count									log2 (fold change) relative to Empty or shLuc
Ensembl gene ID	Gene symbol	D5 Empty	D5 shLuc	D5 JMJD3	D5 shJmjd3 #2	D10 Empty	D10 shLuc	D10 JMJD3	D10 shJmjd3 #2		D5 Empty	D5 shLuc	D5 JMJD3	D5 shJmjd3 #2	D10 Empty	D10 shLuc	D10 JMJD3	D10 shJmjd3 #2
ENSMUSG00000036469	March1	31	24	47	27	70	34.5	39.5	86.5		0	0	-0.00657942	-0.438689	0	0	-0.87855	1.0228
ENSMUSG00000000486	Sept1	11	14	11	10	16	86	22	23.5		0	0	0.448687	-0.48134	0	0	0.432959	-1.85851
ENSMUSG00000026276	Sept2	6276	3018.5	7130	7810	6276	2457.5	6176.5	7810		0	0	0.184054	1.33024	0	0	-0.0251112	1.70285
ENSMUSG00000018398	Sept8	953	776	983	1138	727	465	785.5	837		0	0	0.0614393	0.605324	0	0	0.0653991	0.832382
ENSMUSG00000042208	0610010F05Rik	281.5	375.5	277.5	248.5	335.5	463.5	333	280		0	0	-0.0635451	-0.518809	0	0	0.0982583	-0.822548
ENSMUSG00000037960	1110007C09Rik	325	106	315	354	198	95	146.5	210		0	0	-0.0476451	1.6588	0	0	-0.283838	1.26974
ENSMUSG00000040591	1110051M20Rik	171	164	203	185.5	360.5	180	315	282		0	0	0.307598	0.142243	0	0	-0.251647	0.851412
ENSMUSG00000026154	1110058L19Rik	88	61	97	97	65	51.5	73.5	94.5		0	0	0.122906	0.621525	0	0	0.443777	0.781094
ENSMUSG00000045414	1190002N15Rik	528	300.5	551.5	552	266	219.5	300	354.5		0	0	0.00601788	0.901868	0	0	0.0962903	0.68786
ENSMUSG00000024118	1600002H07Rik	139.5	140	119.5	148.5	107	99.5	96	156		0	0	-0.0877592	0.0904603	0	0	-0.223429	0.568811
ENSMUSG00000030587	2200002D01Rik	746	548	852	429	550.5	553	542	321.5		0	0	0.190874	-0.379527	0	0	-0.0835388	-0.682594
ENSMUSG00000039269	2300002M23Rik	25.5	13	29	49	30	96.5	117.5	42		0	0	0.101874	1.60746	0	0	2.40799	-1.13305
ENSMUSG00000097729	2310015A10Rik	59	66.5	61	82	170.5	89.5	97	184.5		0	0	0.0677874	0.425782	0	0	-0.837002	1.11628
ENSMUSG00000032062	2310030G06Rik	51	48	68	37	54	85	47	29		0	0	0.456207	-0.490388	0	0	-0.153732	-1.60583
ENSMUSG00000097457	2310031A07Rik	24.5	35	16	24.5	12	66	16	3		0	0	1.38844	1.72972	0	0	0.955417	-4.07094
ENSMUSG00000032840	2410131K14Rik	273	204.5	253	316.5	183	166	228	258.5		0	0	-0.0763376	0.771615	0	0	0.146308	0.690775
ENSMUSG00000043391	2510009E07Rik	280.5	166	311.5	346.5	179.5	105	143	231		0	0	0.11814	0.991719	0	0	-0.0117748	1.37197
ENSMUSG00000022701	2610015P09Rik	102	126	88.5	47	182.5	137.5	146	78		0	0	-0.0577577	-1.51244	0	0	-0.455931	-0.805543
ENSMUSG00000024227	2610034M16Rik	36	11	37.5	19	102	26	118.5	114		0	0	0.504797	-0.210474	0	0	0.316417	2.50414
ENSMUSG00000074415	2610203C20Rik	763	685.5	612	908.5	970	1057.5	769	721		0	0	-0.341548	0.453551	0	0	-0.33511	-0.678114
ENSMUSG00000097040	2610316D01Rik	102.5	88.5	72.5	72	78	19	33	89.5		0	0	-0.755401	0.0817892	0	0	-1.08324	2.01673
ENSMUSG00000020381	3010026O09Rik	54	48	40	38.5	68.5	42	63.5	87		0	0	-0.338436	-0.386081	0	0	-0.193973	0.741294
ENSMUSG00000046806	3110062M04Rik	100	90	91.5	113	43.5	46.5	42.5	97		0	0	-0.117179	0.324382	0	0	-0.17418	0.857712
ENSMUSG00000046567	4930430F08Rik	112.5	59.5	106	93.5	116.5	55.5	101	98.5		0	0	0.0554418	0.396474	0	0	-0.157594	0.634068
ENSMUSG00000021098	4930447C04Rik	89.5	127.5	78	97.5	146	210.5	156	120.5		0	0	-0.523286	-0.318113	0	0	0.115282	-0.808007
ENSMUSG00000021747	4930452B06Rik	53.5	49	28	22.5	80.5	61.5	52.5	33		0	0	-1.12427	-1.25966	0	0	-0.624704	-0.976485
ENSMUSG00000037143	4930529M08Rik	40	33	52.5	92	17	15	12	70		0	0	0.367538	1.52063	0	0	-0.412054	2.31137
ENSMUSG00000074146	4930579C12Rik	38	38.5	40	77	30	17	24	104		0	0	-0.00179662	1.01585	0	0	-0.388032	2.88254
ENSMUSG00000027811	4930579G24Rik	174	64.5	136.5	154	140	45	101.5	185.5		0	0	-0.299604	1.40726	0	0	-0.245277	1.97196
ENSMUSG00000085037	4933421O10Rik	53	65	46.5	64	71	46	61	100		0	0	-0.390925	0.141099	0	0	-0.125951	1.35591
ENSMUSG00000086968	4933431E20Rik	119.5	91	107	122	266	141	208	218.5		0	0	-0.141113	0.43769	0	0	-0.376217	0.540703
ENSMUSG00000057181	5730455P16Rik	245	261	265	153	357	315	265.5	188.5		0	0	0.153232	-0.684801	0	0	-0.548097	-0.63199
ENSMUSG00000073197	5730507C01Rik	102	132.5	79	100.5	121	142	103.5	70		0	0	-0.503152	-0.3324	0	0	-0.139292	-1.16574
ENSMUSG00000097636	5830416P10Rik	17	21	19	17	16.5	69	22	5		0	0	-0.212454	0.27583	0	0	0.155243	-3.84971
ENSMUSG00000066607	6030419C18Rik	123	87.5	143	102.5	33	67	31	26		0	0	0.158872	0.286699	0	0	-0.0831612	-1.58127
ENSMUSG00000075585	6330403L08Rik	149	213.5	143.5	201.5	56.5	114	58	56.5		0	0	-0.0105012	0.0527361	0	0	-0.0421402	-1.22137
ENSMUSG00000070814	6330408A02Rik	130	91.5	104.5	132.5	112	92.5	100	146		0	0	-0.482486	0.524072	0	0	-0.0944246	0.53886
ENSMUSG00000079499	6530402F18Rik	80	137	93	34	44	85	21.5	24.5		0	0	0.110684	-1.99931	0	0	-1.03013	-2.04722
ENSMUSG00000048489	8430408G22Rik	5	3.5	6	2	69.5	41.5	120.5	13		0	0	-0.0820363	-2.67878	0	0	0.734367	-1.61646
ENSMUSG00000004360	9330159F19Rik	89	73	91	85	39	73	48.5	36		0	0	0.354466	0.589004	0	0	-0.0531524	-0.603837
ENSMUSG00000097177	9330159M07Rik	171.5	138.5	205	210	208.5	133.5	195.5	362.5		0	0	0.218542	0.583573	0	0	-0.150458	1.56959
ENSMUSG00000078776	9530053A07Rik	255	165.5	240	275	33.5	54.5	38	144		0	0	-0.166023	0.744914	0	0	0.431226	1.35598
ENSMUSG00000038884	A230050P20Rik	38	100	26	15	37	155.5	30.5	14		0	0	-0.727886	-2.84292	0	0	-0.113731	-3.4364
ENSMUSG00000097225	A330076H08Rik	86	18	128	60.5	74.5	18	86.5	81		0	0	0.866965	9.03246	0	0	-0.207352	2.74459
ENSMUSG00000085566	A730017L22Rik	67	65	73	101.5	86	55	65.5	115.5		0	0	0.138576	0.569428	0	0	-0.426495	1.09153
ENSMUSG00000054426	A930005H10Rik	63.5	67.5	67.5	103.5	62	54	59	88.5		0	0	0.0543262	0.443693	0	0	-0.139706	0.764897
ENSMUSG00000093483	AA465934	94.5	130	79	105	96.5	156	86	102.5		0	0	-0.354033	-0.455896	0	0	-0.275444	-0.365028
ENSMUSG00000029695	Aass	73.5	49	100.5	91	45	21.5	45	47		0	0	0.626456	0.947452	0	0	0.0323488	1.01966
ENSMUSG00000057880	Abat	88.5	37.5	93	79.5	136.5	22	118	99.5		0	0	0.142586	1.10064	0	0	-0.355702	2.62892
ENSMUSG00000040584	Abcb1a	148	120	202	113	39	69	69.5	38		0	0	0.634317	-0.179728	0	0	0.858456	-0.704802
ENSMUSG00000023088	Abcc1	1698.5	713	1719.5	1794	1318	751.5	1289	1324		0	0	-0.0171997	1.28126	0	0	-0.0548647	0.858252
ENSMUSG00000032849	Abcc4	449.5	343	415	542.5	534.5	340	748.5	545		0	0	-0.176504	0.677908	0	0	0.492497	0.59013
ENSMUSG00000021240	Abcd4	182	144	184.5	218	128	88	127	168.5		0	0	-0.0119349	0.717864	0	0	0.180776	1.03809
ENSMUSG00000038459	Abhd17c	814	941.5	966	555	595	1009	863.5	645		0	0	0.30069	-0.725631	0	0	0.561477	-0.622047
ENSMUSG00000025085	Ablim1	407.5	679	796	324	2208	2241.5	2074	1524		0	0	0.939122	-0.978691	0	0	-0.111078	-0.645532
ENSMUSG00000017631	Abr	962	922	1032	902	1594.5	1730	1283	1010		0	0	0.0862327	-0.0506443	0	0	-0.301299	-0.789664
ENSMUSG00000036880	Acaa2	608	597.5	610	637	810	576	762	949		0	0	-0.0648066	0.130139	0	0	-0.109484	0.776234
ENSMUSG00000042010	Acacb	66	59	70	77	97	41.5	79.5	123		0	0	0.128943	0.452759	0	0	-0.269339	1.43634
ENSMUSG00000029456	Acad10	73	55	78	63	96	45.5	69	74		0	0	0.113429	0.0419241	0	0	-0.547026	0.684181
ENSMUSG00000062908	Acadm	472	432	449.5	592.5	544.5	380	546	590		0	0	-0.121439	0.517079	0	0	-0.00288132	0.719768
ENSMUSG00000026781	Acbd5	462.5	390.5	416	268	412.5	504	396	286.5		0	0	-0.148166	-0.610177	0	0	-0.145469	-0.798032
ENSMUSG00000040272	Accs	119.5	121	101.5	116.5	181	134	114	235		0	0	-0.192904	-0.070339	0	0	-0.796152	0.785259
ENSMUSG00000072949	Acot1	416	385.5	394	292	492	394	538.5	607		0	0	-0.160181	-0.459159	0	0	0.106818	0.706007
ENSMUSG00000021226	Acot2	159	123	129.5	154.5	135	108	94.5	201.5		0	0	-0.276275	0.183805	0	0	-0.50584	0.722433
ENSMUSG00000043487	Acot6	53.5	33	57	62	35.5	22.5	32	60		0	0	0.290577	0.782407	0	0	0.138748	1.37627
ENSMUSG00000020777	Acox1	670	360.5	792	849	633	345	685.5	626		0	0	0.25362	1.25364	0	0	0.0696792	0.880169
ENSMUSG00000032281	Acsbg1	102	293	254.5	114	1911	2393	1839	1528		0	0	1.3952	-1.30613	0	0	-0.0554033	-0.610084
ENSMUSG00000031278	Acsl4	1587.5	1181	1577	926	918.5	1125.5	1151	589.5		0	0	0.0175271	-0.297391	0	0	0.386121	-1.06934
ENSMUSG00000031972	Acta1	248.5	591	605	204	18	166	48.5	10		0	0	1.22929	-1.42579	0	0	1.26755	-4.32672
ENSMUSG00000035783	Acta2	20541	27430	27430	27430	2687	9501	4396.5	4462		0	0	0.417246	0	0	0	0.735636	-0.902688
ENSMUSG00000059430	Actg2	1565.5	2530.5	2591	2074	872.5	1638	888	1078		0	0	0.6809	-0.2695	0	0	0.0464313	-0.588189
ENSMUSG00000019948	Actr6	82.5	54	76	90.5	97	55.5	101	99.5		0	0	0.0258582	0.665823	0	0	0.335838	0.854075
ENSMUSG00000052593	Adam17	916	488	804.5	790	852	494	824	824		0	0	-0.177834	0.742161	0	0	-0.0867347	0.680617
ENSMUSG00000047497	Adamts12	167	174.5	249	246	102.5	87.5	138	144		0	0	0.592443	0.523642	0	0	0.476332	0.811303
ENSMUSG00000058145	Adamts17	30	51.5	38	46	66	36.5	33.5	69.5		0	0	0.251459	-0.176517	0	0	-0.890137	1.3022
ENSMUSG00000066113	Adamtsl1	508	515	710.5	754.5	451.5	380	644	797		0	0	0.505577	0.51483	0	0	0.532905	1.16222
ENSMUSG00000020431	Adcy1	515.5	477.5	737	257	320	317.5	492	208		0	0	0.426028	-0.845974	0	0	0.560657	-0.648104
ENSMUSG00000031659	Adcy7	96.5	161	72	146.5	49.5	190.5	27	110		0	0	-0.228938	-0.110372	0	0	-0.828727	-0.854792
ENSMUSG00000028138	Adh5	1287.5	1374	1377	1476	1516.5	1317.5	1685	2031.5		0	0	0.0210755	0.0906942	0	0	0.198115	0.609901
ENSMUSG00000026457	Adipor1	2081.5	2137	2134	1734	2137.5	2984	2346	1837		0	0	0.0739332	-0.301629	0	0	0.107983	-0.700261
ENSMUSG00000030790	Adm	175	205.5	199.5	153.5	32.5	38.5	21	24		0	0	0.162026	-0.41734	0	0	-0.904657	-0.660758
ENSMUSG00000027335	Adra1d	187	125	273	196.5	12	22	25	40.5		0	0	0.404691	0.663644	0	0	1.0423	1.01154
ENSMUSG00000045730	Adrb2	111	186.5	133	125	50	153	47.5	73.5		0	0	0.190228	-0.670596	0	0	-0.159743	-1.05289
ENSMUSG00000031489	Adrb3	121	113	191	110.5	103.5	80	78	138		0	0	0.646245	-0.0467335	0	0	-0.329049	0.700245
ENSMUSG00000033032	Afap1l1	128.5	165	80	47	151	180	53.5	108.5		0	0	-0.596775	-1.80895	0	0	-1.57873	-0.614881
ENSMUSG00000025083	Afap1l2	150	210.5	300	133.5	618	530	646.5	335.5		0	0	0.97991	-0.54335	0	0	0.105732	-0.712556
ENSMUSG00000017718	Afmid	41	38.5	28	66.5	46	21	32.5	60.5		0	0	-0.252976	0.562029	0	0	-0.551685	2.31318
ENSMUSG00000021681	Aggf1	867	1006	860.5	297	759	989	743.5	376.5		0	0	0.030858	-1.82837	0	0	-0.0462672	-1.38234
ENSMUSG00000050103	Agmo	53	36.5	29	50.5	33	36	25	91.5		0	0	-0.784644	0.203508	0	0	-0.365265	1.7875
ENSMUSG00000019256	Ahr	263	234.5	427	410	153.5	158	268	280.5		0	0	0.598351	0.813133	0	0	0.945645	0.773828
ENSMUSG00000022868	Ahsg	15.5	25.5	30	13	97.5	51	121	102		0	0	0.652999	-1.29722	0	0	0.363883	0.916213
ENSMUSG00000090086	AI480526	51.5	55	30	59.5	132.5	79	93	139.5		0	0	-0.738239	-0.157969	0	0	-0.527789	0.684433
ENSMUSG00000034382	AI661453	25	23	59	30.5	36	97.5	197	20		0	0	1.40892	0.122769	0	0	2.43307	-2.35966
ENSMUSG00000024970	AI846148	375	510.5	392.5	394	418	743	394.5	420.5		0	0	0.0925399	-0.439013	0	0	-0.0510992	-0.793791
ENSMUSG00000019806	Aig1	373	445.5	438	317	335	522.5	317	224.5		0	0	0.250425	-0.463377	0	0	-0.0143195	-1.21973
ENSMUSG00000019866	Aim1	337	295.5	458.5	194	240.5	327.5	237	156		0	0	0.442321	-0.497979	0	0	-0.0617712	-1.14561
ENSMUSG00000037860	Aim2	18.5	19	18.5	13	150	197.5	200.5	95.5		0	0	0.0261621	-0.758695	0	0	0.395523	-0.991854
ENSMUSG00000078247	Airn	49.5	38	39	65.5	51	31.5	42	71		0	0	-0.358114	0.710052	0	0	-0.228444	0.738553
ENSMUSG00000028527	Ak4	399	440	502	397	1396.5	1192	1916	812.5		0	0	0.378714	-0.154875	0	0	0.389876	-0.588767
ENSMUSG00000066406	Akap13	4777	5622.5	5267	3851	2998.5	4068	2449.5	2390		0	0	0.126887	-0.493596	0	0	-0.30778	-0.753477
ENSMUSG00000039166	Akap7	308	286	332.5	161	386.5	356.5	318.5	230.5		0	0	0.128223	-0.73551	0	0	-0.366666	-0.565376
ENSMUSG00000031023	Akip1	126.5	137	105.5	119	133	96	106	149.5		0	0	-0.166088	-0.171187	0	0	-0.354478	0.564613
ENSMUSG00000023075	Akirin1	435.5	201.5	478	514	400.5	189.5	432.5	454		0	0	0.0869532	1.19039	0	0	0.129495	1.32622
ENSMUSG00000029762	Akr1b8	217	123	206	299	69	45.5	64.5	147.5		0	0	-0.166873	1.15712	0	0	-0.213711	1.52989
ENSMUSG00000033715	Akr1c14	295.5	325.5	636	217.5	223.5	383.5	580.5	150.5		0	0	1.08137	-0.657595	0	0	1.43574	-1.36218
ENSMUSG00000019699	Akt3	678.5	911.5	766	585.5	1093.5	1171.5	863	789		0	0	0.12368	-0.631389	0	0	-0.313445	-0.602526
ENSMUSG00000015134	Aldh1a3	35	30	95.5	40	67.5	152	421	42.5		0	0	1.25181	0.232034	0	0	2.65181	-1.75904
ENSMUSG00000010025	Aldh3a2	429	211	453	379.5	335.5	202	345	370		0	0	0.055167	0.853373	0	0	0.0992198	0.960899
ENSMUSG00000028737	Aldh4a1	436	408	500	589.5	149	205.5	216	332.5		0	0	0.307458	0.481653	0	0	0.943879	0.697185
ENSMUSG00000053644	Aldh7a1	566	460.5	628	673	438.5	346	467	544		0	0	0.186035	0.526387	0	0	0.0882258	0.634924
ENSMUSG00000063362	Alg11	273.5	335	299	241	266	355.5	311	237		0	0	0.229363	-0.368083	0	0	0.278514	-0.604186
ENSMUSG00000039887	Alg14	115.5	76.5	113.5	115	68.5	37.5	60.5	71.5		0	0	-0.10815	0.596429	0	0	-0.103782	0.836322
ENSMUSG00000002661	Alkbh7	64.5	45.5	61	101.5	56	28	59	105.5		0	0	0.0708931	1.16874	0	0	0.0732962	1.62997
ENSMUSG00000032807	Alox12b	1	1.5	2.5	0	17.5	65	185.5	3.5		0	0	4.67326	0	0	0	3.27614	-4.16831
ENSMUSG00000018924	Alox15	0	0	0.5	0	12	15	196.5	1.5		0	0	1.72972	0	0	0	4.01577	-4.85382
ENSMUSG00000020891	Alox8	6.5	10	12	2	79	110.5	66.5	32		0	0	0.559031	-4.24009	0	0	-0.218603	-1.7496
ENSMUSG00000028028	Alpk1	49.5	70.5	55.5	56	29	55.5	37	29		0	0	0.0663147	-0.196	0	0	0.609164	-0.847972
ENSMUSG00000031751	Amfr	1988.5	1481	1948	991	1131.5	1040	1158.5	650.5		0	0	-0.0785564	-0.551303	0	0	0.0263835	-0.650158
ENSMUSG00000050947	Amigo1	128	142.5	105	77	118.5	138	66.5	70		0	0	-0.456942	-0.922639	0	0	-0.988077	-1.16029
ENSMUSG00000005686	Ampd3	87	113	107.5	97	91.5	130	112	88		0	0	0.355111	-0.233444	0	0	0.246756	-0.834611
ENSMUSG00000074264	Amy1	43	14	58	81	81	46	72.5	124		0	0	-0.451499	2.00357	0	0	-0.113093	1.01925
ENSMUSG00000096569	Amy2a2	180.5	200	162	275	167	125	100	286		0	0	-0.224492	0.459149	0	0	-0.648264	1.32608
ENSMUSG00000093931	Amy2a3	181.5	201	163	277	169	126	101	287.5		0	0	-0.223202	0.455253	0	0	-0.653645	1.33359
ENSMUSG00000096770	Amy2a4	178.5	198	160.5	273	164	124	98	284		0	0	-0.21463	0.463113	0	0	-0.659077	1.32866
ENSMUSG00000074268	Amy2a5	182.5	202	163.5	277	169.5	128	102	288.5		0	0	-0.226591	0.455253	0	0	-0.637808	1.3136
ENSMUSG00000004105	Angptl2	735.5	683	761	1219.5	784.5	675	727	1143.5		0	0	0.0498653	0.85966	0	0	-0.0546244	0.792521
ENSMUSG00000028553	Angptl3	48.5	44	63	17	33.5	20	19	58		0	0	0.302684	-0.61847	0	0	-0.811278	1.1328
ENSMUSG00000069601	Ank3	869.5	1232.5	1081.5	744.5	950	1233.5	965.5	791		0	0	0.330443	-0.675476	0	0	0.00953019	-0.610652
ENSMUSG00000024803	Ankrd1	248.5	276	297.5	178.5	23.5	88.5	42.5	16		0	0	0.282065	-0.670623	0	0	0.821721	-2.36779
ENSMUSG00000054708	Ankrd24	40	36.5	34	36	102	43.5	65	90.5		0	0	-0.162505	-0.323346	0	0	-0.650067	1.27423
ENSMUSG00000022237	Ankrd33b	16	13.5	10	8	37	72.5	97	13.5		0	0	-0.70156	-1.20537	0	0	1.33226	-2.68789
ENSMUSG00000050914	Ankrd37	9	10	4.5	3.5	245	140	147	78		0	0	-1.21574	-1.76299	0	0	-0.805566	-0.77547
ENSMUSG00000052331	Ankrd44	194	86	134.5	164	159	78	94.5	173.5		0	0	-0.455414	0.998156	0	0	-0.829428	1.17406
ENSMUSG00000035189	Ano4	64.5	61	66.5	53	101	147.5	60.5	94		0	0	-0.111088	-0.180959	0	0	-0.989076	-0.735437
ENSMUSG00000039062	Anpep	126.5	86.5	126.5	218	127	57	142	181.5		0	0	0.11993	1.44457	0	0	0.103989	1.61712
ENSMUSG00000029338	Antxr2	353	339	345	482	165	159	131	304.5		0	0	-0.0510662	0.528605	0	0	-0.300538	0.96178
ENSMUSG00000031635	Anxa10	432	468	439.5	260	71.5	128	116.5	51.5		0	0	-0.0169373	-0.835412	0	0	1.00197	-1.25563
ENSMUSG00000021322	Aoah	114.5	89	140.5	141	427	215.5	445	365.5		0	0	0.214293	0.568294	0	0	0.0560032	0.798703
ENSMUSG00000078651	Aoc2	35	37	32.5	60.5	23	25	20	70.5		0	0	-0.0941625	0.665538	0	0	-0.384032	1.53124
ENSMUSG00000003309	Ap1m2	0	2.5	1	0.5	49	95.5	135	26		0	0	2.19616	-3.62784	0	0	1.40601	-1.92735
ENSMUSG00000031367	Ap1s2	1027	976.5	1043.5	785	906	930	695.5	632.5		0	0	-0.0615551	-0.257204	0	0	-0.40671	-0.617526
ENSMUSG00000020198	Ap3d1	1489.5	1487.5	1478	873.5	1414.5	1413	1472	853		0	0	-0.0602166	-0.752833	0	0	0.0266944	-0.78215
ENSMUSG00000031539	Ap3m2	63	62.5	67.5	107.5	66	56.5	60	94		0	0	-0.0527465	0.768703	0	0	-0.390853	0.852585
ENSMUSG00000032375	Aph1b	189	156.5	216.5	253.5	98	80	89	129		0	0	0.314252	0.805437	0	0	-0.212822	0.830613
ENSMUSG00000037010	Apln	71.5	33	51	98	20.5	17	22	37		0	0	-0.414608	1.21562	0	0	-0.0878731	0.742641
ENSMUSG00000006651	Aplp1	128	105	180	88	101.5	288	136	20.5		0	0	0.658143	-0.309926	0	0	0.566415	-3.92766
ENSMUSG00000057346	Apol9a	18	24	32.5	18	29	100	83.5	12		0	0	0.427476	-0.769893	0	0	1.79134	-3.30691
ENSMUSG00000028411	Aptx	195	163	190	267.5	215	153	188	239.5		0	0	0.030361	0.704593	0	0	-0.253377	0.674676
ENSMUSG00000028435	Aqp3	24	33.5	56	14.5	443.5	340.5	894	213		0	0	1.14949	-0.945448	0	0	1.05232	-0.738619
ENSMUSG00000044217	Aqp5	943.5	845	966	584	422	953	544	342		0	0	-0.0168607	-0.540187	0	0	0.259886	-1.4584
ENSMUSG00000037999	Arap2	493	536	602.5	476	452	799	653	459		0	0	0.35797	-0.138692	0	0	0.53062	-0.855247
ENSMUSG00000019987	Arg1	9	10	6.5	1.5	33.5	117	546.5	11		0	0	0.0754003	-4.18111	0	0	4.1234	-3.51415
ENSMUSG00000063506	Arhgap22	82	39.5	54	77	14	12.5	16.5	41		0	0	-0.672871	0.838922	0	0	0.218939	1.34822
ENSMUSG00000041444	Arhgap32	281	459	244	277	239.5	328	238	183.5		0	0	-0.188567	-0.741953	0	0	0.0242391	-0.860211
ENSMUSG00000036198	Arhgap36	44.5	116	61	57.5	2422	760	852	1805.5		0	0	0.425571	-0.961135	0	0	-1.578	1.29913
ENSMUSG00000073433	Arhgdig	67.5	77	73.5	33.5	37	66	26.5	19.5		0	0	-0.116091	-1.06111	0	0	-0.662649	-1.35443
ENSMUSG00000004568	Arhgef18	819.5	800	863.5	582.5	918	1113	977	653		0	0	0.0975865	-0.43695	0	0	0.0160609	-0.789008
ENSMUSG00000021662	Arhgef28	441	509	663.5	409.5	393.5	546.5	445	271		0	0	0.64508	-0.310949	0	0	0.239506	-1.02373
ENSMUSG00000021895	Arhgef3	164.5	157	242.5	148	587	500	427.5	313		0	0	0.617592	-0.0947921	0	0	-0.485073	-0.721034
ENSMUSG00000054901	Arhgef33	117	81	64	71.5	22	16	11	50.5		0	0	-0.907347	-0.108497	0	0	-0.932562	1.63143
ENSMUSG00000037509	Arhgef4	112	100.5	123	134	205.5	110.5	198	177		0	0	0.185128	0.284334	0	0	-0.184411	0.751674
ENSMUSG00000004562	Arhgef40	854	455.5	719	791	501	317.5	434	527		0	0	-0.251301	0.714434	0	0	-0.192926	0.819781
ENSMUSG00000033542	Arhgef5	771.5	827.5	946.5	792	495	788	627.5	447		0	0	0.242268	-0.043068	0	0	0.40857	-0.805505
ENSMUSG00000019564	Arid3a	222.5	310	224.5	238.5	97	190.5	145.5	95.5		0	0	0.130741	-0.326037	0	0	0.825526	-0.908074
ENSMUSG00000037447	Arid5a	125	141	105.5	104	39.5	64.5	39.5	29		0	0	0.0243867	-0.301701	0	0	0.0126747	-1.5345
ENSMUSG00000019947	Arid5b	2512.5	2863	2321	1973.5	2269.5	2422	1645	1621		0	0	-0.0151568	-0.552519	0	0	-0.456302	-0.586438
ENSMUSG00000031776	Arl2bp	770	818	707	332.5	698.5	758	682	422.5		0	0	-0.158234	-1.27675	0	0	-0.106814	-0.877506
ENSMUSG00000033460	Armcx1	1360	996	883.5	893	1400	789	836.5	1504.5		0	0	-0.586814	-0.166191	0	0	-0.723537	0.98088
ENSMUSG00000033436	Armcx2	914	463	743.5	755	790.5	334.5	634	851		0	0	-0.247029	0.759147	0	0	-0.284085	1.29741
ENSMUSG00000049047	Armcx3	558.5	395	489.5	568	655	337.5	477.5	574.5		0	0	-0.125795	0.649721	0	0	-0.501863	0.626867
ENSMUSG00000049804	Armcx4	4154.5	3589	2499.5	2779	4488	2295	2148	4684.5		0	0	-0.748411	-0.295196	0	0	-1.0525	0.95159
ENSMUSG00000050394	Armcx6	64	45.5	40	70	58	17.5	30	61.5		0	0	-0.461323	0.54279	0	0	-0.948775	1.68893
ENSMUSG00000074794	Arrdc3	159	241.5	151	173	588.5	549	518.5	297.5		0	0	-0.173443	-0.402418	0	0	-0.151541	-0.901284
ENSMUSG00000042659	Arrdc4	183.5	263	248.5	197	245	302	315	143.5		0	0	0.496775	-0.42207	0	0	0.379851	-1.15129
ENSMUSG00000021592	Arsk	113	103.5	112	167	135.5	116.5	103.5	182		0	0	0.0259718	0.812548	0	0	-0.318827	0.698551
ENSMUSG00000031591	Asah1	1412.5	523	1576	1417	1137.5	566	1200.5	1048		0	0	0.101682	1.39681	0	0	0.0683125	0.928959
ENSMUSG00000024887	Asah2	97.5	105.5	94	60.5	83	95.5	73.5	50.5		0	0	-0.079923	-0.814001	0	0	-0.25947	-0.879714
ENSMUSG00000052632	Asap2	443.5	525	508.5	563	943	1061	862.5	702.5		0	0	0.195211	0.114327	0	0	-0.173044	-0.675488
ENSMUSG00000019857	Asf1a	253	267.5	209.5	155	350	367	346	222.5		0	0	-0.278255	-0.695813	0	0	-0.00836707	-0.685942
ENSMUSG00000028207	Asph	1895.5	1468	1690.5	2320.5	1136	846	930	1769		0	0	-0.151749	0.674255	0	0	-0.29961	1.04842
ENSMUSG00000033508	Asprv1	0	0	0	0	24	123	589	7		0	0	0	0	0	0	4.36379	-4.23212
ENSMUSG00000076441	Ass1	846.5	572.5	1065.5	1040	396.5	267	702	722		0	0	0.310722	0.950709	0	0	0.786083	1.55295
ENSMUSG00000047767	Atg16l2	239	195	159	222.5	97.5	90.5	62	146.5		0	0	-0.55722	0.256448	0	0	-0.786293	0.800288
ENSMUSG00000079418	Atg4a	114	79.5	111.5	154	57.5	51.5	64	90.5		0	0	-0.211326	1.03504	0	0	-0.0620992	0.881125
ENSMUSG00000038295	Atg9b	114	167.5	118.5	117	128.5	501	175	125		0	0	0.0285661	-0.539116	0	0	0.639406	-1.98398
ENSMUSG00000025324	Atp10a	408.5	478	434.5	406	530	612	434	405		0	0	0.114498	-0.199159	0	0	-0.320566	-0.552432
ENSMUSG00000022229	Atp12a	103.5	105	151	43.5	501	415	323	231		0	0	0.508529	-1.22844	0	0	-0.692684	-0.931262
ENSMUSG00000026576	Atp1b1	64	88.5	76.5	30.5	53.5	159	129	8		0	0	0.500208	-1.73368	0	0	1.38489	-4.32282
ENSMUSG00000026463	Atp2b4	1512	2111	2285	1211	2495	2455	2127	1241		0	0	0.538589	-0.722335	0	0	-0.238915	-1.03455
ENSMUSG00000027546	Atp9a	275	508.5	410.5	423.5	1085.5	1182	1172	771		0	0	0.510983	-0.245281	0	0	0.140564	-0.650574
ENSMUSG00000046876	Atxn1	368	466	413	393	242	306	197	184		0	0	0.235402	-0.201764	0	0	-0.298939	-0.724077
ENSMUSG00000054753	AU018091	60	44.5	77	34.5	84.5	84	251.5	37		0	0	0.508062	-0.559956	0	0	1.92818	-1.09255
ENSMUSG00000027496	Aurka	945.5	749	775.5	850	757.5	592	793	917		0	0	-0.314777	0.203695	0	0	0.0518258	0.675399
ENSMUSG00000025432	Avil	93.5	150.5	195	43.5	792	790	624.5	390		0	0	1.08104	-1.84092	0	0	-0.364454	-1.02612
ENSMUSG00000018821	Avpi1	1009	906.5	1113.5	758	810	898	849	586		0	0	0.174287	-0.277839	0	0	0.107112	-0.558357
ENSMUSG00000038112	AW551984	123	58.5	124.5	121	892.5	236.5	658.5	602		0	0	0.231868	0.91736	0	0	-0.454068	1.34412
ENSMUSG00000086502	B130055M24Rik	91	70.5	75	117.5	85	75	65.5	118.5		0	0	-0.328586	0.719035	0	0	-0.42845	0.692484
ENSMUSG00000060802	B2m	929	911	976.5	934.5	843.5	1020	909	619.5		0	0	0.0514993	0.0191117	0	0	0.130785	-0.690905
ENSMUSG00000051650	B3gnt2	180	257.5	152	129	705	721	437.5	371.5		0	0	-0.493449	-1.25077	0	0	-0.661369	-1.00565
ENSMUSG00000069920	B3gnt9	52	25	51	68.5	39.5	20	32	56.5		0	0	0.177705	1.39228	0	0	-0.323835	1.77767
ENSMUSG00000006731	B4galnt1	749	915	814	702.5	564	744	456	499		0	0	0.140654	-0.401843	0	0	-0.303825	-0.568533
ENSMUSG00000056124	B4galt6	565	542.5	528	289	514.5	684.5	563	313		0	0	-0.227692	-0.816042	0	0	0.0466859	-1.21355
ENSMUSG00000074738	B930041F14Rik	320	558	389	381	421.5	798	382.5	489		0	0	0.326831	-0.505805	0	0	-0.105529	-0.720905
ENSMUSG00000038859	Baiap2l1	71.5	112.5	106	80	58.5	102	84.5	39		0	0	0.893862	-0.307533	0	0	0.364987	-1.31277
ENSMUSG00000035021	Baz1a	2034	1868.5	1702	1022	1376	1676	1269.5	1006		0	0	-0.25816	-0.809445	0	0	-0.155757	-0.7544
ENSMUSG00000006464	Bbs1	49	36	49	62	65	35	55.5	74.5		0	0	-0.197081	0.858056	0	0	-0.215166	1.21267
ENSMUSG00000031755	Bbs2	98	91.5	117.5	109.5	154	84.5	136	139.5		0	0	0.322693	0.414252	0	0	-0.173082	0.873765
ENSMUSG00000035835	BC005764	62.5	126.5	53	51.5	50.5	81	40	54		0	0	-0.228188	-1.14547	0	0	-0.171322	-0.626831
ENSMUSG00000040563	BC018242	138	131	138	164.5	122.5	81	74.5	158		0	0	0.152847	0.166388	0	0	-0.72297	0.906492
ENSMUSG00000047617	BC029214	91.5	67	83	109	58.5	45	55	101.5		0	0	-0.0512692	0.765738	0	0	0.108491	1.23698
ENSMUSG00000027792	Bche	188.5	185	145	254	257	235	282	379.5		0	0	-0.351566	0.426247	0	0	0.137721	0.648776
ENSMUSG00000060376	Bckdha	344.5	433.5	394.5	248.5	459.5	502	490	332		0	0	0.176138	-0.812963	0	0	0.130888	-0.557681
ENSMUSG00000032263	Bckdhb	187	149	191	271.5	252	170	253	304		0	0	-0.0665712	0.934379	0	0	0.00499035	0.83287
ENSMUSG00000000861	Bcl11a	130	130	104	102.5	201	114	115.5	223		0	0	-0.387763	-0.242069	0	0	-0.831574	0.942308
ENSMUSG00000048251	Bcl11b	91.5	128	98	86.5	66.5	81	83.5	52.5		0	0	0.0299647	-0.673298	0	0	0.421414	-0.552255
ENSMUSG00000007659	Bcl2l1	1112.5	1325.5	1137.5	706	514	832.5	537.5	323.5		0	0	0.0615294	-0.915978	0	0	0.0488959	-1.3448
ENSMUSG00000029681	Bcl7b	373	376	354.5	276.5	283	327.5	279	214		0	0	-0.0662482	-0.510763	0	0	0.0499585	-0.593696
ENSMUSG00000046598	Bdh1	191	245.5	204.5	87.5	206.5	403	381	108		0	0	-0.0257169	-1.48552	0	0	0.929324	-1.96263
ENSMUSG00000042182	Bend6	163	125.5	139.5	199	100	68.5	67	139.5		0	0	-0.216335	0.646054	0	0	-0.476485	0.837155
ENSMUSG00000050071	Bex1	217	406.5	340	111.5	677	794	850	427.5		0	0	0.652662	-1.90242	0	0	0.421627	-0.868227
ENSMUSG00000047844	Bex4	19	56.5	23	5	235.5	342	291	95		0	0	0.0292335	-3.35303	0	0	0.461124	-1.94012
ENSMUSG00000072964	Bhlhb9	296	158	230	272.5	397.5	210	378	425.5		0	0	-0.294436	0.804293	0	0	-0.0590408	0.963288
ENSMUSG00000030103	Bhlhe40	801.5	671	779	620	1394.5	1228	1210.5	590.5		0	0	-0.0139045	-0.111883	0	0	-0.143388	-1.09351
ENSMUSG00000042118	Bhmt2	21.5	27.5	12	23	90.5	80.5	100	43		0	0	-0.885716	-0.231753	0	0	-0.0428904	-0.833285
ENSMUSG00000014329	Bicc1	310	287	282	380	183.5	181.5	170	332		0	0	-0.108666	0.457805	0	0	-0.137818	0.616746
ENSMUSG00000067787	Blcap	367.5	428.5	418	244	295	332.5	286	196		0	0	0.270659	-0.876397	0	0	-0.157498	-0.832051
ENSMUSG00000061132	Blnk	58.5	48.5	121	23	13	27	22.5	10.5		0	0	1.03453	-0.756511	0	0	0.651446	-1.48978
ENSMUSG00000040466	Blvrb	172.5	109.5	179	167	237.5	111	205	184.5		0	0	0.125087	0.641107	0	0	-0.233321	0.826385
ENSMUSG00000027358	Bmp2	40	78.5	45.5	20	105.5	326	69	49		0	0	0.110951	-2.04381	0	0	-0.70547	-2.72745
ENSMUSG00000002384	Bmp8b	28	69	67.5	22	28.5	88	48.5	26		0	0	1.26641	-1.44314	0	0	0.684982	-1.85014
ENSMUSG00000031963	Bmper	252.5	228	337.5	261	71.5	115.5	100.5	54		0	0	0.46193	0.207631	0	0	0.333772	-1.02536
ENSMUSG00000038286	Bphl	127	114.5	172	165	208	101.5	188.5	242.5		0	0	0.641993	0.597451	0	0	-0.0169712	1.29
ENSMUSG00000028351	Brinp1	139.5	149	136	132.5	54.5	89.5	61	50		0	0	-0.0620898	-0.201651	0	0	0.119665	-0.75519
ENSMUSG00000034329	Brip1	200	182	145.5	222.5	196	161.5	177	255		0	0	-0.37052	0.354505	0	0	-0.0120206	0.593175
ENSMUSG00000046836	Brox	519	222.5	535.5	445	507.5	257	511	442.5		0	0	0.0202687	1.11075	0	0	0.145331	0.728615
ENSMUSG00000028392	Bspry	13	21	12	12	57	146	133.5	28		0	0	0	-0.869039	0	0	1.06664	-2.37879
ENSMUSG00000046718	Bst2	106	299	139	118	454	915	784.5	303		0	0	0.311299	-1.38525	0	0	0.88562	-1.52228
ENSMUSG00000050334	C130071C03Rik	25	82	95	42.5	41.5	99.5	59.5	31		0	0	2.54421	-0.887443	0	0	1.79268	-1.80659
ENSMUSG00000039349	C130074G19Rik	92.5	148	280.5	88	87.5	239	244.5	108.5		0	0	1.51342	-0.749358	0	0	1.48508	-1.11933
ENSMUSG00000042460	C1galt1	255	238.5	272.5	214.5	148.5	237.5	181	161		0	0	0.170814	-0.0431469	0	0	0.358285	-0.753653
ENSMUSG00000058914	C1qtnf3	116	120.5	272	156.5	78.5	167	147	99		0	0	1.34045	0.249315	0	0	1.09001	-0.674542
ENSMUSG00000022440	C1qtnf6	170	145.5	213.5	340	138.5	63	114	224.5		0	0	0.293852	1.27945	0	0	-0.255255	1.59254
ENSMUSG00000038527	C1rl	52	28	46	52	83	36.5	48	98		0	0	-0.258645	0.877573	0	0	-0.913327	1.32701
ENSMUSG00000050390	C77080	388.5	345	552	281	706.5	676.5	839	460		0	0	0.636553	-0.254248	0	0	0.265917	-0.607727
ENSMUSG00000051331	Cacna1c	215	259	288	259.5	107.5	203	130	109		0	0	0.505601	0.0179087	0	0	0.262079	-0.831695
ENSMUSG00000024112	Cacna1h	35	26	57.5	55	45	12	43	40		0	0	0.842135	0.967671	0	0	-0.168123	1.98203
ENSMUSG00000069806	Cacng7	120	133.5	95.5	119	83	90	79	43.5		0	0	-0.380874	-0.275355	0	0	0.0931658	-0.948632
ENSMUSG00000054793	Cadm4	82	73.5	131	76	67	89.5	170	31		0	0	0.862555	0.0379245	0	0	1.48878	-1.54136
ENSMUSG00000030666	Calcb	39	15.5	86	14	10	14	15	2		0	0	1.2505	-0.581548	0	0	0.724026	-4.65214
ENSMUSG00000029761	Cald1	9048	9962	8797	7576	3917	5812	4134	3829		0	0	-0.086859	-0.300263	0	0	0.10898	-0.706735
ENSMUSG00000030319	Cand2	208	91	179	196	234	31	224.5	201		0	0	-0.134635	1.01397	0	0	-0.13533	2.83136
ENSMUSG00000035547	Capn5	330.5	338.5	488	249	1269.5	1266	1328	750		0	0	0.590435	-0.413162	0	0	0.0228896	-0.753002
ENSMUSG00000070372	Capza1	2712.5	1954	2874	3371	2335	1809.5	2604.5	3000.5		0	0	0.0761932	0.859295	0	0	0.196659	0.715308
ENSMUSG00000015733	Capza2	2653	913	2647.5	2681	2158.5	808	2208.5	2352		0	0	0.0217318	1.54179	0	0	0.0945836	1.56112
ENSMUSG00000027562	Car2	55.5	55.5	73	32	83	120.5	526.5	44		0	0	0.231895	-0.715877	0	0	2.62539	-1.21448
ENSMUSG00000031505	Carkd	370.5	320	389.5	554.5	418	380.5	448.5	639.5		0	0	0.0141313	0.701248	0	0	0.111496	0.669615
ENSMUSG00000075289	Carns1	78	54	77.5	36.5	145	99	61	50.5		0	0	0.0281303	-0.410669	0	0	-1.186	-0.7829
ENSMUSG00000031628	Casp3	359.5	292	380	335	397.5	227.5	396.5	374		0	0	0.0856969	0.176648	0	0	-0.016416	0.78694
ENSMUSG00000027997	Casp6	111	105.5	100	187	112.5	74	88.5	117		0	0	-0.138525	0.791422	0	0	-0.273787	0.443603
ENSMUSG00000074570	Cass4	48.5	27	55	40	15	3	10	43.5		0	0	0.107778	0.619552	0	0	-0.0288549	3.80932
ENSMUSG00000021585	Cast	3624	2826	3433	2695.5	1410.5	2212.5	1482.5	1414		0	0	-0.0516276	-0.110726	0	0	0.0797945	-0.723399
ENSMUSG00000025150	Cbr2	9	12	17	4	170	93.5	687.5	46.5		0	0	0.73709	-1.75734	0	0	2.21367	-0.899856
ENSMUSG00000053411	Cbx7	162	200	134	120.5	356	314	289	163		0	0	-0.116876	-0.678217	0	0	-0.270735	-0.801972
ENSMUSG00000025578	Cbx8	87	76	82	87.5	61.5	46.5	54.5	95.5		0	0	0.144046	0.241434	0	0	-0.167188	1.05207
ENSMUSG00000039648	Ccbl1	75.5	65.5	88	107	108	81.5	125	147		0	0	0.495195	0.681946	0	0	0.293053	0.802575
ENSMUSG00000040213	Ccbl2	45.5	38.5	42.5	56	40.5	21	46	50		0	0	-0.354655	0.37456	0	0	0.232147	1.38865
ENSMUSG00000063605	Ccdc102a	293.5	209.5	261	292	123.5	94.5	84.5	165.5		0	0	-0.229411	0.414458	0	0	-0.393759	0.893672
ENSMUSG00000031150	Ccdc120	115	103.5	95	99	147	198	168	109		0	0	-0.120639	0.0587784	0	0	0.124533	-0.788824
ENSMUSG00000029769	Ccdc136	206	85.5	210	212.5	220	92.5	226	160		0	0	0.0412114	1.37201	0	0	0.0683321	0.838235
ENSMUSG00000044033	Ccdc141	335.5	320	388	180.5	947	1217.5	885.5	426.5		0	0	0.21153	-0.76214	0	0	-0.145866	-1.52677
ENSMUSG00000028689	Ccdc163	52	53	54.5	67	52.5	41	43.5	89		0	0	0.205817	0.408407	0	0	-0.338578	1.15173
ENSMUSG00000027676	Ccdc39	30.5	23.5	17.5	34	54.5	27	36.5	74		0	0	-1.04168	0.559393	0	0	-0.532558	1.3989
ENSMUSG00000048445	Ccdc57	48.5	55	34	60	69.5	36.5	42.5	68.5		0	0	-0.405841	0.439361	0	0	-0.636285	1.09468
ENSMUSG00000046753	Ccdc66	193	117	134	177	207.5	123	187.5	202		0	0	-0.442867	0.584532	0	0	-0.0931075	0.657728
ENSMUSG00000041117	Ccdc8	131	73	96	103	211.5	41.5	133.5	113.5		0	0	-0.528121	0.327979	0	0	-0.729056	1.03641
ENSMUSG00000037979	Ccdc92	155	204	178	96	139.5	212	135	93		0	0	0.224385	-1.03914	0	0	0.0419358	-1.21518
ENSMUSG00000032532	Cck	43.5	40	54	20.5	18	54.5	33	2.5		0	0	0.242256	-1.03661	0	0	0.870183	-4.17537
ENSMUSG00000023235	Ccl25	42.5	29.5	44.5	62.5	19.5	16.5	17	47		0	0	0.615934	0.874132	0	0	-0.25575	1.96039
ENSMUSG00000063015	Ccni	1310	1067	1353	1688	2904	1272	1853	2250.5		0	0	-0.00549502	0.595484	0	0	-0.635457	0.811735
ENSMUSG00000028076	Cd1d1	77	51.5	75	107	94.5	50.5	87	106		0	0	0.0993985	1.01117	0	0	0.175847	1.1106
ENSMUSG00000022661	Cd200	126.5	195.5	177.5	104.5	224	254	263.5	168		0	0	0.342169	-0.885747	0	0	0.448688	-0.584779
ENSMUSG00000036172	Cd200r3	28	24	30	72.5	73.5	40.5	51	228		0	0	0.291483	1.85	0	0	-0.549815	2.58158
ENSMUSG00000056481	Cd248	700	611	743	788.5	838.5	504	674.5	874		0	0	0.0516047	0.365503	0	0	-0.350575	0.815337
ENSMUSG00000016494	Cd34	601.5	282.5	802.5	565.5	633	323.5	644.5	850.5		0	0	0.428688	1.02417	0	0	0.0745843	1.39649
ENSMUSG00000005087	Cd44	7120	7264	7408	5935	5149	6947	4816	3807		0	0	0.0572061	-0.264927	0	0	-0.164282	-0.90391
ENSMUSG00000068686	Cd59b	44.5	41	38.5	35	229.5	261.5	437.5	166.5		0	0	0.00893881	-0.192717	0	0	0.865976	-0.867219
ENSMUSG00000030342	Cd9	2606	2620	2921	1785.5	3940	4112.5	3941	2545		0	0	0.164144	-0.529528	0	0	0.0636599	-0.722772
ENSMUSG00000002885	Cd97	473	386.5	600	373.5	413	340	509	226		0	0	0.346078	0.0242339	0	0	0.373872	-0.585653
ENSMUSG00000033502	Cdc14a	263	234	258	242	230	259.5	168	174		0	0	0.0517483	0.143964	0	0	-0.349885	-0.711933
ENSMUSG00000049521	Cdc42ep1	141	112.5	127.5	168.5	36	34	29	66.5		0	0	-0.114185	0.627795	0	0	-0.318687	0.775466
ENSMUSG00000045664	Cdc42ep2	206.5	157	218	183	135	84	138	166.5		0	0	0.0538984	0.267418	0	0	0.087476	0.919012
ENSMUSG00000036533	Cdc42ep3	482.5	558	519	439	102	197.5	113	107.5		0	0	0.212189	-0.356371	0	0	0.244682	-0.837442
ENSMUSG00000000303	Cdh1	77	97	242.5	36	468.5	437.5	1161.5	206.5		0	0	1.46136	-1.39745	0	0	1.39644	-0.978581
ENSMUSG00000031673	Cdh11	3051	2442	2373	4522	785.5	836	777	1628.5		0	0	-0.388331	0.861551	0	0	0.0111238	1.02536
ENSMUSG00000024304	Cdh2	2348	2179.5	2405	3622	517	680	561	1109		0	0	0.0817202	0.701012	0	0	0.145692	0.691572
ENSMUSG00000025370	Cdh9	53	70.5	22	74	86.5	108.5	72	49.5		0	0	-0.649752	0.276196	0	0	-0.467822	-1.30325
ENSMUSG00000037664	Cdkn1c	103	141	131	142.5	528	150	452.5	527		0	0	0.306673	-0.220513	0	0	-0.260789	1.95091
ENSMUSG00000044303	Cdkn2a	401	570	975.5	375	943	1283	1527	696.5		0	0	1.36646	-0.694134	0	0	0.678582	-0.647442
ENSMUSG00000073802	Cdkn2b	357	302	536	303.5	190	274	268	157.5		0	0	0.667063	-0.0857772	0	0	0.471204	-0.761013
ENSMUSG00000030878	Cdr2	238.5	267.5	245.5	203	93.5	197.5	101	81		0	0	0.0381083	-0.362412	0	0	0.0564514	-1.10225
ENSMUSG00000039518	Cdsn	159.5	147.5	254.5	332	81	164	203	315		0	0	0.572388	1.29759	0	0	1.23416	0.994711
ENSMUSG00000059288	Cdyl	341.5	271.5	368	416.5	384	279.5	425	523		0	0	0.1226	0.495352	0	0	0.0784854	0.953569
ENSMUSG00000074272	Ceacam1	755.5	629.5	752	638	1755	1805.5	1712.5	975.5		0	0	-0.0374692	0.0178544	0	0	-0.0398151	-0.932082
ENSMUSG00000034957	Cebpa	30.5	95	29.5	28	26	70	13	22.5		0	0	-0.196885	-1.73648	0	0	-0.621844	-1.73284
ENSMUSG00000056501	Cebpb	176.5	191.5	144	119	128	158.5	114	93		0	0	-0.353419	-0.836702	0	0	-0.401187	-0.343905
ENSMUSG00000052353	Cemip	626	412	1400.5	668.5	458.5	836	1021.5	373.5		0	0	1.13281	0.622502	0	0	1.1772	-1.17903
ENSMUSG00000031756	Cenpn	185.5	152	136	180.5	155	128.5	147.5	222		0	0	-0.464772	0.345443	0	0	-0.136592	0.706308
ENSMUSG00000031629	Cenpu	109	97	67	103	106.5	92	108	161		0	0	-0.671367	0.0310415	0	0	0.0543347	0.790853
ENSMUSG00000061533	Cep128	286	292.5	200	279	322.5	249.5	270.5	398		0	0	-0.443578	-0.0263672	0	0	-0.318272	0.681918
ENSMUSG00000021572	Cep72	42.5	37	28	43.5	54.5	36	56.5	71		0	0	-0.513032	0.352181	0	0	0.0386934	0.976565
ENSMUSG00000097164	Cep83os	31.5	37	34.5	70	60.5	42.5	38.5	99		0	0	0.193589	0.73029	0	0	-0.700788	1.00422
ENSMUSG00000039787	Cercam	213.5	144.5	252	295.5	293	115	214.5	282		0	0	0.31017	1.05614	0	0	-0.49107	1.2808
ENSMUSG00000031725	Ces1f	13	7.5	55.5	13.5	23	7	40.5	23		0	0	1.95319	1.07308	0	0	1.0133	1.91966
ENSMUSG00000026365	Cfh	349.5	353.5	378	473	1527	842.5	1206.5	1368		0	0	0.106866	0.453966	0	0	-0.367419	0.694826
ENSMUSG00000026031	Cflar	1309.5	1050	1255.5	1153.5	838.5	1077	850.5	727.5		0	0	-0.0715249	0.205988	0	0	0.00917706	-0.622781
ENSMUSG00000041301	Cftr	94.5	83.5	112.5	67	68	46.5	77	89		0	0	0.331409	0.0202075	0	0	0.665859	1.43163
ENSMUSG00000032232	Cgnl1	205	207	247	194	116	170.5	286.5	86.5		0	0	0.189118	-0.0752385	0	0	1.27905	-0.855462
ENSMUSG00000041235	Chd7	449	828	539	392	519.5	808.5	605.5	499		0	0	0.26671	-1.03348	0	0	0.256091	-0.735696
ENSMUSG00000078185	Chml	70.5	52	42.5	41.5	39	73	42	40		0	0	-0.700321	-0.0181752	0	0	0.0636766	-1.12087
ENSMUSG00000053119	Chmp3	1069	1216	1244	845.5	1089.5	1325	1190	885.5		0	0	0.186923	-0.528005	0	0	0.141668	-0.513527
ENSMUSG00000027536	Chmp4c	88.5	64	122	72.5	112.5	126	213.5	83		0	0	0.537692	0.371113	0	0	0.760339	-0.625291
ENSMUSG00000022860	Chodl	79.5	62.5	91	80	7.5	12	9	2.5		0	0	0.239252	-0.375698	0	0	0.907421	-1.98495
ENSMUSG00000032997	Chpf	827	776	789.5	608	509	602	573.5	408		0	0	-0.0516902	-0.428017	0	0	0.238449	-0.54905
ENSMUSG00000060002	Chpt1	220	121.5	156.5	240.5	127	61	122	156		0	0	-0.327165	0.990285	0	0	0.0907631	1.20843
ENSMUSG00000006958	Chrd	99.5	126	109	88	99	112.5	83	58.5		0	0	0.259886	-0.517726	0	0	0.0445351	-1.07217
ENSMUSG00000031283	Chrdl1	47.5	109.5	68.5	39.5	20	63	44.5	35		0	0	0.452439	-1.48843	0	0	1.4626	-1.04382
ENSMUSG00000046159	Chrm3	41	102	70	46	33.5	70	26.5	40		0	0	0.666283	-1.2874	0	0	-0.31566	-0.737381
ENSMUSG00000041189	Chrnb1	71.5	73.5	75	58.5	64.5	92	66.5	29		0	0	-0.0062944	-0.218068	0	0	0.122355	-1.70928
ENSMUSG00000033350	Chst2	237	362.5	227.5	178.5	242.5	290	167.5	136.5		0	0	-0.148502	-1.03972	0	0	-0.583555	-1.14585
ENSMUSG00000057337	Chst3	308.5	437	424.5	226	511	696	479.5	354.5		0	0	0.470418	-0.886887	0	0	-0.0727326	-1.02202
ENSMUSG00000045193	Cirbp	205.5	150	174.5	192	457.5	241.5	370	383		0	0	-0.274163	0.203444	0	0	-0.279143	0.796109
ENSMUSG00000051159	Cited1	3	6	4	5	52	18.5	55.5	77.5		0	0	0.965235	-0.695705	0	0	-0.0200093	2.26392
ENSMUSG00000000308	Ckmt1	12	17.5	30	9	105	157.5	287	47.5		0	0	1.54616	-0.640521	0	0	1.66555	-1.76862
ENSMUSG00000027884	Clcc1	187.5	177	165.5	250.5	230	163	227	285		0	0	-0.121892	0.541493	0	0	0.0509008	0.761713
ENSMUSG00000004317	Clcn5	831.5	1060	828.5	568.5	308	561.5	318.5	280		0	0	0.034263	-0.821947	0	0	-0.071241	-1.10018
ENSMUSG00000022512	Cldn1	14	18.5	29	21.5	42	49	137	23		0	0	0.853106	0.177072	0	0	1.51784	-1.31472
ENSMUSG00000037625	Cldn11	26	59	45	34.5	223	137	313	244		0	0	0.845085	-0.892786	0	0	0.407041	0.760354
ENSMUSG00000070473	Cldn3	6	33	14	3	297	164	331	109		0	0	0.617095	-3.53869	0	0	0.18543	-0.625185
ENSMUSG00000047501	Cldn4	0.5	1	1.5	0	120	121	656	22		0	0	0.466443	-3.45943	0	0	2.44817	-2.64953
ENSMUSG00000023906	Cldn6	1.5	0	3	0.5	11	33	103.5	3		0	0	0.482617	1.72972	0	0	3.63188	-3.69871
ENSMUSG00000018569	Cldn7	0.5	0	0.5	0	45	55	139.5	9		0	0	-1.72972	0	0	0	1.71663	-2.58045
ENSMUSG00000025784	Clec3b	61	73.5	88.5	89	609.5	243	551.5	538		0	0	0.420793	0.171657	0	0	-0.113029	1.23772
ENSMUSG00000037242	Clic4	4394	5131	5000	4758.5	3264.5	4256	3111.5	2862		0	0	0.259439	-0.175549	0	0	-0.0090413	-0.657449
ENSMUSG00000023959	Clic5	61.5	116	151	39.5	128	274	225	70.5		0	0	1.49722	-1.63015	0	0	0.858835	-2.07128
ENSMUSG00000024059	Clip4	96.5	125	99	49.5	84	125	58	43		0	0	0.0894425	-1.37246	0	0	-0.696512	-1.64105
ENSMUSG00000032024	Clmp	140	99	127	162	100.5	70.5	62	134		0	0	-0.222799	0.754166	0	0	-0.688777	0.813318
ENSMUSG00000025439	Clns1a	1066.5	560.5	1041	916.5	985	649.5	1147.5	1073.5		0	0	-0.0410012	0.773656	0	0	0.20697	0.82655
ENSMUSG00000047126	Cltc	8110	8560	8838	4633.5	9364	8838	9364	4684.5		0	0	0.00234583	-0.843412	0	0	0	-0.999292
ENSMUSG00000025545	Clybl	45	34.5	37.5	58.5	178	59	156	159.5		0	0	-0.473747	0.431299	0	0	-0.00296641	1.55392
ENSMUSG00000016756	Cmah	849	942	688.5	603	5073.5	5701	9992	3494		0	0	-0.357307	-0.522186	0	0	0.958591	-0.89645
ENSMUSG00000042190	Cmklr1	47	56	60.5	25	68	65.5	29.5	38		0	0	0.651578	-1.17069	0	0	-1.24898	-0.689376
ENSMUSG00000028719	Cmpk1	843	932	954.5	540	677.5	779.5	674.5	486		0	0	0.199817	-0.753155	0	0	-0.0320618	-0.75279
ENSMUSG00000063651	Cnfn	132.5	72	174.5	57.5	28	129.5	289.5	10		0	0	0.257503	-0.363894	0	0	3.25126	-3.67065
ENSMUSG00000001349	Cnn1	350	412.5	487	225	12	167.5	44	12		0	0	0.409419	-0.851397	0	0	1.86429	-3.88769
ENSMUSG00000044681	Cnpy1	4	10	22	4.5	189	104	224.5	70.5		0	0	2.82777	-1.21574	0	0	0.195336	-0.445773
ENSMUSG00000044288	Cnr1	58.5	111.5	81.5	65	92	115	111.5	197.5		0	0	0.463214	-0.784738	0	0	0.492391	0.896599
ENSMUSG00000032782	Cntrob	298	434	249	185	411	362	298.5	244		0	0	-0.148477	-1.25862	0	0	-0.381622	-0.51618
ENSMUSG00000032332	Col12a1	8806	6174.5	10028	15786	2168	1808	3477	3033		0	0	0.187473	1.43336	0	0	0.66827	0.751007
ENSMUSG00000028339	Col15a1	138	203.5	283	86.5	982.5	882	919.5	355		0	0	1.14382	-1.16631	0	0	-0.0364813	-1.28631
ENSMUSG00000040690	Col16a1	305.5	171	294.5	446	384.5	270.5	309	560		0	0	0.0913002	1.4246	0	0	-0.240286	1.04682
ENSMUSG00000025064	Col17a1	3	17	13	3.5	777.5	968.5	1153	381.5		0	0	1.67166	-2.46747	0	0	0.558244	-1.34628
ENSMUSG00000001435	Col18a1	201	262	300	193.5	555	518	981	343.5		0	0	0.582669	-0.469736	0	0	0.817254	-0.625878
ENSMUSG00000045672	Col27a1	45.5	25.5	29.5	124	9	6	4	33.5		0	0	-0.612694	2.36271	0	0	-1.30066	3.03076
ENSMUSG00000068794	Col28a1	36.5	35	36	47.5	38	24	72	74		0	0	-0.135377	0.471494	0	0	0.832386	1.19844
ENSMUSG00000026043	Col3a1	12662	10913	10610.5	66700	10030	8587	8560	20517		0	0	-0.257173	2.57534	0	0	-0.229242	1.39341
ENSMUSG00000031273	Col4a6	527.5	498.5	763.5	721.5	193	288	312	543		0	0	0.699552	0.560194	0	0	0.681615	0.944813
ENSMUSG00000026042	Col5a2	12787.5	17634	19075.5	12662	4777	10610.5	12662	5325		0	0	0.688921	-0.477851	0	0	1.48163	-0.913606
ENSMUSG00000091345	Col6a5	99.5	27	136	33	33.5	84	38	16		0	0	0.338035	0.342123	0	0	0.421106	-2.27089
ENSMUSG00000025650	Col7a1	225	143.5	188	396.5	93	116	146	193		0	0	-0.286368	1.39209	0	0	0.686324	0.731636
ENSMUSG00000036103	Colec12	712	687.5	763	819	758.5	637.5	787	1039		0	0	0.135949	0.333377	0	0	0.0844197	0.695477
ENSMUSG00000051355	Commd1	262.5	246.5	229	287	280	260.5	254	413		0	0	-0.0703567	0.147825	0	0	-0.101259	0.895277
ENSMUSG00000000326	Comt	1250	891.5	1250	1286.5	886.5	672	906	1123.5		0	0	-1.15e-05	0.425197	0	0	-0.0454582	0.753676
ENSMUSG00000018672	Copz2	147.5	109	189.5	224	123.5	70	106.5	166.5		0	0	0.208379	1.10525	0	0	0.0411304	1.40062
ENSMUSG00000025981	Coq10b	248.5	216.5	250	302.5	105	179.5	105	118		0	0	0.0437749	0.45167	0	0	-0.0422383	-0.817268
ENSMUSG00000005220	Corin	48.5	93	95.5	47.5	31	26.5	26	61.5		0	0	0.847331	-0.921282	0	0	-0.325495	0.977939
ENSMUSG00000031827	Cotl1	179	125.5	126	152.5	78.5	30.5	139.5	66.5		0	0	-0.417661	0.287571	0	0	0.973146	1.00375
ENSMUSG00000046516	Cox17	450	447.5	476	318	430	469.5	464	312		0	0	0.0603726	-0.560872	0	0	0.0248712	-0.45668
ENSMUSG00000039652	Cpeb3	54	53.5	53.5	37	48	63	40.5	33		0	0	-0.0870948	-0.651851	0	0	-0.245542	-0.76712
ENSMUSG00000025867	Cplx2	233.5	119	228	159.5	200	76.5	95.5	139.5		0	0	-0.00138775	0.292279	0	0	-1.18234	0.973294
ENSMUSG00000020183	Cpm	28.5	31	15	18	43	48.5	81.5	13		0	0	-0.762189	-0.864894	0	0	1.04936	-2.058
ENSMUSG00000025196	Cpn1	43.5	54.5	31	75	8	83	14	9		0	0	-0.86264	0.389028	0	0	0.48134	-3.18221
ENSMUSG00000034361	Cpne2	226	194	287.5	321.5	244	177	257	284		0	0	0.224712	0.727698	0	0	0.0591346	0.673568
ENSMUSG00000028228	Cpne3	1611	942	1785	1677	2059	1011	2002	2013		0	0	0.137036	0.810345	0	0	-0.0468502	0.915329
ENSMUSG00000052560	Cpne8	425.5	286	451	511.5	325	245.5	312	411		0	0	0.0323096	0.759791	0	0	-0.132676	0.823782
ENSMUSG00000022742	Cpox	816.5	591.5	740	887	447	374.5	446.5	634.5		0	0	-0.111641	0.509368	0	0	-0.0759845	0.81332
ENSMUSG00000029625	Cpsf4	411.5	312.5	342	473	390	275.5	388.5	479		0	0	-0.300139	0.558732	0	0	-0.00590331	0.722112
ENSMUSG00000030862	Cpxm2	23.5	83	61	34	49	157	100.5	41.5		0	0	1.40328	-1.44901	0	0	1.18762	-1.87047
ENSMUSG00000032291	Crabp1	877	922	820.5	871.5	904	723	690	1192.5		0	0	-0.11743	-0.130528	0	0	-0.410741	0.783379
ENSMUSG00000045867	Cradd	53	50	53	66.5	47	32.5	53.5	73		0	0	0.0274285	0.627468	0	0	0.0982831	1.32764
ENSMUSG00000027913	Crct1	17.5	36.5	34.5	18	7	68.5	97	2		0	0	1.05881	-1.23158	0	0	3.38098	-5.1397
ENSMUSG00000032652	Crebl2	137.5	202.5	174	136.5	114.5	201	122.5	89.5		0	0	0.360337	-0.716984	0	0	0.05365	-1.16422
ENSMUSG00000040713	Creg1	139	116	154	192	136	111.5	102	183.5		0	0	0.124105	0.718628	0	0	-0.211134	0.630707
ENSMUSG00000006360	Crip1	411	465.5	531	306	1336	1471.5	1379.5	884		0	0	0.204309	-0.553064	0	0	0.0895398	-0.732749
ENSMUSG00000025776	Crispld1	198.5	173	217	267	82	81.5	101.5	162		0	0	0.137578	0.774899	0	0	0.853869	1.14883
ENSMUSG00000003575	Crtc1	312	270.5	282	393	264	196.5	165	356.5		0	0	-0.136563	0.530717	0	0	-0.524071	0.855139
ENSMUSG00000032060	Cryab	4813	5493.5	6474	3534	2205.5	5070	2595	1317.5		0	0	0.395079	-0.66321	0	0	0.197692	-1.9608
ENSMUSG00000023044	Csad	254.5	181.5	282.5	268	245.5	159.5	241.5	293		0	0	0.113976	0.526533	0	0	-0.0221138	0.984611
ENSMUSG00000074698	Csnk2a1	2068	1478	2203	2395.5	2872	1940.5	3124.5	3037.5		0	0	0.105249	0.68684	0	0	0.13668	0.615709
ENSMUSG00000032911	Cspg4	1524	1759	1749.5	1091	1424	1672	1336.5	905		0	0	0.213783	-0.685215	0	0	-0.0649734	-0.919724
ENSMUSG00000032515	Csrnp1	276	302.5	265	200	59.5	122.5	67.5	34		0	0	0.0051541	-0.532001	0	0	0.092683	-1.89792
ENSMUSG00000020186	Csrp2	1346.5	1426	1524.5	1540.5	598.5	1132	870	773.5		0	0	0.120355	0.111134	0	0	0.57	-0.499053
ENSMUSG00000031256	Cstf2	975.5	749	878	934	828.5	653.5	864.5	1028		0	0	-0.181808	0.316464	0	0	0.0972849	0.672361
ENSMUSG00000019997	Ctgf	3165.5	3647	3713	3045	1388	2327	2225	1035		0	0	0.252896	-0.246575	0	0	0.635159	-1.18152
ENSMUSG00000052928	Ctif	475.5	535	535.5	373	467.5	479	397	308		0	0	0.144793	-0.451264	0	0	-0.289004	-0.647029
ENSMUSG00000030560	Ctsc	1094	1337	1751.5	1001.5	765	1220.5	1322.5	809.5		0	0	0.742311	-0.395388	0	0	0.797344	-0.531012
ENSMUSG00000028015	Ctso	64	73	46.5	52.5	76	88	68.5	59.5		0	0	-0.549404	-0.532899	0	0	-0.223632	-0.564287
ENSMUSG00000048644	Ctxn1	95	144	85	106	53.5	84	42	44		0	0	-0.293233	-0.442672	0	0	-0.279503	-1.04423
ENSMUSG00000031095	Cul4b	846	382.5	727.5	711	844	406	936.5	761.5		0	0	-0.183924	0.848057	0	0	0.142744	0.782194
ENSMUSG00000040327	Cul9	166	186	150.5	121.5	217	222.5	163.5	123		0	0	-0.161474	-0.676134	0	0	-0.338861	-0.995876
ENSMUSG00000022865	Cxadr	915	714	926	336	1130	920	1253.5	592		0	0	0.0567934	-1.00807	0	0	0.15211	-0.71331
ENSMUSG00000061353	Cxcl12	127	133.5	173.5	171.5	150	89.5	180	250		0	0	0.461193	0.481611	0	0	0.382996	1.56937
ENSMUSG00000021508	Cxcl14	158	233	411	78.5	186	315.5	378.5	108		0	0	1.37831	-1.65159	0	0	1.10274	-1.52061
ENSMUSG00000018920	Cxcl16	73	68	95	26.5	39.5	104	63.5	15.5		0	0	0.315059	-1.2	0	0	1.031	-2.77757
ENSMUSG00000046668	Cxxc5	117	108.5	127.5	95.5	94.5	67	87.5	40.5		0	0	0.15732	-0.081668	0	0	-0.111798	-0.712087
ENSMUSG00000019590	Cyb561	30	69	34.5	37.5	179	254	203	102.5		0	0	0.100779	-0.969546	0	0	0.304654	-1.21455
ENSMUSG00000048796	Cyb561d1	51	60.5	42	80	48.5	50	33	84.5		0	0	-0.47952	0.487862	0	0	-0.419897	0.599999
ENSMUSG00000037190	Cyb561d2	52.5	39	63.5	74	41.5	31.5	36	62		0	0	0.227983	1.11918	0	0	-0.00891107	1.04483
ENSMUSG00000027015	Cybrd1	31	59.5	106	27.5	102.5	178	205	55.5		0	0	1.72067	-1.076	0	0	1.04922	-1.72739
ENSMUSG00000063415	Cyp26b1	450.5	461	453	491	137.5	127	121.5	222.5		0	0	0.0616299	0.125098	0	0	-0.264825	0.709608
ENSMUSG00000040703	Cyp2s1	24	33	31	11	228.5	235	207.5	69.5		0	0	0.348991	-1.62509	0	0	-0.116797	-1.79848
ENSMUSG00000027983	Cyp2u1	62	49.5	63	94.5	27.5	21	19.5	46.5		0	0	0.166735	0.80603	0	0	-0.260416	1.0762
ENSMUSG00000061126	Cyp4f39	116.5	85.5	149	62	220.5	259	325	147		0	0	0.355408	-0.523831	0	0	0.49027	-0.790234
ENSMUSG00000028195	Cyr61	4154.5	4636	4064.5	3940	837.5	1365.5	1092.5	747.5		0	0	-0.0168504	-0.236024	0	0	0.436057	-0.960982
ENSMUSG00000046727	Cystm1	88	78.5	94.5	70	76	98	94.5	51		0	0	0.238404	-0.139669	0	0	0.558102	-0.725722
ENSMUSG00000037119	D15Ertd621e	3056	3590	3000.5	2501.5	2795.5	4147	2605	2637.5		0	0	0.0172698	-0.508474	0	0	-0.0948369	-0.751759
ENSMUSG00000031889	D230025D16Rik	292.5	375	337.5	308	542	667	623	436		0	0	0.25465	-0.253731	0	0	0.254823	-0.660798
ENSMUSG00000028519	Dab1	91	165	120.5	75	128	198	100	115		0	0	0.46848	-1.1453	0	0	-0.403725	-0.799196
ENSMUSG00000022150	Dab2	596	572.5	568	592.5	1460.5	582	743	1036.5		0	0	0.0202369	0.112298	0	0	-0.994883	0.856363
ENSMUSG00000025592	Dach2	141	93.5	121	127	42.5	42.5	47.5	73.5		0	0	-0.329264	0.301875	0	0	-0.054457	0.466954
ENSMUSG00000048826	Dact2	14	18	23	3	317	236.5	371.5	156		0	0	0.710845	-2.62491	0	0	0.19684	-0.597046
ENSMUSG00000021559	Dapk1	484	857	713	606	433.5	650.5	505.5	416		0	0	0.552846	-0.447397	0	0	0.256912	-0.715233
ENSMUSG00000034675	Dbn1	815.5	663.5	924	1094.5	567.5	439.5	661	744		0	0	0.211479	0.678121	0	0	0.254722	0.737499
ENSMUSG00000000340	Dbt	304.5	125	268.5	391	248	111.5	268	334.5		0	0	-0.253366	1.58787	0	0	0.0759282	1.43089
ENSMUSG00000045284	Dcaf12l1	296.5	208	222	178.5	215	141.5	160.5	284		0	0	-0.43229	-0.226728	0	0	-0.331604	0.845123
ENSMUSG00000027797	Dclk1	133.5	116	125	130	99	106	63.5	170		0	0	-0.000737857	0.18928	0	0	-0.566283	0.731497
ENSMUSG00000041477	Dcp1b	100.5	96.5	75.5	144	127.5	80	99	153		0	0	-0.305747	0.614248	0	0	-0.501413	0.93383
ENSMUSG00000007039	Ddah2	188	199	180	173.5	762	726.5	752	436.5		0	0	-0.0473688	-0.130998	0	0	-0.0711567	-0.741245
ENSMUSG00000025408	Ddit3	125	103	123	220.5	76.5	89.5	79	140		0	0	-0.0155385	1.09738	0	0	-0.174636	0.589457
ENSMUSG00000040296	Ddx58	139.5	152	185.5	152	235.5	364.5	450	170		0	0	0.350733	-0.0744522	0	0	0.923838	-1.18672
ENSMUSG00000026404	Ddx59	157	130.5	147	141.5	161	119.5	168	185.5		0	0	-0.122476	0.0651896	0	0	0.155077	0.793107
ENSMUSG00000032097	Ddx6	7468	8806	7411	3743	8836	9997.5	8310	5076.5		0	0	-0.0752838	-1.23603	0	0	-0.171966	-1.06672
ENSMUSG00000037921	Ddx60	12	45.5	36.5	18	61	114.5	89	20		0	0	2.57397	-0.870842	0	0	0.429957	-2.7851
ENSMUSG00000028223	Decr1	192	154	211	272.5	238.5	123.5	232	314		0	0	0.190263	0.785654	0	0	-5.36e-05	1.25732
ENSMUSG00000027173	Depdc7	28.5	53	36	30	253	380	200.5	116		0	0	0.194877	-0.645964	0	0	-0.392586	-1.64188
ENSMUSG00000026208	Des	107	121	137.5	86.5	13	69	21.5	15		0	0	0.295227	-0.525699	0	0	0.816831	-2.20216
ENSMUSG00000038055	Dexi	155	102.5	147.5	172.5	122	81	92.5	133		0	0	-0.174019	0.829883	0	0	-0.513072	0.595256
ENSMUSG00000030747	Dgat2	93	113.5	120.5	54.5	63.5	98.5	117	52		0	0	0.626823	-1.12333	0	0	0.781541	-0.75102
ENSMUSG00000025357	Dgka	354.5	292.5	589	221.5	615	844	813	293		0	0	0.801029	-0.394384	0	0	0.47107	-1.51918
ENSMUSG00000036095	Dgkb	40	33.5	57	48	21	5.5	13.5	48.5		0	0	-0.059157	-0.586785	0	0	-3.87181	2.09259
ENSMUSG00000011382	Dhdh	72	60	50.5	59.5	90	44.5	72	79		0	0	-0.698879	-0.039984	0	0	-0.370032	0.715794
ENSMUSG00000066026	Dhrs3	92	96.5	80.5	68.5	176	168	194	109.5		0	0	-0.193783	-0.669716	0	0	0.131078	-0.794886
ENSMUSG00000028031	Dkk2	376	476	838.5	309	684	900	961	276.5		0	0	1.2271	-0.63545	0	0	0.424244	-1.65698
ENSMUSG00000031523	Dlc1	1326.5	2000	1705	1046	893	1010	885.5	597		0	0	0.374267	-0.93537	0	0	-0.0330815	-0.818062
ENSMUSG00000003279	Dlgap1	61	65.5	92.5	49	19.5	34.5	24.5	11		0	0	0.695816	-0.318147	0	0	0.276711	-1.82249
ENSMUSG00000042102	Dmgdh	0	3.5	1	0	107	142	209.5	26		0	0	2.19616	-4.9542	0	0	0.803201	-2.34057
ENSMUSG00000060962	Dmkn	6	10	13	5	72.5	157	372	16		0	0	1.5623	-0.695705	0	0	2.30648	-3.34297
ENSMUSG00000011349	Dmrtc2	9	12	18	9	373	171.5	203	355.5		0	0	1.56911	-0.494063	0	0	-1.04334	1.07206
ENSMUSG00000014905	Dnajb9	111.5	161	127	84.5	91.5	157	102	65		0	0	0.207291	-0.883766	0	0	0.175942	-1.26789
ENSMUSG00000044224	Dnajc21	431.5	589	408.5	420.5	921	1182	948	732.5		0	0	-0.0897282	-0.486932	0	0	0.0150078	-0.71446
ENSMUSG00000022136	Dnajc3	1049.5	615	1023.5	1234.5	762	574.5	851	932		0	0	-0.049379	0.952169	0	0	0.102281	0.647233
ENSMUSG00000058325	Dock1	1152.5	1054	1011.5	1373	1251	883.5	1144	1611.5		0	0	-0.153584	0.395008	0	0	-0.130137	0.786635
ENSMUSG00000039716	Dock3	23.5	76	23	43.5	15.5	67	9.5	19.5		0	0	-0.28403	-0.4677	0	0	-0.0752084	-1.68712
ENSMUSG00000044447	Dock5	2088.5	2301	2229	1708	2147	2395	1915.5	1436.5		0	0	0.102177	-0.361241	0	0	-0.197628	-0.760206
ENSMUSG00000022102	Dok2	10	19.5	13	14	53.5	187	141	27.5		0	0	1.09847	-0.856298	0	0	1.11421	-2.78045
ENSMUSG00000035640	Dos	216	146	240	182	408	290.5	362	189		0	0	0.13458	0.20311	0	0	-0.12085	-0.672082
ENSMUSG00000078789	Dph1	254	141	253	223.5	153	112	165	209.5		0	0	0.13337	0.643604	0	0	0.312092	0.902848
ENSMUSG00000028540	Dph2	221.5	162	224	240.5	144	109	129.5	211		0	0	0.142711	0.393977	0	0	-0.213675	0.931938
ENSMUSG00000024501	Dpysl3	15779	15779	13770	6810	11184	11184	11488	5840		0	0	-0.196476	-1.21376	0	0	0.0381857	-0.937384
ENSMUSG00000029168	Dpysl5	20	49	43	16.5	138.5	122.5	221	65		0	0	1.41712	-1.49013	0	0	0.689338	-0.713084
ENSMUSG00000059898	Dsc3	90.5	98	77.5	78	34	18	127.5	61		0	0	-0.577425	-0.369972	0	0	2.17898	2.85706
ENSMUSG00000022898	Dscr3	616.5	289	665.5	718.5	441	253.5	457	517		0	0	0.0719252	1.31354	0	0	-0.00318382	0.989408
ENSMUSG00000044393	Dsg2	14	8	17.5	9	95	123	310.5	36		0	0	0.0994084	0.0849503	0	0	1.84917	-1.78365
ENSMUSG00000054889	Dsp	2898.5	3427	5751	2342	5087.5	6309	8865.5	2811		0	0	0.981965	-0.513512	0	0	0.848478	-1.216
ENSMUSG00000042046	Dstyk	284.5	404	309	248.5	346.5	472.5	338	263.5		0	0	0.0744954	-0.662896	0	0	0.0380147	-0.806429
ENSMUSG00000024302	Dtna	260.5	241	315	265.5	86.5	121	101	78.5		0	0	0.410307	0.163177	0	0	0.409179	-0.599835
ENSMUSG00000049502	Dtx3l	159.5	255	179	176.5	431	545	491	332		0	0	0.152719	-0.537524	0	0	0.183523	-0.844879
ENSMUSG00000039982	Dtx4	170	217	127	211	37.5	63	61	102.5		0	0	-0.503013	-0.0804569	0	0	1.22228	0.795646
ENSMUSG00000024190	Dusp1	987	1114.5	984	1100	162	406	206	162		0	0	-0.00286888	-0.089026	0	0	0.451897	-1.32495
ENSMUSG00000018648	Dusp14	1778	1279.5	1737.5	1499.5	773.5	1102	768	715.5		0	0	-0.0433558	0.164552	0	0	-0.0291555	-0.668543
ENSMUSG00000047205	Dusp18	206	229.5	195	161	109.5	232	112.5	96.5		0	0	-0.126029	-0.423993	0	0	-0.0763659	-1.28932
ENSMUSG00000069255	Dusp22	152	96.5	144.5	130	89.5	120.5	104	77.5		0	0	-0.257495	0.482086	0	0	-0.0180654	-0.492272
ENSMUSG00000031530	Dusp4	452	302	488	232.5	208.5	242	267.5	110		0	0	0.155904	-0.348984	0	0	0.661997	-1.24049
ENSMUSG00000034765	Dusp5	243	239	240	209.5	156	245	185	68		0	0	0.0333	-0.278682	0	0	0.00803234	-1.92782
ENSMUSG00000019960	Dusp6	404.5	309	472	381	527	526.5	688	327		0	0	0.219519	0.3255	0	0	0.327301	-0.631642
ENSMUSG00000031383	Dusp9	152	199.5	120	95	13	32	86	8		0	0	-0.399809	-1.15433	0	0	2.83062	-2.07378
ENSMUSG00000024512	Dynap	129.5	111.5	210.5	113	57.5	168	145	35		0	0	0.617482	0.051045	0	0	1.56294	-1.96627
ENSMUSG00000024253	Dync2li1	105	116	98	52.5	214.5	176	185	92		0	0	-0.197274	-1.14282	0	0	-0.251562	-0.918772
ENSMUSG00000031176	Dynlt3	628	337.5	678.5	683	523	275	548	497		0	0	0.10959	0.984957	0	0	0.113957	0.776749
ENSMUSG00000033788	Dysf	147	120.5	189	143	44	56.5	76.5	33		0	0	0.239672	0.313895	0	0	0.6698	-0.555856
ENSMUSG00000043439	E130012A19Rik	440	489	506	154	680.5	741	611.5	466		0	0	0.230672	-1.67225	0	0	-0.187598	-0.682592
ENSMUSG00000037172	E330009J07Rik	133.5	116	112	162.5	129	70	106.5	132		0	0	-0.331932	0.588899	0	0	-0.0725947	0.771809
ENSMUSG00000053117	E330013P04Rik	56.5	51	71	108	61.5	51	38.5	177		0	0	0.560236	0.944068	0	0	-0.301922	1.81649
ENSMUSG00000045291	E330021D16Rik	111	96.5	128	67.5	93	78	67	52.5		0	0	0.240495	-0.532609	0	0	-0.45753	-0.502341
ENSMUSG00000026247	Ecel1	2.5	10	45	0.5	67	47	183	5.5		0	0	3.86243	-5.18915	0	0	1.40327	-3.10831
ENSMUSG00000028601	Echdc2	505.5	420	353.5	452	221	215	229.5	345.5		0	0	-0.474142	-0.000127062	0	0	-0.0166132	0.71051
ENSMUSG00000073599	Ecscr	154.5	114	297.5	151	150.5	285	176	146		0	0	0.774152	0.456658	0	0	0.0859214	-1.00457
ENSMUSG00000022122	Ednrb	125	86	108	134.5	45.5	32	39	101.5		0	0	-0.176685	0.900358	0	0	-0.506777	1.95936
ENSMUSG00000028039	Efna3	161.5	178	251.5	142	214	260.5	316	156		0	0	0.505059	-0.52237	0	0	0.591291	-0.870895
ENSMUSG00000000402	Egfl6	18.5	50.5	78.5	12	137.5	294	462.5	49		0	0	2.11359	-2.0407	0	0	1.60371	-2.66442
ENSMUSG00000035105	Egln3	254.5	392.5	430.5	255.5	4088	2195	3247	1371		0	0	0.704329	-0.622945	0	0	-0.332624	-0.666415
ENSMUSG00000024065	Ehd3	223	168	308	230	452.5	244.5	477	385		0	0	0.471429	0.503412	0	0	0.18813	0.586378
ENSMUSG00000027293	Ehd4	775.5	633	866.5	654	444	789	625	454.5		0	0	0.150563	0.0402155	0	0	0.506032	-0.82099
ENSMUSG00000012350	Ehf	109.5	274.5	336	64	677	1339	869.5	412		0	0	1.53244	-1.98201	0	0	0.295493	-1.71659
ENSMUSG00000074656	Eif2s2	3977	3033	3893	2964.5	8312	7095.5	8560	4585		0	0	-0.0485288	-0.148978	0	0	0.0418089	-0.56423
ENSMUSG00000043424	Eif3j2	1390.5	933	1230.5	379	1142.5	957.5	1089	465		0	0	-0.229444	-1.28884	0	0	-0.0609686	-1.01012
ENSMUSG00000093661	Eif4e3	104	165.5	110.5	116	119	200	132.5	100.5		0	0	0.0195676	-0.609196	0	0	0.21669	-0.965119
ENSMUSG00000005610	Eif4g2	17626	3216.5	17626	17626	11792	3350	15779	15779		0	0	0	2.40408	0	0	0.420194	2.22715
ENSMUSG00000048988	Elfn1	28	28.5	40	40.5	18	7	8	39.5		0	0	0.505819	0.911905	0	0	-1.16	2.28847
ENSMUSG00000009406	Elk1	278	341	295.5	205.5	276.5	307	248.5	197		0	0	0.195549	-0.734685	0	0	0.0282706	-0.673802
ENSMUSG00000001542	Ell2	428	487	487	271	279.5	362.5	460.5	147		0	0	0.087871	-0.83648	0	0	0.83429	-1.36988
ENSMUSG00000041112	Elmo1	38.5	59.5	51	27	103.5	108	155	64.5		0	0	0.761069	-1.15797	0	0	0.705651	-0.721066
ENSMUSG00000041986	Elmod1	305	224.5	406	141	24	111.5	59	20.5		0	0	0.549612	-0.716197	0	0	1.39816	-2.55932
ENSMUSG00000035151	Elmod2	161	116	170	259.5	223	120.5	248	254.5		0	0	0.0020958	1.18374	0	0	0.0957532	0.935586
ENSMUSG00000021696	Elovl7	29	25.5	28	34	85	105.5	115.5	49.5		0	0	0	0.43209	0	0	0.269017	-1.25343
ENSMUSG00000021728	Emb	213.5	162	173.5	153	138.5	178.5	218.5	119.5		0	0	-0.19989	-0.1924	0	0	0.616202	-0.661205
ENSMUSG00000030286	Emc3	652	468	731.5	792	544	401	564	618		0	0	0.174555	0.734377	0	0	0.072714	0.705734
ENSMUSG00000073436	Eme2	279	293	312	222.5	159	210	168	128		0	0	0.165931	-0.372294	0	0	0.0310591	-0.692432
ENSMUSG00000029163	Emilin1	692	560.5	658.5	822	626	489	502	785		0	0	-0.0163566	0.512956	0	0	-0.319346	0.770924
ENSMUSG00000024053	Emilin2	415	351	400	793	243.5	315	182	568		0	0	-0.0285621	1.17968	0	0	-0.470614	0.873331
ENSMUSG00000058070	Eml1	720	725.5	773	716	734	491	492	787.5		0	0	0.106199	-0.0206883	0	0	-0.611497	0.719613
ENSMUSG00000022505	Emp2	745	949.5	929	405.5	2123.5	1816.5	1806.5	1233		0	0	0.293378	-1.1723	0	0	-0.285008	-0.564172
ENSMUSG00000043969	Emx2	237	260.5	209.5	261	110.5	117.5	78.5	273		0	0	-0.0770973	0.0164077	0	0	-0.613584	1.09192
ENSMUSG00000087095	Emx2os	34	48	36.5	74.5	41	23	20	68		0	0	-0.00342001	0.823766	0	0	-0.924383	1.67469
ENSMUSG00000058665	En1	94	73.5	71	91	51.5	40	45	65		0	0	-0.259732	0.29763	0	0	-0.315228	0.74793
ENSMUSG00000041773	Enc1	556	553.5	712.5	315	246	337	378.5	164		0	0	0.301432	-0.76426	0	0	0.609087	-1.11867
ENSMUSG00000037419	Endod1	255.5	157	284	180	124	158.5	226	98		0	0	0.124431	0.187605	0	0	1.12725	-0.788255
ENSMUSG00000033857	Engase	130	97	108.5	107.5	85.5	60.5	83	128		0	0	-0.306138	0.0870711	0	0	0.0710663	0.950139
ENSMUSG00000004267	Eno2	79.5	70.5	58.5	49	313	212	111	80		0	0	-0.266115	-0.538344	0	0	-1.51139	-1.39805
ENSMUSG00000060600	Eno3	408	315.5	470	193	578	508.5	378	261		0	0	0.199802	-0.688979	0	0	-0.518715	-0.972088
ENSMUSG00000037370	Enpp1	59	80	46	54.5	440.5	480	398	309		0	0	-0.265821	-0.588542	0	0	-0.208835	-0.676797
ENSMUSG00000019989	Enpp3	24	41	30.5	29.5	629	719.5	1468	293		0	0	0.099273	-0.296558	0	0	1.3346	-1.24811
ENSMUSG00000023960	Enpp5	111.5	64	125.5	164	170	85.5	210.5	207.5		0	0	0.16349	1.52258	0	0	0.341961	1.2203
ENSMUSG00000048120	Entpd1	96	154	209.5	60.5	84.5	169	146	39		0	0	1.1247	-1.30976	0	0	0.745366	-2.09107
ENSMUSG00000055024	Ep300	1718.5	2605	1758.5	1948	1631.5	2199	1552	1411		0	0	0.0471112	-0.484771	0	0	-0.130007	-0.607613
ENSMUSG00000024140	Epas1	433	786	650.5	428	608.5	887	912	364		0	0	0.531521	-0.847098	0	0	0.547401	-1.18375
ENSMUSG00000024044	Epb4.1l3	3427	2867	3097	3318.5	1160.5	1072	1106	1956		0	0	-0.108995	0.233264	0	0	-0.0785373	0.837991
ENSMUSG00000028434	Epb4.1l4b	168	180	183.5	125.5	233.5	322	216.5	169		0	0	-0.0228634	-0.386025	0	0	-0.137	-1.05052
ENSMUSG00000026383	Epb4.1l5	175	245.5	185	194	156	249	196.5	162.5		0	0	0.0883676	-0.207343	0	0	0.191451	-0.57729
ENSMUSG00000045394	Epcam	25	38	36	21.5	593	679	1284	220		0	0	0.562759	-0.981982	0	0	1.03461	-1.61909
ENSMUSG00000029859	Epha1	1399	923.5	1368.5	1197	262.5	334	496	581		0	0	-0.0249442	0.375133	0	0	1.01048	0.904494
ENSMUSG00000006445	Epha2	1307	849	1411	1283	637.5	770.5	887	451		0	0	0.122582	0.568673	0	0	0.486457	-0.768446
ENSMUSG00000028289	Epha7	1673	1176	1325	2010.5	1301	952	917	1889.5		0	0	-0.306682	0.729861	0	0	-0.460717	1.00911
ENSMUSG00000028664	Ephb2	121	76.5	110	107.5	46.5	20	63.5	36		0	0	-0.174834	0.49932	0	0	0.102248	0.687745
ENSMUSG00000029869	Ephb6	115	93.5	109	134.5	163	69	146	222		0	0	-0.01468	0.515924	0	0	-0.132017	1.76201
ENSMUSG00000038776	Ephx1	3234.5	2489.5	3922	4367	3616	2526	3631	4367		0	0	0.299382	0.781067	0	0	0.00503259	0.867037
ENSMUSG00000015766	Eps8	1206	1062	1187.5	936.5	728.5	1331	752	709		0	0	-0.0227765	-0.162362	0	0	0.0145654	-0.937552
ENSMUSG00000025504	Eps8l2	304	224.5	348.5	324	334.5	279	395.5	182		0	0	0.122514	0.526892	0	0	0.25189	-0.611221
ENSMUSG00000018166	Erbb3	69	75	57	42	312	365	269.5	122.5		0	0	-0.262173	-0.766119	0	0	-0.191871	-1.51606
ENSMUSG00000029377	Ereg	221.5	274.5	355	208.5	47.5	180	115	53		0	0	0.681601	-0.221312	0	0	1.31683	-1.82574
ENSMUSG00000020715	Ern1	179.5	276.5	181.5	192	120.5	235	126.5	122.5		0	0	-0.163008	-0.569563	0	0	0.07594	-0.896007
ENSMUSG00000021831	Ero1l	682.5	682.5	781.5	743	870	995	1011	673		0	0	0.182564	0.14684	0	0	0.23508	-0.711369
ENSMUSG00000042379	Esm1	101	52	152	28	29	30	38	5.5		0	0	0.785808	-0.866417	0	0	0.43723	-2.61205
ENSMUSG00000040728	Esrp1	0.5	3.5	2.5	1	111.5	192	325.5	47		0	0	4.67326	0	0	0	1.57696	-1.92019
ENSMUSG00000084128	Esrp2	106	144.5	158	127.5	156	255	276.5	119		0	0	0.717767	-0.209178	0	0	0.930751	-1.14937
ENSMUSG00000037681	Esyt3	106.5	137.5	141.5	67	283.5	422.5	244.5	127.5		0	0	0.357363	-1.05963	0	0	-0.24174	-1.67377
ENSMUSG00000064254	Ethe1	93.5	88.5	82	123	57.5	37	58	83.5		0	0	-0.0857187	0.67498	0	0	0.0288451	1.05967
ENSMUSG00000036617	Etl4	1269	1534	1238	1043	2053	2309.5	1997	1450		0	0	0.0116076	-0.592055	0	0	-0.0159527	-0.696573
ENSMUSG00000032035	Ets1	623.5	486	574	690	339	231	304	390		0	0	-0.131987	0.475878	0	0	-0.173658	0.824755
ENSMUSG00000022895	Ets2	679	775.5	591.5	513.5	534	688	369	469		0	0	-0.284207	-0.539086	0	0	-0.46144	-0.577747
ENSMUSG00000017724	Etv4	227.5	373	273	180	305.5	617	255	245		0	0	0.260522	-1.01654	0	0	-0.0717194	-1.3984
ENSMUSG00000013089	Etv5	685.5	997	852	585	2560.5	2575	2605.5	1565		0	0	0.28924	-0.736502	0	0	0.0423989	-0.777108
ENSMUSG00000034282	Evpl	38	27	39	18	218.5	126	590	53		0	0	0.272702	-0.52806	0	0	1.29546	-1.28401
ENSMUSG00000006920	Ezh1	399.5	552	461.5	353	822	844	645	565.5		0	0	0.195132	-0.58329	0	0	-0.379038	-0.565036
ENSMUSG00000038235	F11r	314	304	535	167	575	641	850	213.5		0	0	0.758699	-0.835085	0	0	0.511503	-1.60579
ENSMUSG00000048376	F2r	1369	595.5	1330	1302.5	816.5	427	776	792		0	0	0.0632824	1.11058	0	0	-0.114798	0.907435
ENSMUSG00000021678	F2rl1	136	149.5	160	76	893.5	716.5	1089	430.5		0	0	0.147131	-1.13924	0	0	0.190919	-0.7422
ENSMUSG00000028128	F3	1083	1030	1232	1046	183	412	344	161.5		0	0	0.231984	0.0221942	0	0	0.860501	-1.35839
ENSMUSG00000052125	F730043M19Rik	64.5	54.5	72.5	103	211.5	85	151	204		0	0	0.129514	0.846964	0	0	-0.543446	1.27882
ENSMUSG00000028773	Fabp3	36	25.5	73	24.5	10	15	29	5		0	0	0.804137	-0.194599	0	0	1.26516	-1.68677
ENSMUSG00000030630	Fah	200	149	203	316.5	251	176.5	243.5	378		0	0	-0.00710343	1.09496	0	0	-0.095066	1.17409
ENSMUSG00000039157	Fam102a	562	690.5	574.5	364	880	962	708	498		0	0	0.0999635	-0.90388	0	0	-0.301836	-0.988966
ENSMUSG00000040339	Fam102b	309	250.5	225	397	241	184	204	300		0	0	-0.511167	0.619552	0	0	-0.202295	0.552956
ENSMUSG00000036136	Fam110c	925	1101	987	440	432.5	799.5	392.5	311		0	0	0.107566	-1.29332	0	0	-0.112023	-1.35201
ENSMUSG00000024691	Fam111a	721	614	521.5	654.5	820.5	711	670	1094.5		0	0	-0.473537	0.115792	0	0	-0.241469	0.707623
ENSMUSG00000041040	Fam117b	680	946	753	607.5	616	921.5	572	591		0	0	0.187342	-0.626624	0	0	-0.155394	-0.608337
ENSMUSG00000036022	Fam122b	439	537.5	316	297.5	610	948	369	384		0	0	-0.498402	-0.815464	0	0	-0.696714	-1.29489
ENSMUSG00000035184	Fam124a	81.5	144	121.5	79	23	74	32	19.5		0	0	0.495309	-0.944309	0	0	0.298523	-1.7229
ENSMUSG00000026796	Fam129b	4012	3758	4243.5	3256	3251.5	4243.5	3342	2286		0	0	0.0808077	-0.206898	0	0	0.108657	-0.911213
ENSMUSG00000043243	Fam129c	61	76.5	54	98.5	44	32	31	101.5		0	0	-0.292976	0.286135	0	0	-0.510608	1.95936
ENSMUSG00000022270	Fam134b	69	61	69.5	31	147.5	204	197	62		0	0	-0.0166462	-0.869976	0	0	0.588093	-1.72366
ENSMUSG00000041817	Fam169a	29	34.5	28	19	28	41	91	16		0	0	-0.293969	-0.795239	0	0	1.39211	-1.46494
ENSMUSG00000048388	Fam171b	111	80	61	128	54	25.5	37	65.5		0	0	-0.796954	0.67722	0	0	-0.571157	1.22275
ENSMUSG00000078670	Fam174b	354.5	702	613.5	261	469.5	864	475	385.5		0	0	0.783566	-1.3729	0	0	0.130124	-1.20932
ENSMUSG00000026767	Fam188a	687	549.5	727.5	431	264.5	423	344.5	229.5		0	0	0.029797	-0.341457	0	0	0.356232	-0.916348
ENSMUSG00000025732	Fam195a	119	109.5	115	149	81	81	67	128.5		0	0	-0.0190988	0.309411	0	0	-0.441299	0.718962
ENSMUSG00000073805	Fam196a	110.5	99	142.5	86	27	54	27.5	22		0	0	0.340693	-0.173847	0	0	-0.223848	-1.46713
ENSMUSG00000036002	Fam214b	541.5	373.5	686.5	493.5	289	328.5	404.5	204		0	0	0.42335	0.450552	0	0	0.525592	-0.707788
ENSMUSG00000043681	Fam25c	0	1	3	0	60.5	183.5	169.5	27		0	0	2.96537	-4.39232	0	0	1.65319	-2.7654
ENSMUSG00000046694	Fam46b	289.5	236	354.5	242	126	173	171	107		0	0	0.235191	0.00484374	0	0	0.477826	-0.804599
ENSMUSG00000069808	Fam57a	233.5	312.5	248	213	260.5	313	285.5	209.5		0	0	0.123787	-0.464468	0	0	0.115352	-0.56905
ENSMUSG00000042444	Fam63b	221	127.5	218	284.5	324	149	256.5	283.5		0	0	-0.174498	1.10632	0	0	-0.37256	0.994793
ENSMUSG00000029270	Fam69a	248.5	180	229	260	223.5	214.5	247	348.5		0	0	-0.290308	0.663808	0	0	0.206231	0.629757
ENSMUSG00000028878	Fam76a	360.5	392	332	302	370	441	334	273		0	0	-0.0681196	-0.387476	0	0	-0.195492	-0.727454
ENSMUSG00000032224	Fam81a	49	78	67	50	103.5	147	113	64		0	0	0.601518	-0.715163	0	0	0.0243289	-1.32693
ENSMUSG00000046761	Fam83h	204	285	271.5	192	176	301	266	112.5		0	0	0.382422	-0.357387	0	0	0.601544	-1.41939
ENSMUSG00000020607	Fam84a	126.5	233.5	198	88	114	333	185	78		0	0	0.663147	-1.41643	0	0	0.66937	-2.24252
ENSMUSG00000072568	Fam84b	153	104	155	177	55.5	52	49.5	83		0	0	0.0472447	0.97439	0	0	0.104913	0.697755
ENSMUSG00000092118	Fancf	75	59.5	52.5	85.5	66.5	45.5	67	113.5		0	0	-0.425452	0.477499	0	0	-0.064545	1.3304
ENSMUSG00000004018	Fancl	118	95.5	124	92.5	128.5	82	132	127		0	0	0.145967	0.0716809	0	0	0.0886377	0.658504
ENSMUSG00000006219	Fblim1	448	434	548.5	471	494	320	546	542		0	0	0.298339	0.0657585	0	0	0.240612	0.777697
ENSMUSG00000006369	Fbln1	339	318	261.5	336	234	108.5	183	237		0	0	-0.420428	0.0874295	0	0	-0.305085	1.35799
ENSMUSG00000027204	Fbn1	11893	8770	16667	17596	5171.5	4232	5114	7237		0	0	0.398349	1.00459	0	0	-0.0320823	0.792251
ENSMUSG00000021456	Fbp2	12	14	53	12	55.5	112	120	39		0	0	1.7214	-0.0199818	0	0	1.12331	-1.5238
ENSMUSG00000043556	Fbxl7	121	166.5	156	161	35	51.5	36	85		0	0	0.378234	-0.0443458	0	0	0.361429	0.872238
ENSMUSG00000022358	Fbxo32	462	753	672	334.5	482	880	584.5	323.5		0	0	0.597521	-1.17423	0	0	0.283392	-1.45319
ENSMUSG00000035329	Fbxo33	295.5	350	314	235	188.5	302.5	176	189.5		0	0	0.0798072	-0.591522	0	0	-0.184419	-0.695881
ENSMUSG00000037536	Fbxo34	440	455.5	447.5	393	303.5	429	340.5	282.5		0	0	0.104299	-0.310836	0	0	0.195223	-0.601088
ENSMUSG00000035764	Fbxo45	235	342.5	201.5	191	209.5	281	172.5	164.5		0	0	-0.0603308	-0.814741	0	0	-0.380504	-0.747352
ENSMUSG00000038206	Fbxo8	362	403.5	360	239.5	323.5	358	329	223		0	0	-0.0474931	-0.772206	0	0	0.0215473	-0.653345
ENSMUSG00000040913	Fbxw4	218	242.5	220	376.5	210	200	190	309		0	0	-0.0708944	0.584312	0	0	-0.0468299	0.633576
ENSMUSG00000028086	Fbxw7	414.5	783	474	506.5	470	836.5	467	477		0	0	0.248441	-0.685322	0	0	0.00134085	-0.770918
ENSMUSG00000047730	Fcgbp	54	53.5	70.5	61.5	17	18	11	40		0	0	0.280804	0.213791	0	0	-0.54238	0.852342
ENSMUSG00000038524	Fchsd1	75	41.5	59.5	78.5	39	29.5	25	57		0	0	-0.572461	0.897168	0	0	-0.263222	0.923727
ENSMUSG00000018861	Fdxr	193	139	179	223.5	124	106.5	115	221		0	0	-0.038395	0.70488	0	0	-0.0159734	1.1147
ENSMUSG00000053158	Fes	55.5	42	57.5	126	78.5	57	49.5	123		0	0	0.112941	1.57813	0	0	-0.727115	0.962928
ENSMUSG00000022871	Fetub	279.5	237	358	202	1150	1185.5	1125.5	810.5		0	0	0.301084	-0.152543	0	0	0.0526848	-0.553579
ENSMUSG00000032118	Fez1	288.5	416	370.5	237	429.5	639	498	357.5		0	0	0.3834	-0.872853	0	0	0.286943	-0.766584
ENSMUSG00000037946	Fgd3	176	154	203	179	19.5	53.5	45.5	30.5		0	0	0.280828	0.273091	0	0	1.68908	-0.872209
ENSMUSG00000020021	Fgd6	124	128	150	103.5	61.5	134	113	56		0	0	0.274293	-0.189809	0	0	1.02467	-1.40256
ENSMUSG00000021732	Fgf10	108	151	152	88.5	86	111	80.5	50.5		0	0	0.316458	-0.933879	0	0	-0.085058	-1.12506
ENSMUSG00000022523	Fgf12	18	27.5	64.5	4	16.5	61	20	3		0	0	2.98575	-5.64706	0	0	0.0664454	-6.68029
ENSMUSG00000050917	Fgf4	25.5	49	68	16.5	154.5	227	153	68		0	0	1.36085	-1.52109	0	0	0.0186936	-1.9247
ENSMUSG00000048373	Fgfbp1	82	61	162	28	288	326.5	765	132		0	0	0.98132	-0.948722	0	0	1.44511	-1.26016
ENSMUSG00000069135	Fgfr1op	339.5	361.5	295.5	239.5	337	403	365.5	274.5		0	0	-0.240905	-0.512214	0	0	0.0872749	-0.537545
ENSMUSG00000030849	Fgfr2	302	188	203.5	313.5	66.5	45.5	54	80		0	0	-0.511339	0.882232	0	0	-0.127776	0.890056
ENSMUSG00000008136	Fhl2	386	388.5	442	540	72.5	153	128.5	100		0	0	0.217935	0.472997	0	0	0.895599	-0.625961
ENSMUSG00000034295	Fhod3	118.5	105	94.5	116	43.5	48.5	43	128		0	0	-0.210367	0.157398	0	0	-0.0689429	1.26608
ENSMUSG00000038417	Fig4	495	467.5	597	647	570.5	490.5	632	757		0	0	0.242056	0.466784	0	0	0.0869557	0.653592
ENSMUSG00000029648	Flt1	98.5	86	117	83.5	40.5	46.5	84.5	20		0	0	0.314158	-0.0769045	0	0	0.829008	-1.16782
ENSMUSG00000020357	Flt4	85	35.5	82	22.5	2.5	5	4	0		0	0	-0.103474	-0.931718	0	0	0.965235	-5.93074
ENSMUSG00000040181	Fmo1	86.5	96	96	84.5	453	278	519.5	504.5		0	0	0.206871	-0.199444	0	0	0.202082	1.08905
ENSMUSG00000071984	Fndc1	329.5	722.5	906	283	1492	1902.5	2119.5	953		0	0	1.46109	-1.38844	0	0	0.48147	-0.970023
ENSMUSG00000033487	Fndc3a	531.5	626	484	456.5	530.5	644.5	566	396.5		0	0	-0.106859	-0.446847	0	0	0.181503	-0.74169
ENSMUSG00000024912	Fosl1	593.5	585	567	648	71	280	64	124		0	0	0.00684205	0.0635438	0	0	-0.277731	-1.23429
ENSMUSG00000029135	Fosl2	1870	1940	1727.5	2281.5	1037	1382	965	822		0	0	-0.0532983	0.227596	0	0	-0.136511	-0.770631
ENSMUSG00000078302	Foxd1	380	819	635.5	315.5	1756.5	1693	1390.5	1144.5		0	0	0.770422	-1.51264	0	0	-0.414495	-0.599823
ENSMUSG00000034687	Fras1	406	486.5	494.5	297.5	674	346	385	630		0	0	0.274023	-0.70203	0	0	-0.852059	0.819253
ENSMUSG00000047604	Frat2	134.5	243.5	91.5	135	110	244	91	76.5		0	0	-0.61789	-0.964985	0	0	-0.381254	-1.58133
ENSMUSG00000037016	Frem2	24.5	82.5	78	31	1844	1075.5	1991	613		0	0	1.69439	-1.5374	0	0	0.088659	-0.836863
ENSMUSG00000027238	Frmd5	62	40	56.5	102.5	112	49.5	99	111.5		0	0	-0.138365	1.28471	0	0	0.0469185	1.24418
ENSMUSG00000056602	Fry	65	109	119.5	43.5	291	389.5	366	189		0	0	1.07828	-1.36248	0	0	0.307268	-1.16598
ENSMUSG00000027004	Frzb	24.5	20.5	25	37	37	45.5	89.5	15		0	0	-0.00114589	0.809444	0	0	1.23261	-1.41222
ENSMUSG00000020325	Fstl3	126.5	164	165	148	45.5	88	59	40		0	0	0.317223	-0.165612	0	0	0.160921	-0.678519
ENSMUSG00000028034	Fubp1	2606.5	2420	2635	2811.5	4068	2936.5	4255.5	4622.5		0	0	0.132102	0.143006	0	0	0.0798524	0.675168
ENSMUSG00000070583	Fv1	75	78.5	82	97.5	64	56	56.5	90		0	0	0.106805	0.248571	0	0	0.295528	0.837776
ENSMUSG00000009687	Fxyd5	541.5	577.5	676.5	488	194	469.5	274.5	144		0	0	0.290163	-0.236939	0	0	0.426768	-1.71233
ENSMUSG00000007989	Fzd3	173	252.5	186.5	146	120	204.5	130.5	120		0	0	0.0192055	-0.919452	0	0	0.216542	-0.730058
ENSMUSG00000045005	Fzd5	257	478	300.5	172	717.5	889.5	526	484		0	0	0.288598	-1.46211	0	0	-0.357792	-0.989112
ENSMUSG00000030161	Gabarapl1	916	1155.5	1085	926	1025	1295	997	808		0	0	0.263258	-0.343759	0	0	-0.0288368	-0.665974
ENSMUSG00000010803	Gabra1	152.5	239	195	139	334.5	549.5	303.5	366.5		0	0	0.284767	-0.821773	0	0	-0.0630029	-0.619196
ENSMUSG00000000560	Gabra2	668.5	673.5	974.5	399.5	285	514	323.5	211		0	0	0.58443	-0.778844	0	0	0.249163	-1.26281
ENSMUSG00000031343	Gabra3	44	48.5	88	101	18.5	9	31	95.5		0	0	1.15846	1.91533	0	0	0.558925	3.55656
ENSMUSG00000015312	Gadd45b	302	233.5	272	200	502	353	397.5	222.5		0	0	-0.181457	-0.238965	0	0	-0.29246	-0.670144
ENSMUSG00000021003	Galc	186.5	122.5	182	319.5	86	59	68	153		0	0	-0.0394268	1.39648	0	0	-0.305073	1.42288
ENSMUSG00000000420	Galnt1	1990	1967	2273.5	1711	1324	1871.5	1492	1043		0	0	0.147118	-0.107755	0	0	0.163014	-0.964931
ENSMUSG00000020520	Galnt10	414.5	409.5	427	487	234.5	251	275	389.5		0	0	0.122462	0.258588	0	0	0.250972	0.650643
ENSMUSG00000039774	Galnt12	122	61	118	135.5	164	86	111.5	164		0	0	-0.163486	1.6205	0	0	-0.630156	1.03427
ENSMUSG00000021903	Galnt15	75.5	129	102	58	429	353	163	183		0	0	0.363812	-1.2067	0	0	-1.42575	-1.09751
ENSMUSG00000031608	Galnt7	371	483.5	342	392	284	464	354.5	313		0	0	-0.12216	-0.298787	0	0	0.566512	-0.518442
ENSMUSG00000062646	Ganc	111.5	132.5	123.5	102.5	153	136	135.5	86		0	0	0.0897321	-0.278337	0	0	-0.447288	-0.642736
ENSMUSG00000047261	Gap43	580.5	565	752	1015	223.5	244	219.5	480.5		0	0	0.335613	0.711327	0	0	-0.0680472	1.07329
ENSMUSG00000042680	Garem	272	338.5	246	185	236	299.5	140.5	194.5		0	0	-0.162351	-0.890514	0	0	-0.695765	-0.581008
ENSMUSG00000030498	Gas2	61.5	33	79	101.5	145	53.5	167.5	197		0	0	0.278132	1.34079	0	0	0.360706	1.78645
ENSMUSG00000034201	Gas2l1	703	743.5	711	588.5	337	565.5	386	361.5		0	0	0.0100073	-0.363576	0	0	0.204209	-0.59809
ENSMUSG00000031451	Gas6	314	397	410	118.5	434	601	558	139		0	0	0.295696	-1.71249	0	0	0.328072	-2.14738
ENSMUSG00000028268	Gbp3	12	28.5	19.5	14	44	88	91.5	21.5		0	0	0.67247	-0.773338	0	0	0.854733	-2.0473
ENSMUSG00000040253	Gbp7	31	44	27	49.5	49	93.5	113	51.5		0	0	-0.574204	-0.125362	0	0	1.22663	-1.0003
ENSMUSG00000021360	Gcnt2	135.5	148	173	88	101	187	168.5	45		0	0	0.325676	-0.749358	0	0	0.781121	-1.96839
ENSMUSG00000032226	Gcnt3	4	10	14	4	23	124	44.5	22		0	0	1.14829	-0.982298	0	0	1.13436	-2.53515
ENSMUSG00000058624	Gda	164.5	184	288.5	252	489	352.5	627	632.5		0	0	0.768224	0.414801	0	0	0.309257	0.80085
ENSMUSG00000022144	Gdnf	118.5	108	130	104	4.5	32.5	16	16		0	0	0.139278	-0.00059933	0	0	1.92741	-1.86504
ENSMUSG00000027774	Gfm1	960.5	574.5	907	1001	633	562	690.5	871		0	0	-0.0267953	0.835198	0	0	0.0903165	0.67333
ENSMUSG00000051335	Gfod1	241.5	416	241	206.5	75.5	237.5	88	110.5		0	0	0.0107755	-1.07214	0	0	0.0484943	-1.16153
ENSMUSG00000029992	Gfpt1	529	365.5	572.5	740	586	386.5	586.5	601		0	0	0.068296	1.10055	0	0	0.036084	0.544273
ENSMUSG00000017747	Ghdc	250	243.5	277	169	130.5	197.5	147.5	114		0	0	0.255651	-0.65979	0	0	0.284755	-0.503181
ENSMUSG00000024827	Gldc	37	88.5	28.5	27.5	28	93	63	23		0	0	-0.51477	-1.53737	0	0	1.0677	-1.84176
ENSMUSG00000052942	Glis3	349	237	310	461.5	64.5	78	61.5	137.5		0	0	-0.158726	0.941584	0	0	-0.187673	0.972527
ENSMUSG00000044005	Gls2	63	85	39	44.5	56.5	93.5	40	44		0	0	-0.81238	-0.812735	0	0	-0.40511	-1.18158
ENSMUSG00000029073	Gltpd1	190.5	206	219	185.5	117	161.5	118	106		0	0	0.273841	-0.122878	0	0	-0.212144	-0.731547
ENSMUSG00000063180	Gm10126	2294	2398.5	2255	1492	3384	3761	3426	2378.5		0	0	0.00689915	-0.71742	0	0	0.0263169	-0.629652
ENSMUSG00000071362	Gm10330	171	189.5	129.5	140	173	191	144	118		0	0	-0.477842	-0.271456	0	0	-0.0610804	-0.871897
ENSMUSG00000085840	Gm11261	53	42	49	59	54	29.5	42.5	77.5		0	0	-0.292088	0.463905	0	0	-0.319736	1.2268
ENSMUSG00000069899	Gm12166	41	22	20	63.5	23	7	26	33.5		0	0	-0.0991961	1.39458	0	0	0.523812	1.22525
ENSMUSG00000085023	Gm12744	84.5	58	75.5	103.5	48	49	39.5	87		0	0	-0.563337	0.990306	0	0	-0.0182168	0.583278
ENSMUSG00000067916	Gm13139	150	56	105.5	123.5	180.5	94.5	157	157		0	0	-0.542121	1.39158	0	0	-0.11115	0.569291
ENSMUSG00000086147	Gm13150	17	50.5	32	33.5	37	44	43.5	10		0	0	-0.292053	-1.402	0	0	2.26734	-2.78904
ENSMUSG00000063245	Gm13248	54	71	51	114.5	67.5	45	58.5	95		0	0	-0.352582	0.749217	0	0	0.142136	1.04693
ENSMUSG00000055926	Gm14137	80.5	34.5	67.5	73	21	52.5	24	16		0	0	-0.174077	1.09996	0	0	0.120002	-1.82643
ENSMUSG00000078881	Gm14434	68	42.5	79	66.5	29	19	65	126		0	0	-0.598215	-0.0216299	0	0	0.376375	3.14242
ENSMUSG00000085786	Gm15987	9	7	15	14	131	48	111	87.5		0	0	0.895384	0.78504	0	0	-0.303896	0.89518
ENSMUSG00000097804	Gm16685	111	101	114.5	84	82.5	43	84	92		0	0	-0.0194341	-0.0674443	0	0	-0.243336	0.56554
ENSMUSG00000074404	Gm1698	31	37.5	98.5	18.5	162	217	123	105.5		0	0	1.44808	-1.8098	0	0	-0.188962	-1.0985
ENSMUSG00000091542	Gm17167	55.5	47.5	42	50	152	129	211.5	76		0	0	-0.336521	-0.0296632	0	0	0.437962	-0.840624
ENSMUSG00000096736	Gm17535	11	0	0	5	70.5	0	18	48.5		0	0	0	3.32911	0	0	-5.85667	8.06957
ENSMUSG00000092500	Gm20400	50	49	65	43	65	54.5	34	26.5		0	0	0.287792	-0.333184	0	0	-0.718229	-0.884055
ENSMUSG00000092595	Gm20427	39	30	19	36	25	6	43	75.5		0	0	-2.43859	0.465732	0	0	2.752	3.15549
ENSMUSG00000089739	Gm20431	92.5	34	45	143	52.5	3	73	22		0	0	-0.094211	2.22683	0	0	-0.0624021	4.39232
ENSMUSG00000092232	Gm20521	42.5	21.5	76.5	43.5	0	16	11	0		0	0	1.07562	0.779306	0	0	6.78854	-7.13955
ENSMUSG00000070392	Gm20634	115	88.5	163	267	42	75.5	51.5	181		0	0	0.485791	1.92818	0	0	0.157097	0.851021
ENSMUSG00000096299	Gm21814	30	43	12	28	48	59	67	4		0	0	-4.27718	-0.39509	0	0	2.73051	-5.32593
ENSMUSG00000097928	Gm26578	75	78	92	72.5	38	75	45.5	30.5		0	0	0.435461	-0.142141	0	0	0.185345	-1.06575
ENSMUSG00000097330	Gm26672	99.5	70	106.5	109	67	45.5	44.5	73		0	0	0.258694	0.558045	0	0	-0.346444	0.794835
ENSMUSG00000096972	Gm26883	75	39.5	68.5	67	94.5	53	73	107		0	0	-0.298549	1.35437	0	0	-0.399737	1.14414
ENSMUSG00000098650	Gm28048	162	260	213	112	297	367.5	357	192.5		0	0	0.472701	-0.90383	0	0	0.146321	-0.972941
ENSMUSG00000078606	Gm4070	180	187.5	296.5	118	586	893	1465.5	226.5		0	0	0.815246	-0.76097	0	0	1.35715	-1.99821
ENSMUSG00000047935	Gm5607	65.5	45	49.5	73.5	96	52	69	97		0	0	-0.469831	0.674639	0	0	-0.563376	0.97999
ENSMUSG00000073371	Gm6594	63	52	40.5	56	34.5	42	83	98.5		0	0	-0.727573	-0.23665	0	0	1.67069	1.06361
ENSMUSG00000047370	Gm7367	215	297	203	193	315	316.5	347.5	212.5		0	0	0.156602	-0.80905	0	0	0.557097	-0.684556
ENSMUSG00000072476	Gm9008	102	100.5	68.5	98	50	39	36	82		0	0	-0.55913	0.332679	0	0	0.160514	1.26761
ENSMUSG00000045886	Gm9803	67	40	48	77.5	68	46	46	91		0	0	-1.09207	0.452037	0	0	-0.728581	1.37829
ENSMUSG00000053615	Gm9913	154	108	138	152	26	30	26.5	68.5		0	0	-0.0798997	0.389652	0	0	-0.271402	1.0956
ENSMUSG00000070284	Gmppb	231	184.5	263.5	301	121	129	186.5	204		0	0	0.187001	0.765289	0	0	0.761088	0.739479
ENSMUSG00000034781	Gna11	1615.5	1652	1606	786.5	1298	1431	1306.5	940		0	0	-0.00130189	-1.04595	0	0	-0.0181173	-0.599373
ENSMUSG00000038607	Gng10	564.5	467	534.5	609	393.5	331.5	358.5	573.5		0	0	-0.0477487	0.454376	0	0	0.0304921	0.703138
ENSMUSG00000038811	Gngt2	14	12	20	12	142	171.5	74	100.5		0	0	0.504323	0	0	0	-0.790251	-0.892261
ENSMUSG00000038708	Golga4	1745	1495.5	1508	1359	2043.5	2216	2116.5	1491		0	0	-0.184244	-0.146472	0	0	0.0731936	-0.586742
ENSMUSG00000029510	Gpc2	109.5	175.5	119	104	222.5	339	182	218		0	0	0.18036	-0.791894	0	0	-0.122951	-0.614695
ENSMUSG00000058571	Gpc6	693	672	867	1194	910.5	668	792.5	1240		0	0	0.329332	0.820542	0	0	-0.148933	0.83408
ENSMUSG00000021340	Gpld1	132.5	94.5	110.5	144.5	64	52.5	69.5	99.5		0	0	-0.226462	0.515862	0	0	0.0230073	0.826671
ENSMUSG00000028848	Gpn2	238.5	190	208	236.5	115	115	131.5	206		0	0	-0.265495	0.225675	0	0	0.254998	0.917082
ENSMUSG00000029816	Gpnmb	105	88.5	98.5	104.5	52.5	59	75.5	38		0	0	-0.0644033	0.231237	0	0	0.349876	-0.5602
ENSMUSG00000031486	Gpr124	1767	1664	1630.5	1822.5	1079.5	865	822	1420.5		0	0	-0.0433966	0.166312	0	0	-0.410441	0.754104
ENSMUSG00000043441	Gpr149	143	161	174.5	166.5	4	74.5	29	34		0	0	0.314983	0.188646	0	0	1.83732	-0.634197
ENSMUSG00000042804	Gpr153	186	95	186.5	204	157	45	119	120		0	0	0.00158329	1.14773	0	0	-0.420198	1.65457
ENSMUSG00000056679	Gpr173	101	92.5	95	117	86	56.5	79.5	107.5		0	0	-0.140169	0.359636	0	0	0.120588	0.863185
ENSMUSG00000040133	Gpr176	437	437	620.5	384	100	167.5	136.5	84		0	0	0.468718	-0.215767	0	0	0.36375	-1.01138
ENSMUSG00000070337	Gpr179	40.5	81	46.5	48.5	146	329	275	96		0	0	0.144431	-0.595126	0	0	0.922823	-1.77434
ENSMUSG00000022131	Gpr180	265	176.5	273	329	272	160	266	284		0	0	0.0467086	0.837497	0	0	0.0662053	0.843808
ENSMUSG00000056380	Gpr50	162	408.5	460	86.5	109.5	422	194.5	48		0	0	1.53617	-2.19385	0	0	0.667474	-3.30233
ENSMUSG00000046733	Gprc5a	542.5	445.5	523	359	259	348.5	416.5	162		0	0	-0.025204	-0.216013	0	0	0.667896	-1.09706
ENSMUSG00000074259	Gramd2	48	63.5	48.5	48.5	90.5	142	71.5	63.5		0	0	0.0322092	-0.288413	0	0	-0.318321	-1.29649
ENSMUSG00000019312	Grb7	0	1.5	1.5	0	95.5	107.5	134.5	32.5		0	0	3.92587	-4.39232	0	0	0.64235	-1.77044
ENSMUSG00000042942	Greb1l	171	124.5	175	171.5	88	65.5	90.5	109.5		0	0	0.0867722	0.36516	0	0	-0.0254719	0.793994
ENSMUSG00000074934	Grem1	738	625.5	1036.5	452	568.5	886	1106	326.5		0	0	0.553913	-0.397635	0	0	0.999641	-1.5101
ENSMUSG00000050069	Grem2	290	352.5	439	372	67	127	96.5	84		0	0	0.588083	0.0892887	0	0	0.672478	-0.576585
ENSMUSG00000037188	Grhl3	27	28.5	53.5	15	45.5	59.5	247	15		0	0	0.917399	-1.13545	0	0	2.45332	-2.13327
ENSMUSG00000035637	Grhpr	115.5	78	98	120.5	306.5	124	246	230.5		0	0	-0.100638	0.62404	0	0	-0.39028	0.863924
ENSMUSG00000026959	Grin1	3	4	5.5	1	562	365.5	851	125		0	0	0.444029	-1.89812	0	0	0.543064	-1.54687
ENSMUSG00000039579	Grin3a	182.5	120	231	172	165	88.5	188	143.5		0	0	0.368649	0.515495	0	0	0.0947787	0.654562
ENSMUSG00000003228	Grk5	150	238.5	157.5	188	122	254.5	111	130.5		0	0	0.0125689	-0.405225	0	0	0.010175	-0.960252
ENSMUSG00000063239	Grm4	11	15	8	6	337.5	82	105	203.5		0	0	-0.799701	-1.40018	0	0	-1.71681	1.30903
ENSMUSG00000024211	Grm8	98	159	144	74	141	177	113.5	79.5		0	0	0.722843	-1.20521	0	0	-0.425843	-1.08555
ENSMUSG00000022575	Gsdmd	151	197.5	176	108	177	243	170	156		0	0	0.242247	-0.819416	0	0	-0.0679017	-0.602753
ENSMUSG00000032348	Gsta4	905.5	588	1461	567.5	2879	3096.5	3269	1713.5		0	0	0.691586	-0.155749	0	0	0.190252	-0.769542
ENSMUSG00000058135	Gstm1	306	159	260.5	244	642	271.5	489.5	486		0	0	-0.241585	0.608451	0	0	-0.47415	0.75871
ENSMUSG00000025068	Gsto1	5340	3667.5	6298	4479	5446	6216	11517	3983.5		0	0	0.259826	0.209054	0	0	1.13011	-0.50511
ENSMUSG00000033318	Gstt2	60	60.5	60	46.5	114	119	111.5	45.5		0	0	-0.138085	-0.318956	0	0	-0.214877	-1.4077
ENSMUSG00000021033	Gstz1	213	191	219	334	282.5	196	272.5	408		0	0	-0.0849775	0.790285	0	0	0.0509777	1.16412
ENSMUSG00000029387	Gtf2h3	320.5	288	353	405.5	498.5	330	552	574		0	0	0.0116094	0.47341	0	0	0.0750496	0.833084
ENSMUSG00000101678	GTF3C2	92	94.5	99	108	40	17.5	38.5	89		0	0	-0.0544262	-0.00257039	0	0	-0.180674	9.69967
ENSMUSG00000026816	Gtf3c5	350	297	293.5	363	346	254.5	306.5	422.5		0	0	-0.306986	0.389823	0	0	-0.168824	0.635155
ENSMUSG00000025534	Gusb	849.5	639	851.5	1082	619.5	545.5	632	947		0	0	-0.0277751	0.836117	0	0	0.0198148	0.844667
ENSMUSG00000036197	Gxylt1	623	726	506	407	565.5	642	443.5	404		0	0	-0.340002	-0.695467	0	0	-0.426076	-0.760242
ENSMUSG00000000031	H19	809	1233	731.5	1515.5	2672	3450	3522	2052		0	0	-0.129134	0.263987	0	0	0.408174	-0.768656
ENSMUSG00000096210	H1f0	1384.5	1327.5	1174	1804	3251	1874	2482	3060		0	0	-0.259419	0.395889	0	0	-0.339907	0.7151
ENSMUSG00000061232	H2-K1	577.5	701.5	669.5	427	1128.5	1166.5	1298	615		0	0	0.218743	-0.649806	0	0	0.251981	-0.92037
ENSMUSG00000035929	H2-Q4	116.5	147	93	83.5	310.5	266.5	276.5	123		0	0	-0.451195	-0.848723	0	0	-0.18055	-1.05921
ENSMUSG00000067212	H2-T23	60	75.5	51	40	204	262	220	89.5		0	0	-0.0348996	-0.833461	0	0	0.256179	-1.52908
ENSMUSG00000016559	H3f3b	4547	2427	3704	6198	7499.5	2732	6526	8588		0	0	-0.295824	1.31013	0	0	-0.264651	1.68269
ENSMUSG00000021884	Hacl1	70.5	53.5	74.5	78.5	197.5	86	128.5	161		0	0	-0.0311276	0.55922	0	0	-0.610544	0.686264
ENSMUSG00000027984	Hadh	796	659.5	792	1027	1111.5	824	1046	1362		0	0	0.0518648	0.670948	0	0	-0.10737	0.726593
ENSMUSG00000024158	Hagh	279	337	332	278.5	254	372	357.5	230		0	0	0.287455	-0.267236	0	0	0.580494	-0.710219
ENSMUSG00000006930	Hap1	103.5	101.5	110.5	138	289	177.5	275.5	279		0	0	0.172304	0.448567	0	0	-0.179879	0.679745
ENSMUSG00000052187	Hbb-y	213	183	207	166	160	121.5	154	219.5		0	0	-0.0617921	-0.0860181	0	0	-0.042949	0.858646
ENSMUSG00000024486	Hbegf	533.5	434	581	522.5	119.5	270.5	208	92		0	0	0.189278	0.236736	0	0	0.795445	-1.55542
ENSMUSG00000003283	Hck	49.5	53.5	60.5	42.5	109	97	71.5	55.5		0	0	0.44059	-0.177672	0	0	-0.562266	-0.774419
ENSMUSG00000025104	Hdgfrp3	342.5	443	395	248	450	558.5	468	355.5		0	0	0.303654	-0.815427	0	0	0.0431612	-0.74562
ENSMUSG00000042770	Hebp1	226.5	176	255.5	293.5	191.5	148	221	237		0	0	0.0281382	0.720057	0	0	0.217926	0.886053
ENSMUSG00000019853	Hebp2	142.5	76.5	140	172	85	63	118	133		0	0	0.0311916	1.06692	0	0	0.419477	1.02487
ENSMUSG00000021301	Hecw1	58.5	79.5	91.5	60.5	30	63.5	35	32		0	0	0.513969	-0.452398	0	0	0.0411135	-1.10892
ENSMUSG00000027580	Helz2	281	229	265.5	236	152	259.5	190	103.5		0	0	0.00570995	0.168115	0	0	0.300012	-1.48689
ENSMUSG00000031209	Heph	234	175.5	220	262.5	192	157.5	126	252.5		0	0	-0.20847	0.544045	0	0	-0.566061	0.809759
ENSMUSG00000022528	Hes1	174	178	199	149	180.5	155	148	84		0	0	0.16233	-0.276455	0	0	-0.497621	-0.787164
ENSMUSG00000019789	Hey2	69	90	108.5	89	30	30	41	56.5		0	0	0.623403	-0.172411	0	0	0.654661	1.062
ENSMUSG00000028864	Hgf	23.5	45.5	16	66.5	15	14	20	68.5		0	0	-0.911369	-0.0837404	0	0	-2.01612	2.49855
ENSMUSG00000024986	Hhex	23	34.5	32	18.5	22.5	34	20.5	15		0	0	0.272871	-0.969847	0	0	-0.112105	-1.26062
ENSMUSG00000064325	Hhip	30	26.5	29	26.5	229.5	80.5	156	130		0	0	-0.0429966	-0.0814414	0	0	-0.617497	0.606227
ENSMUSG00000027177	Hipk3	1990.5	3976	2181.5	2386.5	1106	2438.5	1089.5	1253.5		0	0	0.0454661	-0.719034	0	0	-0.0486304	-1.05648
ENSMUSG00000036181	Hist1h1c	761	423.5	789.5	975	441.5	352	548	673.5		0	0	0.136622	1.26361	0	0	0.415463	0.871412
ENSMUSG00000018102	Hist1h2bc	469	138	592.5	513.5	234	112.5	325	263.5		0	0	0.335787	1.78331	0	0	0.309229	1.2727
ENSMUSG00000060639	Hist1h4i	70.5	35	61	112	22	17	19	74		0	0	-0.0748428	1.80322	0	0	-0.386669	2.19396
ENSMUSG00000078851	Hist3h2a	147.5	104	155	257.5	110	84.5	110	176.5		0	0	-0.108263	1.17481	0	0	-0.0269246	1.25164
ENSMUSG00000021366	Hivep1	595.5	719.5	626	560	478	594.5	462	405.5		0	0	0.0902654	-0.379198	0	0	-0.0127723	-0.506657
ENSMUSG00000000628	Hk2	1505	1874	1533	1388.5	2589.5	2677.5	2455	1802		0	0	0.0104159	-0.436479	0	0	-0.0526223	-0.532213
ENSMUSG00000030060	Hmces	500	611	534	467.5	646	1030.5	759	645.5		0	0	0.0939798	-0.421159	0	0	0.357602	-0.685763
ENSMUSG00000056758	Hmga2	2479	3636	2376	3077	1078.5	1708.5	1082	1156.5		0	0	-0.0354492	-0.240925	0	0	-0.0163273	-0.609046
ENSMUSG00000054717	Hmgb2	2589	2155.5	2045	2301	6392.5	3613	6392.5	6496.5		0	0	-0.373757	0.0284927	0	0	0.0803128	0.968246
ENSMUSG00000021670	Hmgcr	2358	2571	2353	1953	2942.5	3704	2640	2361		0	0	-0.00317184	-0.371782	0	0	-0.171861	-0.649721
ENSMUSG00000093930	Hmgcs1	2309.5	2703.5	2166	2117.5	2703	3346	2586.5	2236.5		0	0	-0.117622	-0.32919	0	0	-0.0242647	-0.607676
ENSMUSG00000034518	Hmgxb4	442	546	418.5	366	782.5	908	831	591.5		0	0	-0.0608188	-0.571898	0	0	0.0209814	-0.69008
ENSMUSG00000020330	Hmmr	1087	753	758	825	1213	773	1126	1220		0	0	-0.510465	0.183628	0	0	-0.0487019	0.614457
ENSMUSG00000028572	Hook1	131	169	117	116.5	326	360	386.5	230.5		0	0	-0.0863443	-0.447608	0	0	0.117921	-0.64049
ENSMUSG00000059325	Hopx	8.5	14	18.5	3	27	37	273	12		0	0	1.03084	-3.95349	0	0	3.26592	-1.31476
ENSMUSG00000079560	Hoxa3	123	100	90	173	114	72	60	116		0	0	-0.341055	0.802696	0	0	-0.737805	0.60747
ENSMUSG00000038692	Hoxb4	101	98	103.5	103	58	51.5	42.5	84		0	0	0.042134	-0.060432	0	0	-0.177672	0.804435
ENSMUSG00000000690	Hoxb6	98	63	77	92.5	56	44.5	33	79.5		0	0	-0.281947	0.437254	0	0	-0.53334	0.839328
ENSMUSG00000053004	Hrh1	88	107	128.5	57	158	169	116.5	97.5		0	0	0.528073	-0.840414	0	0	-0.406143	-0.735138
ENSMUSG00000047759	Hs3st3a1	76	102	100.5	43	233.5	253	208.5	121.5		0	0	0.480114	-1.23353	0	0	-0.143718	-1.30605
ENSMUSG00000091971	Hspa1a	131	101.5	123	70	33	71.5	56	17.5		0	0	-0.247316	-0.500058	0	0	1.5785	-2.15883
ENSMUSG00000090877	Hspa1b	400	389.5	452.5	267.5	218	232.5	234	105		0	0	0.213751	-0.529625	0	0	0.0293016	-1.23262
ENSMUSG00000059970	Hspa2	150.5	317.5	162	135	275	531	228	192.5		0	0	0.0156837	-1.28893	0	0	0.0384571	-1.43428
ENSMUSG00000025757	Hspa4l	632.5	781	624	597.5	319.5	631	363.5	404		0	0	-0.00691831	-0.347191	0	0	0.227749	-0.690381
ENSMUSG00000004951	Hspb1	966.5	883.5	1290	1074.5	1651	1214	2245.5	810		0	0	0.161376	0.290049	0	0	0.459349	-0.586371
ENSMUSG00000038086	Hspb2	60.5	72	68.5	78.5	85.5	119.5	84	79.5		0	0	-0.071829	0.248447	0	0	0.180999	-0.42883
ENSMUSG00000036854	Hspb6	190	175.5	167.5	130.5	113.5	74	68.5	49.5		0	0	-0.166535	-0.439928	0	0	-0.879246	-0.588058
ENSMUSG00000006205	Htra1	331.5	215.5	407	351.5	270.5	334	548.5	173		0	0	0.309001	0.642305	0	0	0.931665	-0.86817
ENSMUSG00000029096	Htra3	48.5	53	35	103.5	65.5	55	35	156		0	0	-0.429545	1.04812	0	0	-0.896475	1.196
ENSMUSG00000037851	Iars	2726.5	2372	2696	1256.5	2591	2504.5	2682	1458		0	0	-0.0880109	-0.910583	0	0	0.0330747	-0.812869
ENSMUSG00000042745	Id1	1600.5	1188	1436.5	1196	1526.5	1559	1269	876		0	0	-0.0934112	0.0690921	0	0	-0.226855	-0.893019
ENSMUSG00000003541	Ier3	314.5	245.5	344	271.5	269	230	347	103.5		0	0	0.131385	0.170322	0	0	0.426409	-1.41418
ENSMUSG00000056708	Ier5	351	410.5	338.5	342.5	290	300	302.5	181.5		0	0	-0.0232475	-0.290808	0	0	-0.00757709	-0.732904
ENSMUSG00000064215	Ifi27	40.5	83	50.5	50	166	350.5	229	59		0	0	0.0713375	-0.640512	0	0	0.217081	-2.52473
ENSMUSG00000010358	Ifi35	124	164	159.5	156	148.5	256.5	195.5	148.5		0	0	0.227745	-0.158512	0	0	0.323732	-0.628877
ENSMUSG00000028037	Ifi44	17	28	47.5	18	74	143.5	129.5	9.5		0	0	0.863001	0.729344	0	0	1.15175	-4.11659
ENSMUSG00000026896	Ifih1	53	92.5	49	77.5	73.5	151	88.5	56		0	0	0.117792	-0.231424	0	0	0.316331	-1.49683
ENSMUSG00000033581	Igf2bp2	2109.5	3035	1944	1196	1872	2416	1682	1102		0	0	-0.125042	-1.33435	0	0	-0.154403	-1.15227
ENSMUSG00000039323	Igfbp2	52.5	91	122.5	58.5	1827.5	759	2128.5	486		0	0	1.0625	-0.801483	0	0	0.196177	-0.596203
ENSMUSG00000036256	Igfbp7	477	704	623	605	642	1165.5	683.5	369		0	0	0.293933	-0.39722	0	0	-0.00176873	-1.53935
ENSMUSG00000078853	Igtp	2.5	17	13	11.5	52	73	100	31.5		0	0	1.67166	-0.507244	0	0	0.787216	-1.20485
ENSMUSG00000042349	Ikbke	104	55.5	114	114	57.5	37	76	77		0	0	0.20312	0.972802	0	0	0.352174	0.791117
ENSMUSG00000002578	Ikzf4	100.5	160.5	99.5	98	68	149.5	34	85		0	0	0.0218744	-0.633895	0	0	-1.08271	-0.957006
ENSMUSG00000040167	Ikzf5	400	493	362.5	287	404.5	496.5	364	310.5		0	0	-0.112877	-0.780406	0	0	-0.131435	-0.571191
ENSMUSG00000031289	Il13ra2	146	123.5	140	159.5	14.5	30.5	51.5	88		0	0	-0.18162	0.480407	0	0	8.99582	1.32767
ENSMUSG00000022514	Il1rap	158	194.5	209	149	103.5	216.5	148	136.5		0	0	0.415742	-0.202496	0	0	0.427461	-0.767908
ENSMUSG00000026981	Il1rn	464	384	665	328	505.5	315.5	659	494		0	0	0.591276	-0.26119	0	0	0.487231	0.560022
ENSMUSG00000031304	Il2rg	65.5	50.5	58.5	75.5	74	71.5	98.5	127		0	0	-0.201795	0.844282	0	0	0.411205	0.702168
ENSMUSG00000031750	Il34	35	51.5	73.5	49.5	144	213	113.5	68.5		0	0	1.19309	-0.0745441	0	0	-0.526477	-1.7718
ENSMUSG00000027947	Il6ra	568	725	542	713	231.5	679	175	318		0	0	-0.0315874	-0.041885	0	0	-0.412793	-1.17882
ENSMUSG00000003882	Il7r	7.5	10	17	15	66	24	43	104		0	0	3.95595	2.84292	0	0	-0.383816	2.52224
ENSMUSG00000024423	Impact	1019	967	1010	649	755	1110	825.5	617		0	0	0.0310179	-0.504256	0	0	0.191188	-0.909778
ENSMUSG00000066324	Impad1	2664	786.5	2386	1161.5	2385	840.5	2536.5	1610		0	0	-0.253975	0.52172	0	0	0.045482	0.841026
ENSMUSG00000041324	Inhba	747	487	773	506	111	241.5	188	107.5		0	0	0.145888	0.0540912	0	0	0.768084	-1.10946
ENSMUSG00000045294	Insig1	829	1121	767	871	1055	1536.5	927.5	954		0	0	-0.0906675	-0.310758	0	0	-0.137866	-0.69646
ENSMUSG00000068154	Insm1	18.5	92.5	45	23	180	93.5	91	175		0	0	1.30426	-1.92705	0	0	-1.03064	0.880638
ENSMUSG00000066232	Ipo7	3776	3350.5	3174	2326.5	3394	4331	3680	2942		0	0	-0.30855	-0.334487	0	0	0.0889482	-0.657432
ENSMUSG00000060477	Irak2	112	118.5	121	74.5	85.5	125	164	63		0	0	0.163783	-0.746645	0	0	0.936549	-0.929249
ENSMUSG00000026638	Irf6	35	35	42.5	11	89	100.5	164	24.5		0	0	0.597795	-1.44508	0	0	0.996437	-2.14922
ENSMUSG00000025498	Irf7	6	14	12	4	24	66.5	61	5.5		0	0	0.968144	-1.49668	0	0	1.46228	-3.84683
ENSMUSG00000002325	Irf9	126.5	158	126	165.5	241.5	286	334.5	184		0	0	-0.192684	0.0128051	0	0	0.484851	-0.545353
ENSMUSG00000046879	Irgm1	117	135	120	159	135.5	203.5	307.5	130		0	0	-0.0256297	0.162771	0	0	1.17911	-0.592139
ENSMUSG00000069874	Irgm2	9	25	10	15.5	52	69	100	22.5		0	0	0.604407	-1.03262	0	0	0.938575	-1.60884
ENSMUSG00000054667	Irs4	46.5	32.5	44	90.5	9	5	8	37		0	0	-0.24199	1.24952	0	0	0.409113	3.1772
ENSMUSG00000060969	Irx1	282	188.5	371	350	80	33	88	85.5		0	0	0.385278	0.785553	0	0	0.211246	1.3189
ENSMUSG00000035692	Isg15	14	40	27	11	31	104.5	76.5	16		0	0	0.941615	-1.97798	0	0	1.15864	-2.77174
ENSMUSG00000024601	Isoc1	388	270.5	292.5	413.5	379.5	242	324	527		0	0	-0.501524	0.674347	0	0	-0.164038	1.05193
ENSMUSG00000042284	Itga1	39.5	56.5	54.5	42	119.5	98.5	118.5	52.5		0	0	0.427601	-0.403034	0	0	-0.141575	-1.05415
ENSMUSG00000001507	Itga3	232.5	189	236	156	352	468	578	95		0	0	-0.000207078	-0.242295	0	0	0.77814	-2.22993
ENSMUSG00000027009	Itga4	362.5	491	507.5	345	411	715.5	500	452		0	0	0.510647	-0.500896	0	0	0.249909	-0.705233
ENSMUSG00000027111	Itga6	1924	2402	2097.5	1998.5	1299.5	2869	1753	1499		0	0	0.11234	-0.238961	0	0	0.387371	-1.00304
ENSMUSG00000025348	Itga7	62	66	82.5	76.5	54.5	76	60.5	50		0	0	0.48084	0.14171	0	0	0.0625112	-0.495025
ENSMUSG00000026768	Itga8	54.5	82.5	76	63.5	50	69.5	60	32.5		0	0	0.692169	-0.483116	0	0	0.151736	-1.04904
ENSMUSG00000030786	Itgam	72	53	135.5	60	34	132	45.5	22.5		0	0	0.812895	0.125313	0	0	0.683656	-2.67303
ENSMUSG00000020758	Itgb4	2582.5	3499.5	3232.5	2283	4855	6055	3891	4056		0	0	0.347715	-0.595775	0	0	-0.333539	-0.578142
ENSMUSG00000030102	Itpr1	1342	1635	1463.5	1212.5	770.5	1410	808.5	935		0	0	0.0910302	-0.400079	0	0	0.0773347	-0.608923
ENSMUSG00000074825	Itpripl1	340.5	474	368	277	500	683.5	451	456		0	0	-0.0356164	-0.700299	0	0	-0.15005	-0.565001
ENSMUSG00000027332	Ivd	454	421	439.5	614	541	402	462	669.5		0	0	-0.066093	0.448159	0	0	-0.277601	0.746481
ENSMUSG00000002799	Jag2	112	352.5	203.5	78.5	644	677	541	292		0	0	0.760766	-2.07267	0	0	-0.255543	-1.17744
ENSMUSG00000031805	Jak3	48.5	42	32.5	64	133.5	53.5	172	84		0	0	-0.705369	0.474855	0	0	0.286432	0.558615
ENSMUSG00000053062	Jam2	229.5	465	641	197.5	654	707.5	917	341		0	0	1.48266	-1.23817	0	0	0.478751	-1.07539
ENSMUSG00000038518	Jarid2	417.5	556.5	456.5	395	1161.5	1089	1453.5	717.5		0	0	0.0924422	-0.435673	0	0	0.275212	-0.594156
ENSMUSG00000034271	Jdp2	256.5	144	233.5	222.5	138.5	75.5	106.5	149		0	0	0.00269128	0.587791	0	0	-0.311346	1.00792
ENSMUSG00000021690	Jmy	1200.5	2030	1380	1045	1238.5	1719	1044	1061		0	0	0.22893	-0.899649	0	0	-0.272662	-0.748993
ENSMUSG00000022426	Josd1	828.5	1088.5	758.5	742	674	1003.5	584.5	680		0	0	-0.114321	-0.529455	0	0	-0.223041	-0.606008
ENSMUSG00000017817	Jph2	239	450.5	373.5	282	20	178.5	43	61		0	0	0.601007	-0.729539	0	0	1.00515	-1.58416
ENSMUSG00000052837	Junb	1036.5	1062	1024.5	843	845	932	810	565		0	0	0.0605449	-0.34402	0	0	-0.0814031	-0.709816
ENSMUSG00000001552	Jup	1820.5	1956	2422.5	1447.5	2674.5	2791	3087.5	1691.5		0	0	0.473959	-0.390135	0	0	0.181061	-0.697978
ENSMUSG00000061751	Kalrn	522.5	540.5	510.5	521	208	324	183.5	213.5		0	0	-0.0654983	-0.0494417	0	0	-0.429774	-0.637184
ENSMUSG00000000708	Kat2b	172	256	144	106	280	327.5	337	184		0	0	-0.417607	-1.23478	0	0	0.21326	-0.923172
ENSMUSG00000027132	Katnbl1	624.5	729	571	432.5	481.5	595.5	483.5	393		0	0	-0.171674	-0.735589	0	0	-0.022944	-0.624701
ENSMUSG00000051726	Kcnf1	240	272	433.5	167	97.5	228	120.5	69		0	0	0.828677	-0.639622	0	0	0.308512	-1.85711
ENSMUSG00000059742	Kcnh7	80.5	104	74.5	115.5	109.5	99	84	154		0	0	-0.241728	0.142687	0	0	-0.471747	0.408013
ENSMUSG00000026824	Kcnj3	0	14	25	8	93	101	152	50.5		0	0	7.52876	-1.3112	0	0	0.820436	-1.09997
ENSMUSG00000033998	Kcnk1	8	16.5	12	5	33.5	71	93.5	20.5		0	0	0.177172	-2.21135	0	0	1.29653	-1.73571
ENSMUSG00000045404	Kcnk13	162	160	176	117	100	169.5	65.5	73		0	0	0.118673	-0.55598	0	0	-0.458209	-1.14123
ENSMUSG00000054342	Kcnn4	155.5	166	101.5	75	75.5	124.5	78.5	68.5		0	0	-0.521197	-1.00224	0	0	0.0212005	-0.904101
ENSMUSG00000098557	Kctd12	573	396	422	662	316.5	162	253	392		0	0	-0.513455	0.755663	0	0	-0.337563	1.49064
ENSMUSG00000034327	Kctd9	833	1026	886	851	527	713	435	480.5		0	0	0.0916959	-0.221883	0	0	-0.320424	-0.563205
ENSMUSG00000010830	Kdelr3	228.5	161.5	274	174	140	134	131	89		0	0	0.205356	0.194801	0	0	-0.344792	-0.510215
ENSMUSG00000018476	Kdm6b	1127	1355.5	10001	517	1424.5	1232	11778	524.5		0	0	3.14054	-1.41619	0	0	3.06121	-1.22482
ENSMUSG00000014602	Kif1a	739	414.5	1130	313	652	407.5	951	123		0	0	0.518475	-0.413777	0	0	0.57737	-1.75015
ENSMUSG00000026764	Kif5c	150	258.5	190.5	130	225	317	203.5	136		0	0	0.50413	-0.943055	0	0	-0.144868	-1.19734
ENSMUSG00000050382	Kif7	482.5	306	392	411.5	434	254	268	459		0	0	-0.287011	0.416684	0	0	-0.619277	0.971516
ENSMUSG00000031788	Kifc3	693	764.5	728	594.5	825	1089.5	796	710		0	0	0.119101	-0.344164	0	0	0.0549615	-0.632874
ENSMUSG00000005672	Kit	4.5	3	1	1.5	47	42	100.5	12		0	0	-2.47131	-1.43168	0	0	1.40032	-1.86577
ENSMUSG00000024862	Klc2	430.5	473.5	428	386	307	425	261	262		0	0	-0.0366017	-0.234035	0	0	-0.202122	-0.710524
ENSMUSG00000005148	Klf5	155	194	105	155	63	110	120.5	48.5		0	0	-0.669014	-0.518041	0	0	1.04452	-1.1667
ENSMUSG00000025959	Klf7	615.5	657	638	625	681	845	513.5	557.5		0	0	-0.0113243	-0.0206252	0	0	-0.539299	-0.67152
ENSMUSG00000041649	Klf8	131.5	224.5	165.5	124	107	229	123	152		0	0	0.404562	-0.840456	0	0	0.105666	-0.659114
ENSMUSG00000042115	Klhdc8a	301	345	471	298	95	264.5	186	97		0	0	0.581261	-0.272894	0	0	1.07282	-1.50956
ENSMUSG00000031605	Klhl2	369.5	426	400.5	252.5	205.5	327.5	212.5	141		0	0	0.137692	-0.754363	0	0	-0.0309727	-1.28806
ENSMUSG00000042155	Klhl23	209.5	137.5	140	164	125.5	75	72.5	151.5		0	0	-0.654603	0.321224	0	0	-0.848778	1.02926
ENSMUSG00000020627	Klhl29	68	91	74	62	25.5	50.5	22	22.5		0	0	0.300925	-0.536145	0	0	-0.35994	-1.36257
ENSMUSG00000031828	Klhl36	32.5	21.5	23.5	67	33	10	13	56		0	0	-0.531309	1.60227	0	0	-1.10522	2.78371
ENSMUSG00000025597	Klhl4	46	8.5	36.5	29	0	10	8	41.5		0	0	0.345213	1.67623	0	0	6.13821	1.71332
ENSMUSG00000063903	Klk1	0	0	0.5	0	747	121	489	330.5		0	0	1.72972	0	0	0	-0.613841	1.48506
ENSMUSG00000030693	Klk10	235.5	203.5	154	99	236	774	903	81.5		0	0	-0.707439	-0.959892	0	0	1.97054	-3.33879
ENSMUSG00000054046	Klk13	2	4	1	0	13	53.5	80.5	4.5		0	0	0	-4.39232	0	0	2.73552	-3.3949
ENSMUSG00000044737	Klk14	60.5	57.5	63.5	32.5	36.5	43	109	22		0	0	-0.0827008	-1.04297	0	0	1.67726	-0.859556
ENSMUSG00000030713	Klk7	1	1	0	1	26	55.5	344	5		0	0	-4.39232	2.19616	0	0	3.71277	-3.17284
ENSMUSG00000064023	Klk8	189	152.5	231	122	84.5	179	184	46		0	0	0.244537	-0.30744	0	0	1.09873	-1.91013
ENSMUSG00000030187	Klra2	134.5	108	124	113.5	65	80	51	33.5		0	0	-0.226294	0.0974054	0	0	-0.872609	-1.4077
ENSMUSG00000079852	Klra4	138	135	150.5	150	16	87	38.5	43		0	0	0.0154388	0.0880524	0	0	1.43216	-1.18901
ENSMUSG00000038770	Kpna7	31	52.5	45	43.5	23	74	21.5	23.5		0	0	0.487355	-0.0812929	0	0	0.100349	-1.74521
ENSMUSG00000044041	Krt13	46	15	63.5	26.5	202	92	1276	47		0	0	0.429679	1.11547	0	0	2.7071	-0.956917
ENSMUSG00000045545	Krt14	513	446	839	368.5	1061.5	1464	1664	546		0	0	0.672758	-0.230426	0	0	0.650125	-1.38508
ENSMUSG00000053797	Krt16	47.5	39	150	72	131	317.5	656	49.5		0	0	1.72648	0.916731	0	0	2.17905	-2.64859
ENSMUSG00000035557	Krt17	11	20	60	16.5	648.5	676	2514.5	328		0	0	2.57281	-0.33107	0	0	1.97249	-1.0046
ENSMUSG00000023043	Krt18	18	27	38	13.5	109	106	398	34		0	0	1.4261	-1.32261	0	0	1.92784	-1.6062
ENSMUSG00000020911	Krt19	651.5	147	880.5	837.5	1108	677	1810	458		0	0	0.443202	2.59971	0	0	0.708294	-0.591638
ENSMUSG00000035775	Krt20	26	30.5	69.5	23.5	71.5	148.5	208.5	22		0	0	1.52554	-0.621352	0	0	1.5436	-2.71493
ENSMUSG00000061527	Krt5	6	2	15	8	49	4	453	85		0	0	1.3045	0.982298	0	0	3.32804	5.3398
ENSMUSG00000058354	Krt6a	168.5	59.5	454	245	885	1310	3342	271		0	0	1.33718	2.3186	0	0	1.98774	-2.28836
ENSMUSG00000023041	Krt6b	11	3.5	24.5	3.5	76	85	651	29.5		0	0	2.00909	-0.259112	0	0	3.30596	-1.56723
ENSMUSG00000023039	Krt7	10	13	19	10	182.5	123.5	909	31		0	0	0.640546	-0.48134	0	0	2.44155	-1.96196
ENSMUSG00000049382	Krt8	163.5	276.5	421	114.5	2031.5	1952.5	2686	1010		0	0	1.33254	-1.19848	0	0	0.350231	-1.0084
ENSMUSG00000037185	Krt80	328	363	357	323	698.5	773	654.5	370		0	0	0.241211	-0.109077	0	0	-0.0972564	-1.06486
ENSMUSG00000041782	Lad1	42	52.5	98	19.5	396	430.5	592	161.5		0	0	1.22036	-1.23815	0	0	0.622505	-1.42228
ENSMUSG00000032796	Lama1	270	231	271.5	444.5	237	181.5	526	473		0	0	0.0118115	0.887995	0	0	1.16717	1.52749
ENSMUSG00000024421	Lama3	222	242	382	252.5	530	514.5	821	341		0	0	0.808249	0.0908812	0	0	0.691879	-0.741076
ENSMUSG00000026639	Lamb3	74.5	58.5	128.5	46	583	419	522	187.5		0	0	0.822846	-0.33513	0	0	-0.226245	-1.21741
ENSMUSG00000026478	Lamc1	6198	11212	7634.5	7294	9111.5	10361	8588	6412		0	0	0.378645	-0.620502	0	0	-0.12924	-0.73358
ENSMUSG00000026479	Lamc2	458	520	503	341	1159.5	1235	2042.5	342.5		0	0	0.223429	-0.499144	0	0	0.787677	-1.88009
ENSMUSG00000016534	Lamp2	1492.5	1261.5	1636	2304	2168	1254	2323	2322.5		0	0	0.0622794	0.905414	0	0	0.0988677	0.848648
ENSMUSG00000047344	Lancl3	123	123	129.5	80.5	67.5	107.5	98.5	47		0	0	0.338381	-0.644322	0	0	0.510654	-1.13155
ENSMUSG00000022257	Laptm4b	819	480.5	767	943	689	415.5	763	822.5		0	0	-0.114019	0.958771	0	0	0.169927	0.903025
ENSMUSG00000028581	Laptm5	57.5	109	132	62.5	217	497.5	425.5	287		0	0	1.3692	-0.741555	0	0	0.861288	-0.760646
ENSMUSG00000060594	Layn	74	43.5	68	90	16	17.5	14	39.5		0	0	-0.0862436	0.995194	0	0	-0.191366	1.48969
ENSMUSG00000016024	Lbp	8	13	16	16.5	253	150.5	398	248		0	0	0.883207	0.218939	0	0	0.63626	0.650037
ENSMUSG00000024544	Ldlrad4	176	177	222	192.5	128	156	121	103		0	0	0.347055	0.0808719	0	0	0.11097	-0.670599
ENSMUSG00000037353	Letmd1	288	181	296	298.5	252	155	246	265		0	0	0.0294601	0.651951	0	0	0.0167294	0.70841
ENSMUSG00000029570	Lfng	235	177	186	204.5	282	146	225	231.5		0	0	-0.367557	0.282965	0	0	-0.398729	0.476345
ENSMUSG00000050335	Lgals3	4543	2986.5	4899.5	2739.5	1644.5	2475.5	1858.5	1158		0	0	0.193729	-0.157587	0	0	0.175687	-1.02903
ENSMUSG00000033880	Lgals3bp	38	56	66	119	192	412	456	138		0	0	0.871991	0.939457	0	0	1.16625	-1.59764
ENSMUSG00000053522	Lgals7	24	24.5	42	26	1102	499	1703.5	882		0	0	0.442165	0.0616369	0	0	0.641482	0.818633
ENSMUSG00000042363	Lgalsl	432	525	439	428	405	566	373	367.5		0	0	-0.0104557	-0.214259	0	0	-0.05712	-0.721645
ENSMUSG00000020140	Lgr5	45	97.5	116	30.5	22	64	54.5	15		0	0	1.53176	-1.66613	0	0	1.17932	-2.41042
ENSMUSG00000042793	Lgr6	901.5	676.5	1451	671.5	830.5	876.5	683.5	517		0	0	0.69906	0.0314793	0	0	-0.29792	-0.788705
ENSMUSG00000030946	Lhpp	54	56.5	55.5	70.5	83.5	46	126	114		0	0	-0.01578	0.185039	0	0	0.560775	1.13072
ENSMUSG00000019230	Lhx9	100.5	75	108	72	9	24	15.5	10		0	0	0.167532	0.213182	0	0	0.329283	-1.39855
ENSMUSG00000020451	Limk2	1690.5	1921	1954.5	1467	2013	2675.5	2350.5	1644.5		0	0	0.257137	-0.406152	0	0	0.308428	-0.676308
ENSMUSG00000063804	Lin28b	99.5	120	115	55	71.5	127	93.5	64		0	0	0.192185	-1.0834	0	0	0.612841	-1.13305
ENSMUSG00000051067	Lingo3	4	50.5	15.5	8	29	83	26	15		0	0	1.25892	-2.6451	0	0	-0.222859	-2.48073
ENSMUSG00000024781	Lipa	309	282	353.5	433	254	207	220.5	340		0	0	0.216809	0.608113	0	0	-0.3658	0.719013
ENSMUSG00000024768	Lipf	71	12	65.5	55.5	12.5	0	9	36.5		0	0	0.213481	2.08324	0	0	-0.233411	8.41021
ENSMUSG00000053846	Lipg	147.5	202.5	207.5	93	19	117	41	17		0	0	0.524519	-1.07482	0	0	0.884336	-2.86191
ENSMUSG00000024771	Lipk	115	98	156.5	71.5	31	29.5	86.5	61		0	0	0.686291	-0.266934	0	0	1.16939	0.916136
ENSMUSG00000022500	Litaf	936	1067	1035	907	856.5	1081	939	727.5		0	0	0.126416	-0.259855	0	0	0.13489	-0.593801
ENSMUSG00000047786	Lix1	132	143.5	179	72	347	292.5	286	168		0	0	0.574705	-1.11495	0	0	-0.405782	-0.772336
ENSMUSG00000020782	Llgl2	83	73.5	100	109	81	107	191	52.5		0	0	0.347606	0.617184	0	0	1.40386	-1.2677
ENSMUSG00000001143	Lman2l	229	181	212	270	259	153	217	263		0	0	-0.156259	0.559872	0	0	-0.304473	0.767973
ENSMUSG00000022999	Lmbr1l	107.5	204.5	91.5	135	210.5	261	154.5	170		0	0	-0.23914	-0.658309	0	0	-0.520161	-0.730223
ENSMUSG00000002279	Lmf1	103.5	51.5	109	140	136.5	40.5	94.5	149.5		0	0	0.124209	1.26852	0	0	-0.558507	1.72486
ENSMUSG00000033060	Lmo7	1997	2394.5	2188.5	1632	962.5	1640.5	1073	801		0	0	0.168907	-0.51558	0	0	0.213902	-1.01473
ENSMUSG00000048096	Lmod1	203	309	354	158	29	92.5	31	26		0	0	0.807959	-0.896509	0	0	-0.21583	-1.72302
ENSMUSG00000032334	Loxl1	1146.5	972	1124	1652	362	464	315	719		0	0	-0.00542663	0.73794	0	0	-0.294044	0.734714
ENSMUSG00000025185	Loxl4	810	498	1117	642	455.5	465	720.5	225		0	0	0.526619	0.437605	0	0	0.601251	-1.08545
ENSMUSG00000033192	Lpcat2	55	74	63.5	39	60.5	64.5	43.5	36		0	0	0.232997	-0.922777	0	0	-0.769809	-0.872651
ENSMUSG00000036957	Lrfn3	50	88.5	49.5	30.5	20	39	9	14		0	0	0.0318074	-1.55819	0	0	-0.992051	-1.44876
ENSMUSG00000019796	Lrp11	90	135	55	73	36	123	49.5	30		0	0	-0.829156	-0.871212	0	0	0.232919	-2.04367
ENSMUSG00000027070	Lrp2	701.5	1053	788.5	519.5	41.5	173	68.5	31.5		0	0	0.0584151	-0.97327	0	0	0.477834	-2.6775
ENSMUSG00000028613	Lrp8	712.5	662	559	472.5	409.5	562	304	384		0	0	-0.361912	-0.373149	0	0	-0.403204	-0.594898
ENSMUSG00000022211	Lrrc16b	19	22	25.5	12	403.5	338.5	227	164		0	0	0.493242	-1.12902	0	0	-0.804231	-1.04298
ENSMUSG00000090958	Lrrc32	207	269	230.5	186	44.5	139	85.5	67		0	0	0.132194	-0.473186	0	0	0.985752	-1.07297
ENSMUSG00000026305	Lrrfip1	3689	3067	3368	2868	3257.5	3842	3368	2497.5		0	0	-0.103608	-0.0613788	0	0	0.0796907	-0.591215
ENSMUSG00000036273	Lrrk2	634	800.5	736.5	605.5	213	463	223	264		0	0	0.267106	-0.375693	0	0	0.012977	-0.756448
ENSMUSG00000052581	Lrrtm4	51	2	16	123.5	18	31.5	12	105		0	0	-2.86943	5.87904	0	0	-1.01401	2.53666
ENSMUSG00000026792	Lrsam1	203.5	170	195.5	174	194	149.5	182	232.5		0	0	-0.0613745	0.0505013	0	0	-0.0249675	0.717494
ENSMUSG00000066568	Lsm14a	1545	1957	1424	898	1857.5	1800.5	1543	1055		0	0	-0.119201	-1.10717	0	0	-0.232918	-0.736638
ENSMUSG00000018819	Lsp1	110.5	65	120.5	248	51.5	33.5	34	160		0	0	0.167679	1.74319	0	0	-0.740915	2.27001
ENSMUSG00000001247	Lsr	21.5	30	27.5	12	128	198	204.5	65		0	0	0.387188	-1.42755	0	0	0.607595	-1.59103
ENSMUSG00000020863	Luc7l3	1224	1177	1034.5	570.5	2625	2251	2294	1116.5		0	0	-0.193129	-1.0654	0	0	-0.048911	-0.971096
ENSMUSG00000048706	Lurap1l	740	821	1216.5	649.5	203	398	372	186		0	0	0.825832	-0.392584	0	0	0.866367	-1.08248
ENSMUSG00000079018	Ly6c1	660.5	250.5	874.5	775.5	1630.5	684	1522	1068		0	0	0.385212	1.69672	0	0	-0.103361	0.64653
ENSMUSG00000022584	Ly6c2	44.5	16	45.5	35	85	26	66.5	54.5		0	0	-0.109011	1.11912	0	0	-0.438	1.06431
ENSMUSG00000092586	Ly6g6c	1	2	3	0	78	603.5	167.5	33		0	0	4.87493	-4.39232	0	0	1.05599	-4.26504
ENSMUSG00000026980	Ly75	632	789.5	812	826	623	1499.5	775	687.5		0	0	0.327779	0.049032	0	0	0.249019	-1.17002
ENSMUSG00000022594	Lynx1	76	95	95	73.5	125	125	126	66		0	0	0.399127	-0.386464	0	0	0.0389949	-0.885341
ENSMUSG00000025903	Lypla1	658	375	640	687	640.5	327.5	704	739		0	0	-0.0254767	0.924118	0	0	0.121506	1.06151
ENSMUSG00000057777	Mab21l2	61	60	42.5	75	16	14	10	41		0	0	-0.35287	0.33522	0	0	-1.15855	1.53269
ENSMUSG00000041886	Macc1	94.5	68	79	59	83	134.5	136	46		0	0	-0.371121	-0.42906	0	0	0.693866	-1.75404
ENSMUSG00000028649	Macf1	8800	9078	7960	6736.5	6947	8578	6167.5	5498		0	0	-0.152811	-0.392702	0	0	-0.207388	-0.767222
ENSMUSG00000036278	Macrod1	74.5	77.5	68	124	233.5	135.5	125	259		0	0	-0.0829669	0.666421	0	0	-0.984275	0.938402
ENSMUSG00000040687	Madd	422.5	412.5	410	288	361	444	279	235		0	0	-0.0244562	-0.505174	0	0	-0.483071	-0.851247
ENSMUSG00000074622	Mafb	33	46.5	47	66.5	32	50	22.5	25.5		0	0	0.830561	0.460279	0	0	-0.20808	-1.18931
ENSMUSG00000042622	Maff	306.5	355.5	300	285	301	410	275.5	144		0	0	-0.0520632	-0.233346	0	0	-0.202864	-1.58109
ENSMUSG00000018143	Mafk	699	791.5	860.5	657	463	695	499	458.5		0	0	0.335305	-0.298503	0	0	0.160428	-0.568758
ENSMUSG00000025151	Maged1	2415.5	1814.5	2334	2679	2812.5	1643	2753	2904		0	0	-0.0239494	0.571847	0	0	-0.0136251	0.817225
ENSMUSG00000025268	Maged2	399	224	467	441	268.5	178	344	297.5		0	0	0.259805	0.901674	0	0	0.370707	0.773293
ENSMUSG00000031227	Magee1	354	273.5	319.5	291	136	106.5	99.5	168.5		0	0	-0.0727097	0.166566	0	0	-0.249893	0.535433
ENSMUSG00000027375	Mal	791	351	1591	441.5	1778	1741	2898	1010		0	0	1.04376	0.306404	0	0	0.691484	-0.878331
ENSMUSG00000024479	Mal2	2	4.5	4.5	2	33.5	46	110.5	13		0	0	2.05556	-1.46561	0	0	1.48928	-1.81942
ENSMUSG00000027377	Mall	85	62	126	50	69.5	66.5	126.5	33		0	0	0.538775	-0.453265	0	0	0.63511	-0.900992
ENSMUSG00000026941	Mamdc4	68	63.5	46	100.5	106	29	64	94.5		0	0	-0.353032	0.921829	0	0	-0.843227	1.55682
ENSMUSG00000050567	Maml1	735	914	580	479.5	470	658	452.5	396		0	0	-0.344458	-0.917933	0	0	0.0205516	-0.866794
ENSMUSG00000059401	Mamld1	305	456.5	338.5	281	84	132	85	74		0	0	0.232318	-0.748237	0	0	0.157668	-0.820533
ENSMUSG00000018932	Map2k3	1585	1520	1630	721	806	1179	827	486		0	0	0.0539726	-1.08841	0	0	0.0143396	-1.2275
ENSMUSG00000020623	Map2k6	64.5	47	40	50.5	73	45	57	81		0	0	-0.987289	0.194899	0	0	-0.344518	0.877936
ENSMUSG00000071369	Map3k5	32	56	26	24	104	155	70	63		0	0	-0.38997	-1.27449	0	0	-0.51926	-1.34344
ENSMUSG00000028862	Map3k6	155	189	177.5	130.5	302	347.5	317	218		0	0	0.255022	-0.488334	0	0	-0.0133844	-0.712223
ENSMUSG00000024235	Map3k8	33	32	28	22.5	47.5	76.5	51.5	36		0	0	-0.102857	-0.317432	0	0	-0.00579686	-1.22011
ENSMUSG00000032479	Map4	6050	7264	6500	6385	3478	5542	3478	3346		0	0	0.215009	-0.214628	0	0	-0.00995521	-0.648967
ENSMUSG00000026074	Map4k4	3998	5054	3515	3038	3073	4563	3035	2636.5		0	0	-0.217904	-0.717861	0	0	-0.00903152	-0.80696
ENSMUSG00000055407	Map6	1618	1457	1777.5	1143	514	749	575.5	508.5		0	0	0.150641	-0.305015	0	0	0.267087	-0.553039
ENSMUSG00000019996	Map7	30	55	92.5	44	229.5	356.5	325	129.5		0	0	1.35798	-0.138736	0	0	0.609018	-1.49028
ENSMUSG00000041020	Map7d2	55.5	109	65	36.5	74	142.5	51.5	50.5		0	0	-0.00153351	-1.59553	0	0	-0.52761	-1.5105
ENSMUSG00000004864	Mapk13	68	75	99.5	82	166	265	333.5	73		0	0	0.612014	0.109058	0	0	1.04175	-1.78944
ENSMUSG00000042688	Mapk6	1801	1934	1575	1900	1113	2093.5	1288.5	1166		0	0	-0.171172	0.0147255	0	0	0.211733	-0.969284
ENSMUSG00000029454	Mapkapk5	342	410.5	345	281.5	347.5	421	378.5	273.5		0	0	0.0464376	-0.528845	0	0	0.071611	-0.570174
ENSMUSG00000069662	Marcks	2117	2105	1914	2510	2916	1864	2659	3321		0	0	-0.201994	0.213978	0	0	-0.156976	0.698312
ENSMUSG00000021636	Marveld2	3.5	22	14	8	61.5	110.5	74.5	56		0	0	2.17069	-1.79458	0	0	0.490172	-1.10184
ENSMUSG00000003810	Mast2	1748	2112.5	1726	1550.5	744.5	1118.5	706	749.5		0	0	-0.0225026	-0.508183	0	0	-0.140085	-0.513646
ENSMUSG00000022324	Matn2	112	67	94.5	113	50	44.5	41	106		0	0	-0.199766	0.70943	0	0	-0.102067	1.11137
ENSMUSG00000032344	Mb21d1	64	162.5	43.5	61.5	58	135	29	69.5		0	0	-0.511119	-1.49934	0	0	-1.14272	-0.95699
ENSMUSG00000027709	Mccc1	181	158	186	225	181.5	148	204	253		0	0	0.094076	0.404169	0	0	0.228736	0.771772
ENSMUSG00000031442	Mcf2l	111	50	94.5	183	83.5	46.5	88	74		0	0	-0.388861	1.95829	0	0	0.0484943	0.815653
ENSMUSG00000009647	Mcu	313	148	314	333	614.5	274	685	581		0	0	0.0371039	1.01731	0	0	0.133724	1.05243
ENSMUSG00000028863	Meaf6	180.5	160.5	160.5	208.5	196.5	173.5	200.5	275		0	0	-0.290141	0.4649	0	0	0.0399958	0.706421
ENSMUSG00000028910	Mecr	397	330	405	422	393.5	344	422.5	560.5		0	0	-0.0317055	0.319989	0	0	0.0458682	0.746526
ENSMUSG00000029659	Medag	125	236	172	126	110	186	109.5	113.5		0	0	0.419715	-0.829756	0	0	-0.13453	-0.817891
ENSMUSG00000021268	Meg3	1048	667.5	1110	1378.5	2396.5	984.5	2432	1842.5		0	0	0.133188	1.05338	0	0	-0.00533665	0.925486
ENSMUSG00000039270	Megf9	1187.5	1411.5	1335	1090	1077	1466	1001	990		0	0	0.10402	-0.35591	0	0	-0.0786129	-0.544836
ENSMUSG00000020160	Meis1	183.5	143	166	198	177.5	95.5	173	206.5		0	0	-0.101054	0.417817	0	0	-0.0329826	1.07228
ENSMUSG00000036144	Meox2	477	649	637	555	596	583.5	486.5	930		0	0	0.525325	-0.219012	0	0	-0.238841	0.77318
ENSMUSG00000038503	Mesdc2	1018.5	989	1036.5	182	1018	940	927	222.5		0	0	-0.016841	-2.52578	0	0	-0.0445045	-2.02531
ENSMUSG00000051855	Mest	183	105.5	171.5	126.5	128	93	225.5	176.5		0	0	-0.167286	0.241308	0	0	0.674869	0.848155
ENSMUSG00000025956	Mettl21a	180	165	211	227	200.5	136	161.5	223		0	0	0.180812	0.430419	0	0	-0.339279	0.822412
ENSMUSG00000060572	Mfap2	76	60.5	67.5	110.5	149.5	82	142.5	155		0	0	-0.247983	1.02381	0	0	-0.0799493	0.831704
ENSMUSG00000031647	Mfap3l	209.5	179	263.5	283.5	112	228.5	302	123		0	0	0.388538	0.603225	0	0	1.46719	-0.955603
ENSMUSG00000028655	Mfsd2a	304	345.5	284.5	177	106	271.5	119.5	90.5		0	0	-0.119194	-0.912247	0	0	0.119088	-1.62838
ENSMUSG00000019080	Mfsd3	95.5	85	113	94	68.5	73.5	85	120		0	0	0.0750223	0.0937481	0	0	0.400721	0.918655
ENSMUSG00000066595	Mfsd7b	309	202.5	258	365.5	218.5	189	210	322		0	0	-0.361237	0.987721	0	0	0.0127526	0.642598
ENSMUSG00000042428	Mgat3	201	174	205	130.5	372	277	406.5	139		0	0	0.0195413	-0.398103	0	0	0.157081	-1.1255
ENSMUSG00000026110	Mgat4a	50.5	78	62	46.5	363	640	581	195		0	0	0.253819	-0.669227	0	0	0.655699	-1.79304
ENSMUSG00000025220	Mgea5	995.5	997	993.5	1644	1688	1354	1742	2121		0	0	0.032532	0.711343	0	0	0.070877	0.583909
ENSMUSG00000033174	Mgll	142.5	157	250	96	146.5	241.5	226.5	76		0	0	0.894568	-0.69994	0	0	0.785645	-1.69913
ENSMUSG00000030218	Mgp	132.5	200	325	110.5	727.5	666.5	1318	347		0	0	1.23824	-0.867876	0	0	0.834974	-0.845845
ENSMUSG00000008540	Mgst1	791	610.5	877.5	703.5	1328	674	967.5	1184.5		0	0	0.146266	0.18912	0	0	-0.427438	0.810733
ENSMUSG00000097767	Miat	1630.5	1683	1810	1082	3232	4814	2699.5	2645		0	0	0.176948	-0.61138	0	0	-0.301606	-0.864555
ENSMUSG00000019823	Mical1	286	229	278.5	241	297	162	232	267		0	0	-0.00920031	0.0423081	0	0	-0.342576	0.685318
ENSMUSG00000036718	Micall2	59.5	33	66.5	86	18	11	21	26.5		0	0	0.436498	1.83698	0	0	0.179566	1.13616
ENSMUSG00000018599	Mief2	97.5	129	111	124	50	66.5	55	106		0	0	0.224283	-0.0247533	0	0	0.171856	0.681676
[truncated: 822 more rows]

## Sheet: P2 MEFs JMJD3
Supplementary Data 3e - JMJD3 vs. Empty, Differential genes from RNA-seq, in P2 MEFs
[truncated: 674 more rows]

[truncated: 1 more sheets: P2 MEFs Jmjd3 cKO]
