# Supplementary material for: JMJD3 acts in tandem with KLF4 to facilitate reprogramming to pluripotency
Source: Nat Commun. 2020 Oct 8;11:5061. doi: 10.1038/s41467-020-18900-z (PMC7545202; doi:10.1038/s41467-020-18900-z)
Supplement: Supplementary file 8 — Supplementary Data 4 [file 41467_2020_18900_MOESM8_ESM.xlsx]

## Sheet: ChIP-seq
Supplementary Data 4a - Reads of H3K27me3 ChIP-seq
Sample	Total reads	Reads aligning to Drosophila	Reads aligning to mouse	Normalization factor
H3K27me3_WT_Empty_D5	24263096	1637263	16280976	12.2155
H3K27me3_WT_JMJD3_D5	21628322	1679041	13896036	11.9116
H3K27me3_KO_Empty_D5	21733899	1316464	14595482	15.1922
H3K27me3_KO_JMJD3_D5	20688511	1660755	13573782	12.0427
H3K27me3_WT_Empty_D10	21836619	1509621	15011332	13.2484
H3K27me3_WT_JMJD3_D10	24475181	1533238	16405437	13.0443
H3K27me3_KO_Empty_D10	21376723	1841892	14226410	10.8584
H3K27me3_KO_JMJD3_D10	22588512	1797058	15068901	11.1293
WT_MEFs_input	23383617	770465	15754530
KO_MEFs_input	23331674	795470	15597988

## Sheet: TSS-H3K27me3
Supplementary Data 4b - H3K27me3 levels at TSS of all transcripts from ChIP-seq
			H3K27me3 normalized tag density
TSS (+/- 10 kb)	Gene symbol	Ensembl gene accession	WT_Empty D5	WT_JMJD3 D5	KO_Empty D5	KO_JMJD3 D5	WT_Empty D10	WT_JMJD3 D10	KO_Empty D10	KO_JMJD3 D10
chr13:4181187-4201187	Akr1c13	ENSMUSG00000021213	1038.7	714.6	1169.63	722.4	1139.5	873.68	781.92	690.06
chr13:4183858-4203858	Akr1c13	ENSMUSG00000021213	1124.24	797.97	1215.2	818.72	1152.75	925.84	825.36	712.32
chr19:12755632-12775632	Cntf	ENSMUSG00000079415	1148.68	1059.99	1154.44	987.28	1139.5	1356.16	760.2	990.57
chr9:8890468-8910468	Pgr	ENSMUSG00000031870	5462.34	4359.06	5939.29	4924.36	4041.25	3638.16	3507.78	3606.12
chr9:8889833-8909833	Pgr	ENSMUSG00000031870	5474.56	4335.24	5832.96	4984.56	4081	3638.16	3475.2	3639.51
chr15:36164010-36184010	Polr2k	ENSMUSG00000045996	1991.86	1607.85	2081.03	1709.68	1656.25	1603.92	1324.92	1480.29
chr13:25010379-25030379	Mrs2	ENSMUSG00000021339	1344.2	666.96	1184.82	842.8	1205.75	1238.8	879.66	1146.39
chr13:27503215-27523215	Prl8a8	ENSMUSG00000021346	1038.7	1048.08	1321.53	999.32	1033.5	1421.36	879.66	923.79
chr2:19442470-19462470	1810010K12Rik	ENSMUSG00000056329	9653.8	9551.82	9098.81	12040	7592.25	7941.36	6494.28	7223.37
chr2:19441828-19461828	1810010K12Rik	ENSMUSG00000056329	9714.9	9825.75	9341.85	12208.6	7698.25	7954.4	6439.98	7368.06
chr8:3707553-3727553	Clec4g	ENSMUSG00000074491	1796.34	1917.51	1974.7	1890.28	2557.25	2021.2	1531.26	2136.96
chr8:3710651-3730651	Clec4g	ENSMUSG00000074491	1649.7	1738.86	1792.42	1649.48	2305.5	1864.72	1411.8	1880.97
chr8:3708653-3728653	Clec4g	ENSMUSG00000074491	1735.24	1869.87	1868.37	1830.08	2305.5	1969.04	1422.66	2047.92
chrY:70004843-70024843	Orly	ENSMUSG00000099550	0	0	0	0	0	0	0	0
chrY:70002798-70022798	Orly	ENSMUSG00000099550	0	0	0	0	0	0	0	0
chr13:31572505-31592505	1700018A04Rik	ENSMUSG00000038408	2566.2	1834.14	3038	1878.24	2756	2412.4	2150.28	2170.35
chr13:31796691-31816691	Foxc1	ENSMUSG00000050295	6904.3	4370.97	6167.14	5068.84	6042	6376.56	3920.46	5431.44
chr19:6899698-6919698	Trmt112	ENSMUSG00000038812	1136.46	976.62	1002.54	963.2	1192.5	1160.56	760.2	1190.91
chr19:6900153-6920153	Trmt112	ENSMUSG00000038812	1173.12	976.62	1002.54	987.28	1166	1199.68	760.2	1257.69
chr4:34604944-34624944	Orc3	ENSMUSG00000040044	1307.54	1059.99	1367.1	975.24	1020.25	1512.64	890.52	957.18
chr4:34588751-34608751	Orc3	ENSMUSG00000040044	1075.36	976.62	1245.58	746.48	940.75	1199.68	781.92	1090.74
chr4:34566896-34586896	Orc3	ENSMUSG00000040044	1197.56	976.62	1154.44	939.12	1060	1538.72	760.2	1235.43
chr4:34588620-34608620	Orc3	ENSMUSG00000040044	1112.02	940.89	1245.58	746.48	967.25	1199.68	781.92	1068.48
chr4:34585188-34605188	Orc3	ENSMUSG00000040044	1136.46	964.71	1215.2	734.44	967.25	1225.76	716.76	1035.09
chrX:20951684-20971684	A230072C01Rik	ENSMUSG00000086877	562.12	452.58	592.41	421.4	490.25	573.76	510.42	556.5
chrX:20952114-20972114	A230072C01Rik	ENSMUSG00000086877	562.12	452.58	607.6	421.4	503.5	586.8	488.7	589.89
chr5:24341604-24361604	Kcnh2	ENSMUSG00000038319	7063.16	4466.25	6957.02	5682.88	6280.5	4903.04	4496.04	4908.33
chr5:24319591-24339591	Kcnh2	ENSMUSG00000038319	4081.48	2989.41	4222.82	3563.84	5313.25	4120.64	3420.9	3728.55
chr5:24312254-24332254	Kcnh2	ENSMUSG00000038319	3995.94	2858.4	3827.88	3238.76	4505	3638.16	3040.8	3194.31
chr5:24315789-24335789	Kcnh2	ENSMUSG00000038319	3995.94	2917.95	3812.69	3238.76	4770	3794.64	3203.7	3550.47
chr5:24316519-24336519	Kcnh2	ENSMUSG00000038319	3910.4	2882.22	3706.36	3250.8	4756.75	3742.48	3040.8	3439.17
chr15:39847467-39867467	Dpys	ENSMUSG00000022304	3580.46	2834.58	4253.2	2889.6	3100.5	2503.68	2421.78	2404.08
chr15:39783251-39803251	Dpys	ENSMUSG00000022304	3164.98	2024.7	3432.94	1926.4	2756	2125.52	1889.64	1791.93
chrY:55327352-55347352	CH36-97J9.10	ENSMUSG00000100184	0	0	0	0	0	0	0	0
chr19:11594849-11614849	Ms4a6d	ENSMUSG00000024679	1319.76	1083.81	1564.57	1059.52	1497.25	1382.24	1096.86	1224.3
chr19:11583373-11603373	Ms4a6d	ENSMUSG00000024679	1038.7	869.43	1245.58	854.84	1060	951.92	738.48	812.49
chr19:11583155-11603155	Ms4a6d	ENSMUSG00000024679	1026.48	893.25	1306.34	842.8	1033.5	886.72	738.48	845.88
chr19:11583015-11603015	Ms4a6d	ENSMUSG00000024679	1014.26	881.34	1275.96	830.76	1033.5	873.68	716.76	823.62
chr16:5194012-5214012	Nagpa	ENSMUSG00000023143	1649.7	1393.47	1640.52	1444.8	1696	1734.32	1368.36	1502.55
chr16:5193477-5213477	Nagpa	ENSMUSG00000023143	1637.48	1357.74	1625.33	1468.88	1682.75	1643.04	1368.36	1413.51
chr16:5187765-5207765	Nagpa	ENSMUSG00000023143	1735.24	1441.11	1716.47	1456.84	1961	1643.04	1596.42	1513.68
chr1:13658771-13678771	Xkr9	ENSMUSG00000067813	1478.62	1191	2111.41	1155.84	1417.75	1538.72	1151.16	1279.95
chr5:4182367-4202367	Mterf1b	ENSMUSG00000053178	1099.8	1024.26	1200.01	987.28	927.5	1238.8	705.9	812.49
chrY:79655570-79675570	CH36-28F14.1	ENSMUSG00000101259	0	0	0	0	0	0	0	0
chr19:4388285-4408285	Kdm2a	ENSMUSG00000054611	1441.96	1036.17	1579.76	1035.44	1510.5	1421.36	1140.3	1235.43
chr19:4312548-4332548	Kdm2a	ENSMUSG00000054611	1197.56	1059.99	1245.58	987.28	1205.75	1590.88	879.66	1157.52
chr19:4312803-4332803	Kdm2a	ENSMUSG00000054611	1160.9	1071.9	1291.15	987.28	1219	1590.88	868.8	1157.52
chr19:4324001-4344001	Kdm2a	ENSMUSG00000054611	1405.3	1012.35	1640.52	927.08	1431	1251.84	781.92	1135.26
chr19:4387080-4407080	Kdm2a	ENSMUSG00000054611	1417.52	1048.08	1579.76	987.28	1523.75	1486.56	1162.02	1268.82
chr19:4352887-4372887	Kdm2a	ENSMUSG00000054611	1222	976.62	1412.67	1035.44	940.75	1356.16	879.66	1179.78
chr9:37542904-37562904	Nrgn	ENSMUSG00000053310	4753.58	4263.78	4754.47	4707.64	4809.75	4681.36	4061.64	3795.33
chr9:37536138-37556138	Nrgn	ENSMUSG00000053310	4362.54	3775.47	4298.77	4442.76	5021.75	4590.08	3877.02	3828.72
chr5:24517202-24537202	Gbx1	ENSMUSG00000067724	8700.64	7515.21	10314	8584.52	7857.25	6832.96	6277.08	7000.77
chr15:75878770-75898770	Mroh6	ENSMUSG00000098678	1478.62	952.8	1336.72	1155.84	1590	1682.16	1118.58	1469.16
chr8:21074442-21094442	Defa25	ENSMUSG00000094687	109.98	131.01	167.09	120.4	251.75	169.52	195.48	178.08
chr8:12662099-12682099	Tubgcp3	ENSMUSG00000000759	1808.56	1679.31	2445.59	1384.6	2226	2125.52	1715.88	1747.41
chr8:12662248-12682248	Tubgcp3	ENSMUSG00000000759	1784.12	1667.4	2445.59	1360.52	2226	2125.52	1715.88	1736.28
chr8:12627982-12647982	Tubgcp3	ENSMUSG00000000759	977.6	964.71	1032.92	782.6	1126.25	1317.04	857.94	1001.7
chr8:12647620-12667620	Tubgcp3	ENSMUSG00000000759	855.4	666.96	987.35	866.88	1166	1447.44	901.38	1079.61
chr8:12645902-12665902	Tubgcp3	ENSMUSG00000000759	965.38	726.51	956.97	915.04	1192.5	1538.72	912.24	1157.52
chr8:12661959-12681959	Tubgcp3	ENSMUSG00000000759	1820.78	1667.4	2475.97	1384.6	2226	2138.56	1715.88	1736.28
chr12:55070110-55090110	2700097O09Rik	ENSMUSG00000062198	696.54	619.32	653.17	505.68	609.5	638.96	314.94	578.76
chr12:55044101-55064101	2700097O09Rik	ENSMUSG00000062198	1014.26	1012.35	1215.2	987.28	1205.75	1512.64	705.9	1101.87
chrY:82215227-82235227	SLY	ENSMUSG00000101286	0	0	0	0	0	0	0	0
chrX:37561405-37581405	Rhox2f	ENSMUSG00000095741	85.54	107.19	151.9	60.2	66.25	78.24	65.16	89.04
chrX:37561829-37581829	Rhox2f	ENSMUSG00000095741	85.54	95.28	151.9	60.2	66.25	78.24	65.16	77.91
chr4:28803131-28823131	Epha7	ENSMUSG00000028289	1393.08	1000.44	1519	1011.36	1576.75	2034.24	1238.04	1391.25
chr4:28803250-28823250	Epha7	ENSMUSG00000028289	1393.08	1036.17	1519	1011.36	1576.75	2034.24	1216.32	1402.38
chr4:28805429-28825429	Epha7	ENSMUSG00000028289	1295.32	1095.72	1519	951.16	1656.25	1982.08	1162.02	1313.34
chr4:28861841-28881841	Epha7	ENSMUSG00000028289	1038.7	1095.72	1503.81	1023.4	980.5	1304	803.64	934.92
chr13:21431044-21451044	Pgbd1	ENSMUSG00000055313	1234.22	964.71	1093.68	1095.64	1298.5	1264.88	901.38	1090.74
chr13:21430710-21450710	Pgbd1	ENSMUSG00000055313	1258.66	988.53	1169.63	1119.72	1351.5	1251.84	857.94	1079.61
chr13:21430901-21450901	Pgbd1	ENSMUSG00000055313	1258.66	964.71	1124.06	1107.68	1325	1264.88	857.94	1090.74
chr13:24821517-24841517	Acot13	ENSMUSG00000006717	940.94	881.34	1093.68	951.16	1126.25	1486.56	933.96	1168.65
chr16:18801779-18821779	Ufd1l	ENSMUSG00000005262	1417.52	964.71	1260.77	927.08	1431	1330.08	890.52	1001.7
chr16:18802294-18822294	Ufd1l	ENSMUSG00000005262	1454.18	1000.44	1184.82	939.12	1404.5	1356.16	901.38	1068.48
chr16:18813226-18833226	Ufd1l	ENSMUSG00000005262	1307.54	928.98	1078.49	927.08	1192.5	1434.4	857.94	1113
chr16:18817061-18837061	Ufd1l	ENSMUSG00000005262	1246.44	857.52	1078.49	963.2	1285.25	1616.96	879.66	1113
chr16:18817249-18837249	Ufd1l	ENSMUSG00000005262	1234.22	869.43	1078.49	951.16	1311.75	1603.92	868.8	1135.26
chr5:21775251-21795251	Dnajc2	ENSMUSG00000029014	1222	857.52	1002.54	806.68	1099.75	1017.12	673.32	1079.61
chr5:21758667-21778667	Dnajc2	ENSMUSG00000029014	720.98	928.98	987.35	722.4	954	1186.64	749.34	1035.09
chr12:72431866-72451866	Lrrc9	ENSMUSG00000021090	2211.82	1548.3	2567.11	1914.36	2027.25	2216.8	2009.1	2259.39
chr12:72432035-72452035	Lrrc9	ENSMUSG00000021090	2187.38	1536.39	2582.3	1902.32	2040.5	2177.68	1987.38	2226
chr12:72432242-72452242	Lrrc9	ENSMUSG00000021090	2224.04	1536.39	2597.49	1890.28	2000.75	2164.64	1987.38	2203.74
chr12:72466074-72486074	Lrrc9	ENSMUSG00000021090	1649.7	1750.77	2400.02	1420.72	1815.25	2086.4	1466.1	1858.71
chr9:21908192-21928192	Rab3d	ENSMUSG00000019066	1637.48	1083.81	1777.23	1420.72	1444.25	1630	1020.84	1101.87
chr9:21908089-21928089	Rab3d	ENSMUSG00000019066	1661.92	1083.81	1792.42	1408.68	1431	1643.04	1020.84	1090.74
chrY:59821762-59841762	CH36-440P21.1	ENSMUSG00000101103	0	0	0	0	0	0	0	0
chr6:18160687-18180687	Cftr	ENSMUSG00000041301	1820.78	1429.2	2627.87	1384.6	1470.75	1695.2	1379.22	1368.99
chr6:18160824-18180824	Cftr	ENSMUSG00000041301	1808.56	1441.11	2643.06	1384.6	1484	1682.16	1390.08	1380.12
chr6:18245224-18265224	Cftr	ENSMUSG00000041301	1539.72	1083.81	1762.04	1216.04	1364.75	1551.76	1118.58	1090.74
chr14:32589407-32609407	Prrxl1	ENSMUSG00000041730	8957.26	9063.51	9205.14	10125.6	7247.75	7093.76	5603.76	6711.39
chr14:32589541-32609541	Prrxl1	ENSMUSG00000041730	8920.6	9027.78	9174.76	10101.6	7221.25	7041.6	5582.04	6700.26
chr14:32589867-32609867	Prrxl1	ENSMUSG00000041730	8847.28	8932.5	9129.19	10125.6	7208	7054.64	5571.18	6722.52
chrY:26603352-26623352	CH36-234I19.6	ENSMUSG00000101513	0	0	0	0	0	0	0	0
chrY:26603243-26623243	CH36-234I19.6	ENSMUSG00000101513	0	0	0	0	0	0	0	0
chr19:5413923-5433923	Drap1	ENSMUSG00000024914	1173.12	833.7	1275.96	1023.4	1749	1616.96	988.26	1168.65
chr19:5414759-5434759	Drap1	ENSMUSG00000024914	1148.68	774.15	1260.77	987.28	1749	1590.88	933.96	1190.91
chr19:5414220-5434220	Drap1	ENSMUSG00000024914	1160.9	833.7	1275.96	1011.36	1762.25	1577.84	944.82	1202.04
chr19:5414979-5434979	Drap1	ENSMUSG00000024914	1124.24	762.24	1230.39	987.28	1749	1577.84	933.96	1202.04
chr19:5414543-5434543	Drap1	ENSMUSG00000024914	1160.9	797.97	1275.96	999.32	1722.5	1603.92	955.68	1202.04
chr19:5414081-5434081	Drap1	ENSMUSG00000024914	1160.9	833.7	1275.96	1023.4	1749	1564.8	944.82	1190.91
chr10:23841462-23861462	Vnn3	ENSMUSG00000020010	1209.78	917.07	1351.91	782.6	821.5	1134.48	727.62	790.23
chr14:29998813-30018813	Il17rb	ENSMUSG00000015966	2993.9	1822.23	3402.56	2275.56	2716.25	1969.04	1900.5	1936.62
chrY:44338829-44358829	CH36-92G23.1	ENSMUSG00000102081	0	0	0	0	0	0	0	0
chr3:52094891-52114891	Maml3	ENSMUSG00000061143	1979.64	1214.82	2415.21	1204	1576.75	1877.76	1346.64	1179.78
chr3:51786535-51806535	Maml3	ENSMUSG00000061143	1270.88	1059.99	1594.95	1083.6	1576.75	1408.32	857.94	1458.03
chr12:8761803-8781803	Sdc1	ENSMUSG00000020592	1307.54	1024.26	1397.48	963.2	1788.75	1538.72	1162.02	1435.77
chr12:8761324-8781324	Sdc1	ENSMUSG00000020592	1283.1	1036.17	1397.48	975.24	1802	1538.72	1129.44	1491.42
chr5:27491438-27511438	Speer4b	ENSMUSG00000048703	439.92	464.49	759.5	445.48	622.75	625.92	390.96	411.81
chr15:31591852-31611852	Fam173b	ENSMUSG00000039065	1148.68	1000.44	972.16	830.76	1378	1421.36	727.62	1291.08
chr15:31592118-31612118	Fam173b	ENSMUSG00000039065	1136.46	988.53	972.16	830.76	1417.75	1434.4	727.62	1302.21
chr3:30637869-30657869	Lrrc34	ENSMUSG00000027702	4668.04	3299.07	5392.45	3551.8	2650	2321.12	2367.48	2148.09
chr7:3607373-3627373	Ndufa3	ENSMUSG00000035674	1331.98	1048.08	1351.91	1035.44	1629.75	1512.64	944.82	1357.86
chr7:3607617-3627617	Ndufa3	ENSMUSG00000035674	1307.54	1036.17	1351.91	1035.44	1629.75	1525.68	933.96	1335.6
chr17:20492299-20512299	Vmn1r225	ENSMUSG00000043537	940.94	881.34	1093.68	939.12	848	1408.32	716.76	834.75
chr1:26677460-26697460	4931408C20Rik	ENSMUSG00000073722	1710.8	1810.32	2491.16	1360.52	1762.25	1903.84	1335.78	1335.6
chr12:35915620-35935620	Agr3	ENSMUSG00000036231	1466.4	1250.55	1625.33	1276.24	1510.5	1395.28	1194.6	1224.3
chr6:6568658-6588658	Shfm1	ENSMUSG00000042541	1710.8	1179.09	1792.42	1167.88	1139.5	1708.24	1020.84	1068.48
chrY:8092756-8112756	CH36-205D18.8	ENSMUSG00000100312	0	11.91	0	0	0	39.12	10.86	0
chrY:8091164-8111164	CH36-205D18.8	ENSMUSG00000100312	0	11.91	0	0	0	39.12	10.86	0
chr14:3214440-3234440	D830030K20Rik	ENSMUSG00000096039	12.22	11.91	30.38	0	0	0	10.86	0
chr14:3215315-3235315	D830030K20Rik	ENSMUSG00000096039	12.22	11.91	30.38	0	0	0	10.86	0
chr7:10166286-10186286	Vmn2r52	ENSMUSG00000091930	879.84	845.61	911.4	710.36	768.5	1095.36	564.72	923.79
chrY:46747399-46767399	CH36-412K24.2	ENSMUSG00000100611	0	0	0	0	0	0	0	0
chr11:6510958-6530958	Myo1g	ENSMUSG00000020437	1747.46	1345.83	2081.03	1492.96	1841.75	1708.24	1292.34	1669.5
chr11:6498685-6518685	Myo1g	ENSMUSG00000020437	1918.54	1572.12	2263.31	2082.92	1868.25	1812.56	1618.14	1914.36
chr11:6505500-6525500	Myo1g	ENSMUSG00000020437	1942.98	1524.48	2324.07	1902.32	1961	2060.32	1520.4	1981.14
chr11:6509504-6529504	Myo1g	ENSMUSG00000020437	1747.46	1417.29	2156.98	1661.52	1881.5	1747.36	1368.36	1736.28
chr15:37951103-37971103	Rrm2b	ENSMUSG00000022292	1234.22	1131.45	1443.05	1107.68	1073.25	1473.52	847.08	1035.09
chr15:37950891-37970891	Rrm2b	ENSMUSG00000022292	1234.22	1119.54	1443.05	1095.64	1033.5	1447.44	825.36	1046.22
chr15:37945138-37965138	Rrm2b	ENSMUSG00000022292	1283.1	952.8	1503.81	1059.52	1139.5	1369.2	857.94	1124.13
chr15:37951318-37971318	Rrm2b	ENSMUSG00000022292	1185.34	1143.36	1397.48	1131.76	1086.5	1473.52	857.94	1023.96
chr17:22563273-22583273	Vmn2r111	ENSMUSG00000095093	672.1	809.88	865.83	650.16	755.25	1043.2	510.42	723.45
chr13:21706143-21726143	Hist1h2bl	ENSMUSG00000094338	1234.22	952.8	1670.9	746.48	1378	1721.28	966.54	879.27
chr10:22296702-22316702	C920009B18Rik	ENSMUSG00000097352	1637.48	1595.94	1898.75	1408.68	2782.5	1982.08	1759.32	1836.45
chr10:22297208-22317208	C920009B18Rik	ENSMUSG00000097352	1588.6	1500.66	1853.18	1360.52	2729.5	1903.84	1715.88	1803.06
chr13:27232430-27252430	Prl3b1	ENSMUSG00000038891	1258.66	1000.44	1519	927.08	1060	1421.36	890.52	1012.83
chr15:10475947-10495947	Brix1	ENSMUSG00000022247	1270.88	976.62	1321.53	1119.72	1311.75	1395.28	760.2	1023.96
chr15:10475385-10495385	Brix1	ENSMUSG00000022247	1258.66	988.53	1351.91	1071.56	1404.5	1395.28	727.62	1001.7
chr16:10535364-10555364	Clec16a	ENSMUSG00000068663	1368.64	964.71	1397.48	1119.72	1417.75	1551.76	1042.56	1291.08
chr16:10590551-10610551	Clec16a	ENSMUSG00000068663	1026.48	1048.08	1184.82	1083.6	1311.75	1786.48	988.26	1035.09
chr16:10600829-10620829	Clec16a	ENSMUSG00000068663	1136.46	1059.99	1093.68	1023.4	1378	1656.08	901.38	1113
chr16:10620060-10640060	Clec16a	ENSMUSG00000068663	1234.22	821.79	881.02	794.64	1232.25	1395.28	868.8	1135.26
chr11:6264870-6284870	Tmed4	ENSMUSG00000004394	1466.4	1250.55	1321.53	1384.6	1722.5	1603.92	1172.88	1380.12
chr10:26363956-26383956	L3mbtl3	ENSMUSG00000039089	1209.78	1036.17	1275.96	806.68	1484	1356.16	977.4	1190.91
chr10:26365185-26385185	L3mbtl3	ENSMUSG00000039089	1222	1059.99	1260.77	866.88	1391.25	1408.32	955.68	1179.78
chrY:76051651-76071651	CH36-338D20.5	ENSMUSG00000100226	0	0	0	12.04	0	0	10.86	0
chr7:15502340-15522340	Obox1	ENSMUSG00000054310	12.22	47.64	30.38	0	0	26.08	21.72	55.65
chr7:15536982-15556982	Obox1	ENSMUSG00000054310	61.1	0	0	0	26.5	39.12	21.72	11.13
chr7:15537277-15557277	Obox1	ENSMUSG00000054310	61.1	0	0	0	26.5	39.12	21.72	11.13
chr7:15538411-15558411	Obox1	ENSMUSG00000054310	73.32	0	0	0	39.75	39.12	21.72	22.26
chr7:15378948-15398948	Obox1	ENSMUSG00000054310	61.1	71.46	75.95	60.2	106	13.04	65.16	55.65
chrY:54405518-54425518	CH36-97J9.1	ENSMUSG00000099594	0	0	0	0	0	0	0	0
chr15:62027986-62047986	Pvt1	ENSMUSG00000097039	1539.72	1119.54	1989.89	1276.24	2067	1669.12	1411.8	1090.74
chr15:62029257-62049257	Pvt1	ENSMUSG00000097039	1503.06	1107.63	1898.75	1204	1934.5	1603.92	1314.06	1057.35
chr15:62089029-62109029	Pvt1	ENSMUSG00000097039	1295.32	1012.35	1336.72	626.08	1258.75	1369.2	966.54	1090.74
chr15:62168175-62188175	Pvt1	ENSMUSG00000097039	1063.14	917.07	911.4	722.4	1311.75	1447.44	890.52	912.66
chr15:62208223-62228223	Pvt1	ENSMUSG00000097039	1112.02	952.8	926.59	614.04	1205.75	1147.52	597.3	1012.83
chr15:62212603-62232603	Pvt1	ENSMUSG00000097039	1197.56	869.43	865.83	541.8	1060	1134.48	651.6	1124.13
chr12:31703926-31723926	Gpr22	ENSMUSG00000044067	1380.86	1059.99	1655.71	1035.44	1232.25	1590.88	933.96	946.05
chrY:27914318-27934318	CH36-328D8.1	ENSMUSG00000099791	0	0	0	0	0	0	0	0
chr10:40673282-40693282	Mettl24	ENSMUSG00000045555	1979.64	1167.18	2232.93	1204	2040.5	1734.32	1346.64	1535.94
chr16:10780914-10800914	Prm3	ENSMUSG00000050058	1808.56	1262.46	2050.65	1384.6	2703	2764.48	2367.48	2726.85
chr3:33014777-33034777	4930419G24Rik	ENSMUSG00000087625	1869.66	1488.75	1579.76	1480.92	1788.75	1786.48	1444.38	1357.86
chrY:79722217-79742217	CH36-28F14.3	ENSMUSG00000101197	0	0	0	0	0	0	0	0
chrX:37633046-37653046	Rhox2g	ENSMUSG00000079629	293.28	35.73	91.14	84.28	39.75	52.16	54.3	77.91
chrX:37633470-37653470	Rhox2g	ENSMUSG00000079629	293.28	35.73	91.14	84.28	39.75	52.16	54.3	77.91
chr8:3662336-3682336	Fcor	ENSMUSG00000089665	1600.82	1691.22	1822.8	1781.92	1934.5	1982.08	1607.28	1836.45
chr6:7834842-7854842	C1galt1	ENSMUSG00000042460	928.72	690.78	1473.43	975.24	1007	1030.16	868.8	901.53
chr5:23773711-23793711	Pus7	ENSMUSG00000057541	1136.46	797.97	1200.01	1107.68	1046.75	1408.32	857.94	1079.61
chr5:23768411-23788411	Pus7	ENSMUSG00000057541	965.38	774.15	1275.96	1011.36	1020.25	1290.96	857.94	1168.65
chr5:23769558-23789558	Pus7	ENSMUSG00000057541	1026.48	762.24	1230.39	1059.52	1007	1382.24	847.08	1179.78
chr5:23740112-23760112	Pus7	ENSMUSG00000057541	782.08	595.5	820.26	710.36	954	834.56	803.64	1046.22
chr5:23752413-23772413	Pus7	ENSMUSG00000057541	708.76	571.68	1306.34	890.96	1060	912.8	684.18	1090.74
chr5:23744576-23764576	Pus7	ENSMUSG00000057541	843.18	678.87	1017.73	746.48	1033.5	978	760.2	1168.65
chrY:48175737-48195737	CH36-323H8.1	ENSMUSG00000099674	0	0	0	0	0	0	0	0
chr5:30195722-30215722	Gpr113	ENSMUSG00000067642	2590.64	1703.13	2506.35	2010.68	2544	1942.96	1574.7	2070.18
chr5:30194587-30214587	Gpr113	ENSMUSG00000067642	2468.44	1703.13	2430.4	1986.6	2583.75	1851.68	1520.4	2003.4
chr5:30186418-30206418	Gpr113	ENSMUSG00000067642	1930.76	1595.94	2035.46	1709.68	2279	1903.84	1368.36	1880.97
chr18:46515971-46535971	Fem1c	ENSMUSG00000033319	1405.3	1119.54	1367.1	854.84	1629.75	1382.24	923.1	1124.13
chr13:21740505-21760505	Hist1h4k	ENSMUSG00000064288	830.96	952.8	1260.77	927.08	1152.75	1264.88	1107.72	857.01
chr2:3274212-3294212	Nmt2	ENSMUSG00000026643	1148.68	1024.26	1443.05	854.84	1404.5	1290.96	1064.28	1068.48
chr3:51473966-51493966	Rab33b	ENSMUSG00000027739	977.6	845.61	1200.01	830.76	1113	1721.28	1031.7	1057.35
chr12:78973478-78993478	Tmem229b	ENSMUSG00000046157	1307.54	1226.73	1321.53	1131.76	1298.5	1395.28	923.1	1157.52
chr12:78997627-79017627	Tmem229b	ENSMUSG00000046157	1649.7	1333.92	1655.71	987.28	1656.25	1290.96	988.26	1491.42
chr12:78970763-78990763	Tmem229b	ENSMUSG00000046157	1344.2	1107.63	1336.72	1107.68	1298.5	1356.16	955.68	1157.52
chr12:78997277-79017277	Tmem229b	ENSMUSG00000046157	1661.92	1310.1	1716.47	999.32	1669.5	1317.04	1009.98	1513.68
chr12:78996663-79016663	Tmem229b	ENSMUSG00000046157	1674.14	1298.19	1746.85	1047.48	1669.5	1356.16	1020.84	1469.16
chr12:40028099-40048099	Arl4aos	ENSMUSG00000086315	2211.82	1441.11	1913.94	1432.76	1523.75	1590.88	1368.36	1135.26
chr16:16860736-16880736	Top3b	ENSMUSG00000022779	1283.1	762.24	1427.86	830.76	1285.25	1251.84	890.52	1190.91
chr16:16860840-16880840	Top3b	ENSMUSG00000022779	1307.54	750.33	1412.67	830.76	1285.25	1238.8	901.38	1202.04
chr16:16860965-16880965	Top3b	ENSMUSG00000022779	1295.32	750.33	1397.48	854.84	1298.5	1251.84	890.52	1179.78
chr16:16873442-16893442	Top3b	ENSMUSG00000022779	1026.48	714.6	941.78	963.2	1497.25	1447.44	749.34	1213.17
chr16:16874212-16894212	Top3b	ENSMUSG00000022779	1050.92	690.78	1002.54	963.2	1391.25	1447.44	771.06	1257.69
chr16:16875526-16895526	Top3b	ENSMUSG00000022779	1075.36	750.33	1017.73	1011.36	1417.75	1447.44	760.2	1257.69
chr16:16876644-16896644	Top3b	ENSMUSG00000022779	1063.14	750.33	972.16	1035.44	1391.25	1434.4	781.92	1213.17
chr16:16876910-16896910	Top3b	ENSMUSG00000022779	1075.36	750.33	972.16	1047.48	1351.5	1447.44	814.5	1202.04
chr16:16877839-16897839	Top3b	ENSMUSG00000022779	1063.14	774.15	1063.3	1083.6	1364.75	1447.44	825.36	1179.78
chr16:16880226-16900226	Top3b	ENSMUSG00000022779	1075.36	797.97	1017.73	1107.68	1351.5	1382.24	825.36	1213.17
chr16:16881502-16901502	Top3b	ENSMUSG00000022779	1038.7	869.43	1078.49	1047.48	1325	1395.28	836.22	1157.52
chr5:29424664-29444664	Nom1	ENSMUSG00000001569	2688.4	2429.64	3205.09	2263.52	2146.5	2073.36	1781.04	1903.23
chr5:29431318-29451318	Nom1	ENSMUSG00000001569	1466.4	1071.9	1564.57	1059.52	1537	1473.52	1194.6	1302.21
chr17:21218826-21238826	Vmn1r234	ENSMUSG00000057203	916.5	940.89	926.59	734.44	861.25	1043.2	673.32	834.75
chr9:44468778-44488778	C030014I23Rik	ENSMUSG00000060380	1503.06	1226.73	1640.52	1324.4	2226	1512.64	1639.86	1335.6
chr9:44467924-44487924	C030014I23Rik	ENSMUSG00000060380	1710.8	1322.01	1746.85	1456.84	2438	1630	1748.46	1491.42
chrX:20951991-20971991	Uxt	ENSMUSG00000001134	562.12	452.58	592.41	421.4	503.5	586.8	488.7	578.76
chr16:17192649-17212649	Ube2l3	ENSMUSG00000038965	2004.08	1512.57	2643.06	2010.68	2279	1903.84	1509.54	2014.53
chr16:17191473-17211473	Ube2l3	ENSMUSG00000038965	1686.36	1381.56	2400.02	1769.88	2146.5	1773.44	1303.2	1814.19
chr16:17150075-17170075	Ube2l3	ENSMUSG00000038965	1283.1	833.7	1154.44	830.76	1219	1173.6	586.44	990.57
chr7:19073849-19093849	Dmpk	ENSMUSG00000030409	1173.12	857.52	1169.63	1047.48	1868.25	1760.4	999.12	1513.68
chr7:19074710-19094710	Dmpk	ENSMUSG00000030409	1197.56	845.61	1108.87	1035.44	1881.5	1695.2	988.26	1491.42
chr7:19076500-19096500	Dmpk	ENSMUSG00000030409	1283.1	869.43	1169.63	999.32	2027.25	1773.44	1042.56	1580.46
chr7:19077269-19097269	Dmpk	ENSMUSG00000030409	1319.76	905.16	1184.82	963.2	2053.75	1812.56	1053.42	1636.11
chr7:19077493-19097493	Dmpk	ENSMUSG00000030409	1295.32	917.07	1230.39	963.2	2080.25	1760.4	1064.28	1669.5
chr7:19077611-19097611	Dmpk	ENSMUSG00000030409	1295.32	928.98	1245.58	963.2	2067	1721.28	1064.28	1680.63
chr7:19077746-19097746	Dmpk	ENSMUSG00000030409	1319.76	940.89	1275.96	963.2	2067	1734.32	1064.28	1702.89
chr7:19078185-19098185	Dmpk	ENSMUSG00000030409	1307.54	928.98	1275.96	999.32	2106.75	1747.36	1096.86	1669.5
chr7:19081483-19101483	Dmpk	ENSMUSG00000030409	1429.74	905.16	1321.53	1095.64	2279	1799.52	1248.9	1836.45
chr7:19081616-19101616	Dmpk	ENSMUSG00000030409	1417.52	928.98	1321.53	1107.68	2265.75	1799.52	1227.18	1858.71
chr7:19082218-19102218	Dmpk	ENSMUSG00000030409	1454.18	952.8	1351.91	1155.84	2411.5	1799.52	1270.62	1880.97
chr7:19013538-19033538	Foxa3	ENSMUSG00000040891	3299.4	1929.42	3402.56	2420.04	3007.75	2451.52	2074.26	1992.27
chr1:33747795-33767795	Bag2	ENSMUSG00000042215	928.72	738.42	1093.68	806.68	1351.5	1434.4	684.18	1001.7
chr1:33738719-33758719	Bag2	ENSMUSG00000042215	953.16	762.24	896.21	818.72	1444.25	1356.16	825.36	979.44
chr13:52971073-52991073	Nfil3	ENSMUSG00000056749	2492.88	1655.49	2430.4	2034.76	4862.75	4381.44	4039.92	4285.05
chrY:53719612-53739612	CH36-37H17.1	ENSMUSG00000100778	0	0	0	0	0	0	0	0
chr7:15872617-15892617	Crxos	ENSMUSG00000074365	1478.62	1619.76	1853.18	1625.4	1947.75	2164.64	1444.38	1535.94
chr7:15886124-15906124	Crxos	ENSMUSG00000074365	1551.94	1703.13	1670.9	1577.24	1616.5	1760.4	1346.64	1469.16
chr7:15887406-15907406	Crxos	ENSMUSG00000074365	1661.92	1822.23	1594.95	1553.16	1788.75	1786.48	1422.66	1602.72
chr7:15891646-15911646	Crxos	ENSMUSG00000074365	1637.48	1977.06	1837.99	1721.72	1881.5	2008.16	1618.14	1780.8
chr12:51996501-52016501	Dtd2	ENSMUSG00000020956	1173.12	988.53	1367.1	1011.36	1033.5	1069.28	879.66	1302.21
chr9:26989566-27009566	Acad8	ENSMUSG00000031969	1112.02	857.52	1048.11	770.56	1258.75	1304	1020.84	1146.39
chr9:26981053-27001053	Acad8	ENSMUSG00000031969	1038.7	631.23	941.78	746.48	1099.75	1225.76	716.76	1135.26
chr9:26967955-26987955	Acad8	ENSMUSG00000031969	1038.7	619.32	1048.11	842.8	1139.5	1199.68	673.32	968.31
chr13:24731232-24751232	1700016G14Rik	ENSMUSG00000085861	1063.14	809.88	1184.82	842.8	1179.25	1173.6	1096.86	1001.7
chr13:21822196-21842196	Hist1h4n	ENSMUSG00000069305	549.9	524.04	683.55	481.6	609.5	665.04	347.52	511.98
chrY:71459449-71479449	SLY	ENSMUSG00000099531	0	0	0	0	0	0	0	0
chr13:51783673-51803673	Sema4d	ENSMUSG00000021451	3543.8	2310.54	3220.28	2721.04	2504.25	1916.88	1759.32	1747.41
chr13:51724763-51744763	Sema4d	ENSMUSG00000021451	1637.48	1155.27	2096.22	1191.96	1841.75	1238.8	999.12	1368.99
chr13:51704159-51724159	Sema4d	ENSMUSG00000021451	1441.96	1155.27	1321.53	1047.48	1338.25	1264.88	933.96	1335.6
chr13:51738919-51758919	Sema4d	ENSMUSG00000021451	2028.52	1143.36	2020.27	1035.44	2053.75	1382.24	1129.44	1435.77
chr13:51738815-51758815	Sema4d	ENSMUSG00000021451	2028.52	1143.36	2020.27	1035.44	2040.5	1408.32	1129.44	1446.9
chr13:51746802-51766802	Sema4d	ENSMUSG00000021451	1869.66	1095.72	1974.7	1047.48	1881.5	1343.12	1183.74	1458.03
chr13:51746668-51766668	Sema4d	ENSMUSG00000021451	1869.66	1119.54	1959.51	1035.44	1881.5	1343.12	1183.74	1446.9
chr13:51744765-51764765	Sema4d	ENSMUSG00000021451	1894.1	1071.9	1974.7	927.08	1868.25	1290.96	1216.32	1435.77
chr13:51742165-51762165	Sema4d	ENSMUSG00000021451	2114.06	1119.54	2111.41	927.08	2014	1264.88	1216.32	1469.16
chr13:51767111-51787111	Sema4d	ENSMUSG00000021451	1881.88	1059.99	1777.23	1336.44	1775.5	1630	1216.32	1380.12
chr4:17842893-17862893	Mmp16	ENSMUSG00000028226	1283.1	928.98	1397.48	903	1431	1564.8	1042.56	1146.39
chr4:17843091-17863091	Mmp16	ENSMUSG00000028226	1270.88	928.98	1412.67	890.96	1417.75	1564.8	1020.84	1179.78
chr4:17843458-17863458	Mmp16	ENSMUSG00000028226	1246.44	928.98	1443.05	878.92	1404.5	1590.88	1009.98	1168.65
chr4:17843593-17863593	Mmp16	ENSMUSG00000028226	1234.22	928.98	1427.86	890.96	1417.75	1590.88	1020.84	1179.78
chr4:17923991-17943991	Mmp16	ENSMUSG00000028226	916.5	738.42	1169.63	722.4	848	1082.32	695.04	756.84
chr4:18041757-18061757	Mmp16	ENSMUSG00000028226	1295.32	917.07	1169.63	1047.48	834.75	1343.12	879.66	857.01
chr3:10002548-10022548	Fabp5	ENSMUSG00000027533	1515.28	952.8	1564.57	927.08	1537	1369.2	988.26	1324.47
chrY:7800101-7820101	CH36-205D18.5	ENSMUSG00000101956	0	0	0	0	0	0	0	0
chr3:14798365-14818365	Car1	ENSMUSG00000027556	1209.78	1059.99	1473.43	890.96	1033.5	1225.76	857.94	857.01
chr3:14768459-14788459	Car1	ENSMUSG00000027556	611	643.14	972.16	565.88	543.25	782.4	456.12	534.24
chr13:14029579-14049579	Tbce	ENSMUSG00000039233	940.94	1024.26	1108.87	818.72	993.75	1121.44	684.18	1023.96
chr13:13991597-14011597	Tbce	ENSMUSG00000039233	1209.78	893.25	1291.15	710.36	1192.5	1251.84	977.4	1179.78
chr13:13995504-14015504	Tbce	ENSMUSG00000039233	1234.22	905.16	1260.77	650.16	1139.5	1317.04	901.38	1046.22
chr13:13999844-14019844	Tbce	ENSMUSG00000039233	1258.66	940.89	1169.63	662.2	1298.5	1173.6	879.66	1068.48
chr13:13999051-14019051	Tbce	ENSMUSG00000039233	1283.1	940.89	1154.44	662.2	1325	1186.64	923.1	1090.74
chr13:13999503-14019503	Tbce	ENSMUSG00000039233	1258.66	952.8	1169.63	674.24	1298.5	1199.68	901.38	1057.35
chr7:19760547-19780547	Bcam	ENSMUSG00000002980	2920.58	1691.22	2445.59	2010.68	3405.25	2542.8	2389.2	2092.44
chr7:19746951-19766951	Bcam	ENSMUSG00000002980	1967.42	1226.73	1640.52	1276.24	2676.5	1903.84	1748.46	1658.37
chr7:19761016-19781016	Bcam	ENSMUSG00000002980	2908.36	1655.49	2475.97	2022.72	3431.75	2542.8	2345.76	2059.05
chr13:22033214-22053214	Hist1h2bj	ENSMUSG00000069300	1160.9	869.43	1336.72	842.8	1325	1512.64	716.76	990.57
chr14:32075374-32095374	Oxnad1	ENSMUSG00000021906	1246.44	857.52	1184.82	1107.68	1152.75	1538.72	857.94	923.79
chr14:32075787-32095787	Oxnad1	ENSMUSG00000021906	1246.44	893.25	1200.01	1083.6	1086.5	1551.76	847.08	946.05
chr14:32085399-32105399	Oxnad1	ENSMUSG00000021906	1087.58	1000.44	896.21	1131.76	1219	1147.52	912.24	1157.52
chr14:32090818-32110818	Oxnad1	ENSMUSG00000021906	1050.92	1036.17	1093.68	1047.48	1311.75	1121.44	1086	1268.82
chrY:1449782-1469782	Usp9y	ENSMUSG00000069044	525.46	404.94	562.03	517.72	463.75	612.88	314.94	400.68
chr2:19647752-19667752	Otud1	ENSMUSG00000043415	1564.16	1059.99	1670.9	1071.56	1298.5	1721.28	1107.72	1313.34
chr3:51267571-51287571	4930577N17Rik	ENSMUSG00000087440	1160.9	952.8	1427.86	951.16	967.25	1473.52	792.78	879.27
chr19:11040566-11060566	AW112010	ENSMUSG00000075010	1356.42	1226.73	1579.76	1252.16	1391.25	1382.24	1400.94	1580.46
chr6:28820345-28840345	Lrrc4	ENSMUSG00000049939	1771.9	1036.17	2308.88	1035.44	2650	2295.04	1813.62	2025.66
chr6:28821747-28841747	Lrrc4	ENSMUSG00000049939	1808.56	1024.26	2369.64	1023.4	2583.75	2412.4	1835.34	1992.27
chr8:24677963-24697963	Adam3	ENSMUSG00000031553	1759.68	1965.15	2324.07	1649.48	2000.75	2177.68	1835.34	2070.18
chr8:24715852-24735852	Adam3	ENSMUSG00000031553	2162.94	1834.14	2126.6	1745.8	2146.5	2073.36	1726.74	1814.19
chr2:18054394-18074394	Mllt10	ENSMUSG00000026743	1295.32	1238.64	1443.05	1047.48	1272	1708.24	792.78	1224.3
chr2:18054636-18074636	Mllt10	ENSMUSG00000026743	1270.88	1250.55	1427.86	1035.44	1258.75	1721.28	792.78	1246.56
chr2:18054805-18074805	Mllt10	ENSMUSG00000026743	1307.54	1274.37	1427.86	1035.44	1285.25	1734.32	792.78	1235.43
chr2:18113709-18133709	Mllt10	ENSMUSG00000026743	1014.26	964.71	1230.39	939.12	1020.25	1317.04	749.34	946.05
chr2:18116156-18136156	Mllt10	ENSMUSG00000026743	989.82	917.07	1078.49	939.12	954	1277.92	716.76	868.14
chr2:18160251-18180251	Mllt10	ENSMUSG00000026743	1148.68	1059.99	1321.53	1035.44	993.75	1330.08	868.8	1202.04
chr2:18045237-18065237	Mllt10	ENSMUSG00000026743	1344.2	1274.37	1412.67	1095.64	1378	1460.48	912.24	1012.83
chrY:8247907-8267907	CH36-246D16.3	ENSMUSG00000101928	0	0	0	0	0	0	0	0
chr17:23780532-23800532	D930048G16Rik	ENSMUSG00000097732	1270.88	762.24	1139.25	927.08	1099.75	1330.08	847.08	1023.96
chr10:21367291-21387291	Aldh8a1	ENSMUSG00000037542	2224.04	1429.2	2202.55	1637.44	2848.75	2555.84	2063.4	2226
chr3:30783564-30803564	4933429H19Rik	ENSMUSG00000097786	1857.44	1417.29	2217.74	1155.84	1788.75	1734.32	1357.5	1257.69
chr18:37935564-37955564	Hdac3	ENSMUSG00000024454	1173.12	869.43	1002.54	866.88	1099.75	1199.68	988.26	1157.52
chr18:37934075-37954075	Hdac3	ENSMUSG00000024454	1075.36	833.7	1017.73	878.92	1126.25	1095.36	1020.84	1035.09
chr18:37944988-37964988	Hdac3	ENSMUSG00000024454	1466.4	1286.28	1503.81	1119.72	1523.75	1551.76	1129.44	1513.68
chr13:49177485-49197485	Ninj1	ENSMUSG00000037966	1429.74	1036.17	1260.77	1035.44	1868.25	1929.92	1064.28	1357.86
chr13:49177767-49197767	Ninj1	ENSMUSG00000037966	1417.52	1036.17	1260.77	1023.4	1841.75	1956	1064.28	1380.12
chr13:49180296-49200296	Ninj1	ENSMUSG00000037966	1417.52	988.53	1260.77	1071.56	1894.75	1929.92	1107.72	1446.9
chr3:10321439-10341439	Impa1	ENSMUSG00000027531	1222	964.71	1245.58	939.12	1484	1199.68	955.68	968.31
chr3:10321132-10341132	Impa1	ENSMUSG00000027531	1197.56	988.53	1260.77	963.2	1470.75	1238.8	944.82	968.31
chr16:17136979-17156979	Ydjc	ENSMUSG00000041774	1393.08	988.53	1215.2	951.16	1364.75	1173.6	879.66	1146.39
chr16:17135843-17155843	Ydjc	ENSMUSG00000041774	1405.3	976.62	1200.01	999.32	1391.25	1212.72	933.96	1157.52
chr16:17134621-17154621	Ydjc	ENSMUSG00000041774	1380.86	940.89	1275.96	1035.44	1550.25	1238.8	1042.56	1168.65
chr19:7701310-7721310	Slc22a19	ENSMUSG00000024757	855.4	512.13	941.78	806.68	834.75	1017.12	575.58	901.53
chr1:37880477-37900477	Mrpl30	ENSMUSG00000026087	1246.44	976.62	1215.2	915.04	1351.5	1043.2	901.38	868.14
chr1:37881828-37901828	Mrpl30	ENSMUSG00000026087	1209.78	869.43	1169.63	903	1338.25	1056.24	836.22	857.01
chr1:37887256-37907256	Mrpl30	ENSMUSG00000026087	1539.72	917.07	1367.1	1276.24	1537	1356.16	1031.7	1135.26
chr16:16819313-16839313	Spag6	ENSMUSG00000022783	1576.38	952.8	1883.56	1047.48	1139.5	886.72	879.66	723.45
chr16:16819456-16839456	Spag6	ENSMUSG00000022783	1564.16	928.98	1898.75	1023.4	1139.5	886.72	879.66	712.32
chr16:14153275-14173275	Nde1	ENSMUSG00000022678	1099.8	893.25	1367.1	1095.64	1126.25	1134.48	857.94	946.05
chr16:14165127-14185127	Nde1	ENSMUSG00000022678	953.16	750.33	1093.68	1119.72	1179.25	1199.68	749.34	1101.87
chr16:14173573-14193573	Nde1	ENSMUSG00000022678	892.06	726.51	1215.2	975.24	1099.75	1264.88	651.6	1023.96
chr17:22414222-22434222	Zfp946	ENSMUSG00000071266	1906.32	2060.43	2445.59	1420.72	1417.75	1643.04	1411.8	1357.86
chr17:22441123-22461123	Zfp946	ENSMUSG00000071266	1136.46	1036.17	1230.39	878.92	834.75	1447.44	738.48	879.27
chrY:74790197-74810197	CH36-333N19.1	ENSMUSG00000101218	12.22	0	0	0	0	13.04	10.86	0
chrY:74790353-74810353	CH36-333N19.1	ENSMUSG00000101218	12.22	0	0	0	0	13.04	10.86	0
chr6:30886730-30906730	Copg2	ENSMUSG00000025607	1942.98	1738.86	2263.31	1505	1788.75	1682.16	1455.24	1769.67
chr6:30886426-30906426	Copg2	ENSMUSG00000025607	1906.32	1715.04	2248.12	1468.88	1775.5	1630	1400.94	1669.5
chr17:7916000-7936000	Tagap	ENSMUSG00000033450	1723.02	1488.75	2035.46	1709.68	1974.25	2164.64	1672.44	1502.55
chr12:76347140-76367140	Zbtb25	ENSMUSG00000056459	867.62	1143.36	1093.68	878.92	1113	1082.32	662.46	890.4
chr12:76358999-76378999	Zbtb25	ENSMUSG00000056459	1002.04	964.71	1230.39	999.32	1378	1277.92	890.52	1168.65
chr12:76359602-76379602	Zbtb25	ENSMUSG00000056459	1038.7	940.89	1245.58	951.16	1404.5	1264.88	879.66	1146.39
chr12:76359393-76379393	Zbtb25	ENSMUSG00000056459	1038.7	940.89	1215.2	975.24	1404.5	1277.92	879.66	1157.52
chr3:31300378-31320378	Slc7a14	ENSMUSG00000069072	3360.5	2822.67	3265.85	3395.28	2835.5	2738.4	2421.78	2827.02
chr3:31248394-31268394	Slc7a14	ENSMUSG00000069072	1649.7	1274.37	1807.61	1673.56	2027.25	1864.72	1846.2	1435.77
chrY:787405-807405	Zfy1	ENSMUSG00000053211	256.62	238.2	227.85	180.6	251.75	312.96	162.9	77.91
chrY:58971489-58991489	CH36-488A23.4	ENSMUSG00000100264	0	11.91	0	0	0	0	0	0
chrX:36864358-36884358	Ube2a	ENSMUSG00000016308	806.52	631.23	759.5	505.68	543.25	678.08	434.4	467.46
chr12:32051235-32071235	Prkar2b	ENSMUSG00000002997	1576.38	1238.64	1564.57	1264.2	1616.5	2242.88	1487.82	1680.63
chr12:32050589-32070589	Prkar2b	ENSMUSG00000002997	1478.62	1214.82	1503.81	1240.12	1696	2255.92	1509.54	1658.37
chr4:41507437-41527437	Fam219aos	ENSMUSG00000036162	3446.04	2620.2	3569.65	2588.6	3776.25	3533.84	3105.96	2927.19
chr6:29386309-29406309	Ccdc136	ENSMUSG00000029769	3653.78	2036.61	3645.6	2395.96	3749.75	2842.72	3214.56	3261.09
chr6:29386630-29406630	Ccdc136	ENSMUSG00000029769	3641.56	2036.61	3615.22	2395.96	3749.75	2829.68	3171.12	3261.09
chr6:29388926-29408926	Ccdc136	ENSMUSG00000029769	3641.56	2155.71	3584.84	2444.12	3763	2868.8	3116.82	3205.44
chr6:29392905-29412905	Ccdc136	ENSMUSG00000029769	3336.06	2131.89	3387.37	2480.24	3789.5	2568.88	2736.72	3138.66
chr6:29400077-29420077	Ccdc136	ENSMUSG00000029769	2468.44	1988.97	2536.73	1890.28	3219.75	2347.2	2291.46	2370.69
chr6:29401810-29421810	Ccdc136	ENSMUSG00000029769	2468.44	1977.06	2400.02	1914.36	3140.25	2529.76	2291.46	2481.99
chr6:29402484-29422484	Ccdc136	ENSMUSG00000029769	2358.46	1977.06	2369.64	1902.32	3153.5	2608	2237.16	2448.6
chr6:29404952-29424952	Ccdc136	ENSMUSG00000029769	1918.54	1786.5	2081.03	1745.8	2875.25	2581.92	1976.52	2181.48
chr8:26109368-26129368	Rnf170	ENSMUSG00000013878	1099.8	845.61	1260.77	818.72	1258.75	1421.36	792.78	1068.48
chr8:26109566-26129566	Rnf170	ENSMUSG00000013878	1112.02	869.43	1245.58	794.64	1258.75	1408.32	792.78	1068.48
chr8:26113877-26133877	Rnf170	ENSMUSG00000013878	1112.02	857.52	1124.06	963.2	1298.5	1486.56	640.74	1135.26
chr8:26110480-26130480	Rnf170	ENSMUSG00000013878	1087.58	833.7	1184.82	842.8	1258.75	1421.36	738.48	1046.22
chr12:59002017-59022017	Sec23a	ENSMUSG00000020986	940.94	1059.99	1245.58	818.72	1311.75	1290.96	684.18	1023.96
chr12:58997235-59017235	Sec23a	ENSMUSG00000020986	940.94	917.07	1169.63	782.6	1378	1343.12	760.2	912.66
chr12:58961271-58981271	Sec23a	ENSMUSG00000020986	916.5	928.98	956.97	915.04	993.75	1160.56	847.08	901.53
chr12:58972704-58992704	Sec23a	ENSMUSG00000020986	977.6	857.52	1032.92	927.08	901	1238.8	966.54	901.53
chr17:25234033-25254033	Baiap3	ENSMUSG00000047507	2224.04	1834.14	1519	2046.8	2689.75	2138.56	1878.78	2159.22
chr17:25246364-25266364	Baiap3	ENSMUSG00000047507	3397.16	2929.86	2855.72	3455.48	4001.5	3207.84	2736.72	3249.96
chr17:25243947-25263947	Baiap3	ENSMUSG00000047507	3482.7	2917.95	2870.91	3479.56	4067.75	3194.8	2725.86	3339
chr17:25234311-25254311	Baiap3	ENSMUSG00000047507	2334.02	1988.97	1670.9	2215.36	2835.5	2216.8	2030.82	2214.87
chr17:25235783-25255783	Baiap3	ENSMUSG00000047507	2835.04	2536.83	2369.64	2961.84	3498	2673.2	2476.08	2782.5
chr17:25238127-25258127	Baiap3	ENSMUSG00000047507	3604.9	2929.86	2931.67	3455.48	4160.5	3181.76	2801.88	3183.18
chr8:24163904-24183904	A730045E13Rik	ENSMUSG00000053979	2822.82	1869.87	2931.67	2082.92	2464.5	2282	2074.26	1892.1
chr19:11304454-11324454	Ms4a14	ENSMUSG00000099398	1319.76	1286.28	1610.14	1300.32	1523.75	1812.56	1151.16	1101.87
chr5:24576741-24596741	Chpf2	ENSMUSG00000038181	1637.48	821.79	1549.38	1179.92	1643	1473.52	1270.62	1502.55
chrY:75273000-75293000	CH36-333N19.6	ENSMUSG00000099499	0	0	0	0	13.25	0	0	0
chrX:12926872-12946872	AA414768	ENSMUSG00000083307	696.54	464.49	805.07	301	768.5	821.52	553.86	623.28
chr9:57138127-57158127	Neil1	ENSMUSG00000032298	904.28	631.23	911.4	890.96	1272	1330.08	738.48	1090.74
chr9:57138305-57158305	Neil1	ENSMUSG00000032298	928.72	643.14	896.21	890.96	1258.75	1330.08	771.06	1068.48
chr9:57137034-57157034	Neil1	ENSMUSG00000032298	940.94	595.5	1002.54	854.84	1272	1290.96	705.9	1079.61
chr19:8730718-8750718	1700092M07Rik	ENSMUSG00000090840	1625.26	964.71	1610.14	1023.4	1497.25	1395.28	1096.86	1458.03
chr10:39123906-39143906	Fam229b	ENSMUSG00000051736	1124.24	774.15	1078.49	770.56	861.25	1290.96	695.04	901.53
chr10:39113102-39133102	Fam229b	ENSMUSG00000051736	1197.56	774.15	1306.34	854.84	954	1290.96	966.54	990.57
chr10:39112314-39132314	Fam229b	ENSMUSG00000051736	1136.46	833.7	1291.15	878.92	980.5	1277.92	944.82	968.31
chr15:75668800-75688800	Top1mt	ENSMUSG00000000934	2114.06	1691.22	2263.31	2034.76	2848.75	2555.84	2215.44	2582.16
chr17:7936426-7956426	E430024P14Rik	ENSMUSG00000090069	415.48	214.38	501.27	349.16	424	312.96	260.64	333.9
chr17:7935889-7955889	E430024P14Rik	ENSMUSG00000090069	415.48	202.47	501.27	349.16	437.25	312.96	260.64	333.9
chr15:74789533-74809533	Ly6k	ENSMUSG00000044678	1466.4	1619.76	1959.51	1613.36	1881.5	1486.56	1639.86	1413.51
chr15:74789986-74809986	Ly6k	ENSMUSG00000044678	1527.5	1619.76	1944.32	1625.4	1881.5	1512.64	1672.44	1391.25
chr9:3189782-3209782	4930433N12Rik	ENSMUSG00000042360	354.38	428.76	410.13	445.48	569.75	691.12	434.4	511.98
chr3:27928695-27948695	Pld1	ENSMUSG00000027695	1234.22	1012.35	1367.1	1035.44	1722.5	1434.4	1585.56	1446.9
chr3:27974314-27994314	Pld1	ENSMUSG00000027695	1209.78	988.53	1093.68	903	1709.25	1434.4	1020.84	1513.68
chr3:28021262-28041262	Pld1	ENSMUSG00000027695	1344.2	1262.46	1260.77	963.2	1391.25	1486.56	1042.56	1302.21
chr3:27974173-27994173	Pld1	ENSMUSG00000027695	1222	988.53	1063.3	903	1696	1460.48	999.12	1513.68
chr3:27940002-27960002	Pld1	ENSMUSG00000027695	1441.96	1059.99	1367.1	999.32	1616.5	1603.92	1335.78	1469.16
chr3:28059514-28079514	Pld1	ENSMUSG00000027695	916.5	678.87	926.59	794.64	993.75	991.04	673.32	779.1
chr3:28031266-28051266	Pld1	ENSMUSG00000027695	1283.1	1071.9	1275.96	854.84	1497.25	1577.84	1162.02	1257.69
chr3:28099759-28119759	Pld1	ENSMUSG00000027695	1246.44	1059.99	1351.91	866.88	1484	1721.28	1216.32	1535.94
chrY:85879645-85899645	CH36-76G4.1	ENSMUSG00000099992	0	0	0	0	0	0	0	0
chr10:24039510-24059510	Taar7f	ENSMUSG00000100950	1283.1	786.06	1488.62	1167.88	1258.75	1408.32	1042.56	1079.61
chr16:20538577-20558577	Abcf3	ENSMUSG00000003234	1087.58	1012.35	1048.11	782.6	1152.75	1264.88	738.48	857.01
chr16:20539668-20559668	Abcf3	ENSMUSG00000003234	1136.46	1071.9	1017.73	842.8	1139.5	1225.76	749.34	879.27
chr16:20540577-20560577	Abcf3	ENSMUSG00000003234	1160.9	1048.08	987.35	782.6	1192.5	1134.48	716.76	879.27
chr16:20549344-20569344	Abcf3	ENSMUSG00000003234	1454.18	1238.64	1503.81	1095.64	1417.75	1382.24	1009.98	1291.08
chr16:20549657-20569657	Abcf3	ENSMUSG00000003234	1466.4	1214.82	1488.62	1083.6	1457.5	1382.24	999.12	1324.47
chrY:10402737-10422737	CH36-373B9.1	ENSMUSG00000101396	0	35.73	15.19	12.04	0	26.08	0	22.26
chr4:41559509-41579509	Fam219a	ENSMUSG00000028439	2749.5	1929.42	2992.43	2263.52	3206.5	2529.76	2139.42	2392.95
chr4:41514770-41534770	Fam219a	ENSMUSG00000028439	2260.7	1607.85	2035.46	1444.8	3246.25	2907.92	2117.7	2559.9
chr17:20677508-20697508	Vmn1r226	ENSMUSG00000042848	1038.7	1012.35	1184.82	927.08	1113	1434.4	912.24	968.31
chrY:32809299-32829299	CH36-322J2.1	ENSMUSG00000101728	0	0	0	0	0	0	0	0
chr3:5505333-5525333	4930555M17Rik	ENSMUSG00000093557	1112.02	1048.08	1108.87	854.84	940.75	1212.72	684.18	645.54
chr13:27632464-27652464	Prl7a1	ENSMUSG00000006488	1002.04	1119.54	1291.15	854.84	1152.75	1173.6	771.06	923.79
chr9:20450160-20470160	Zfp26	ENSMUSG00000063108	1454.18	1369.65	1610.14	1300.32	1258.75	1564.8	1107.72	1124.13
chr9:20449957-20469957	Zfp26	ENSMUSG00000063108	1429.74	1345.83	1594.95	1276.24	1272	1538.72	1118.58	1113
chr9:20431374-20451374	Zfp26	ENSMUSG00000063108	1368.64	1119.54	1184.82	1035.44	1192.5	1290.96	923.1	1079.61
chr9:20449827-20469827	Zfp26	ENSMUSG00000063108	1441.96	1357.74	1579.76	1264.2	1298.5	1525.68	1096.86	1124.13
chr10:36496814-36516814	Hs3st5	ENSMUSG00000044499	3397.16	2405.82	3630.41	2347.8	2888.5	2673.2	2758.44	2170.35
chr10:36497026-36517026	Hs3st5	ENSMUSG00000044499	3360.5	2393.91	3600.03	2335.76	2888.5	2660.16	2758.44	2170.35
chr10:36497407-36517407	Hs3st5	ENSMUSG00000044499	3323.84	2382	3584.84	2359.84	2928.25	2621.04	2747.58	2170.35
chr4:33198991-33218991	Srsf12	ENSMUSG00000054679	3030.56	1977.06	3326.61	2167.2	2146.5	2060.32	2063.4	2036.79
chr4:33199263-33219263	Srsf12	ENSMUSG00000054679	2993.9	1977.06	3250.66	2119.04	2159.75	2034.24	2063.4	2003.4
chr7:12312175-12332175	Vmn1r83	ENSMUSG00000066804	782.08	797.97	1336.72	746.48	954	1121.44	738.48	857.01
chr17:23780662-23800662	Srrm2	ENSMUSG00000039218	1258.66	750.33	1124.06	915.04	1099.75	1356.16	857.94	1035.09
chr17:23793187-23813187	Srrm2	ENSMUSG00000039218	1160.9	976.62	1473.43	1071.56	1325	1473.52	966.54	1023.96
chr17:23797918-23817918	Srrm2	ENSMUSG00000039218	1112.02	1000.44	1519	1071.56	1325	1369.2	912.24	1079.61
chr17:23798098-23818098	Srrm2	ENSMUSG00000039218	1136.46	1024.26	1519	1095.64	1325	1369.2	933.96	1079.61
chr17:23801672-23821672	Srrm2	ENSMUSG00000039218	1173.12	1012.35	1655.71	1143.8	1351.5	1382.24	901.38	923.79
chr17:23801900-23821900	Srrm2	ENSMUSG00000039218	1209.78	1059.99	1640.52	1131.76	1364.75	1408.32	890.52	934.92
chr17:23809308-23829308	Srrm2	ENSMUSG00000039218	1063.14	1024.26	1458.24	975.24	1311.75	1317.04	814.5	767.97
chr17:23811387-23831387	Srrm2	ENSMUSG00000039218	1050.92	976.62	1336.72	951.16	1245.5	1264.88	879.66	790.23
chr17:23813525-23833525	Srrm2	ENSMUSG00000039218	1112.02	1012.35	1306.34	1071.56	1444.25	1434.4	923.1	968.31
chrY:44811007-44831007	CH36-92G23.5	ENSMUSG00000101649	0	0	0	0	0	0	0	0
chrY:44811116-44831116	CH36-92G23.5	ENSMUSG00000101649	0	0	0	0	0	0	0	0
chr17:25775540-25795540	Haghl	ENSMUSG00000061046	989.82	762.24	1048.11	915.04	1470.75	1408.32	1151.16	1190.91
chr17:25775673-25795673	Haghl	ENSMUSG00000061046	1002.04	774.15	1048.11	927.08	1470.75	1421.36	1162.02	1190.91
chr17:25775335-25795335	Haghl	ENSMUSG00000061046	977.6	750.33	1048.11	927.08	1444.25	1382.24	1162.02	1179.78
chr2:14378316-14398316	Slc39a12	ENSMUSG00000036949	1625.26	1155.27	1382.29	1011.36	1205.75	1212.72	836.22	957.18
chr2:14378512-14398512	Slc39a12	ENSMUSG00000036949	1637.48	1119.54	1382.29	999.32	1232.25	1238.8	847.08	946.05
chrX:9023493-9043493	Fthl17	ENSMUSG00000071815	24.44	47.64	30.38	24.08	0	52.16	10.86	33.39
chr7:6388715-6408715	Smim17	ENSMUSG00000093536	769.86	702.69	956.97	770.56	861.25	1160.56	781.92	1035.09
chr7:6405175-6425175	Smim17	ENSMUSG00000093536	1393.08	1155.27	1291.15	1240.12	1616.5	1590.88	1248.9	1291.08
chr9:30932562-30952562	Adamts8	ENSMUSG00000031994	6415.5	4775.91	7230.44	5129.04	5273.5	4472.72	4061.64	3917.76
chr9:30933458-30953458	Adamts8	ENSMUSG00000031994	6305.52	4716.36	7124.11	5068.84	5247	4459.68	4007.34	3784.2
chr13:22464618-22484618	Vmn1r201	ENSMUSG00000094898	855.4	786.06	1032.92	818.72	1139.5	1408.32	792.78	1046.22
chr10:80162944-80182944	1600002K03Rik	ENSMUSG00000035595	1991.86	1226.73	2050.65	1577.24	2398.25	2177.68	1542.12	2025.66
chr6:22278227-22298227	Wnt16	ENSMUSG00000029671	3201.64	2322.45	4420.29	2263.52	3219.75	3129.6	2237.16	2404.08
chr6:22278861-22298861	Wnt16	ENSMUSG00000029671	3213.86	2358.18	4435.48	2311.68	3286	3090.48	2215.44	2426.34
chr17:25298646-25318646	Prss28	ENSMUSG00000024171	3751.54	3430.08	4587.38	4334.4	4081	3194.8	3040.8	3216.57
chr4:60212580-60232580	Mup8	ENSMUSG00000078687	12.22	47.64	0	0	13.25	39.12	21.72	11.13
chrY:54509435-54529435	CH36-97J9.3	ENSMUSG00000101783	0	0	0	0	0	0	0	0
chr3:54905031-54925031	Sertm1	ENSMUSG00000056306	5914.48	4228.05	6546.89	4695.6	3246.25	3651.2	2921.34	2982.84
chr3:54905887-54925887	Sertm1	ENSMUSG00000056306	5902.26	4275.69	6486.13	4647.44	3339	3677.28	2877.9	3060.75
chr3:34094438-34114438	Sox2ot	ENSMUSG00000090828	3837.08	2513.01	4997.51	2624.72	3166.75	2894.88	2910.48	2648.94
chr3:34186751-34206751	Sox2ot	ENSMUSG00000090828	3384.94	3037.05	3782.31	2793.28	3087.25	3077.44	2649.84	2849.28
chr3:34186864-34206864	Sox2ot	ENSMUSG00000090828	3409.38	3060.87	3767.12	2793.28	3127	3064.4	2638.98	2849.28
chr3:34550328-34570328	Sox2ot	ENSMUSG00000090828	1894.1	988.53	1868.37	1167.88	1669.5	1786.48	1281.48	1190.91
chr3:34579952-34599952	Sox2ot	ENSMUSG00000090828	1307.54	1226.73	1594.95	1517.04	1841.75	1551.76	1194.6	1246.56
chr3:34627169-34647169	Sox2ot	ENSMUSG00000090828	7417.54	6276.57	9660.84	7609.28	5830	5137.76	4778.4	4463.13
chr3:34628174-34648174	Sox2ot	ENSMUSG00000090828	7784.14	6621.96	10177.3	8006.6	6055.25	5333.36	4919.58	4452
chr3:34628297-34648297	Sox2ot	ENSMUSG00000090828	7930.78	6681.51	10238.1	8054.76	6095	5359.44	4952.16	4507.65
chr3:34628504-34648504	Sox2ot	ENSMUSG00000090828	8114.08	6836.34	10329.2	8090.88	6187.75	5346.4	5006.46	4552.17
chr3:34646437-34666437	Sox2ot	ENSMUSG00000090828	14981.7	14315.8	17544.5	17819.2	10573.5	8788.96	9491.64	9048.69
chr3:34655243-34675243	Sox2ot	ENSMUSG00000090828	12000	11683.7	13260.9	13942.3	8784.75	7498	7341.36	6767.04
chr19:5591873-5611873	Rnaseh2c	ENSMUSG00000024925	1674.14	1095.72	1594.95	1252.16	1696	1590.88	1183.74	1680.63
chr19:5591975-5611975	Rnaseh2c	ENSMUSG00000024925	1661.92	1083.81	1579.76	1240.12	1696	1577.84	1183.74	1669.5
chr19:5592235-5612235	Rnaseh2c	ENSMUSG00000024925	1625.26	1095.72	1549.38	1264.2	1656.25	1603.92	1205.46	1647.24
chr19:5592410-5612410	Rnaseh2c	ENSMUSG00000024925	1661.92	1119.54	1579.76	1288.28	1682.75	1577.84	1183.74	1613.85
chr13:22031362-22051362	Hist1h4i	ENSMUSG00000060639	1136.46	833.7	1275.96	770.56	1338.25	1525.68	629.88	968.31
chr6:4909626-4929626	2210017G18Rik	ENSMUSG00000096970	1270.88	1083.81	1564.57	1167.88	1298.5	1512.64	933.96	1057.35
chr17:24432200-24452200	Dnase1l2	ENSMUSG00000024136	1014.26	774.15	820.26	770.56	1298.5	1460.48	944.82	1113
chr17:24433105-24453105	Dnase1l2	ENSMUSG00000024136	1026.48	774.15	789.88	758.52	1364.75	1460.48	944.82	1090.74
chr17:24432701-24452701	Dnase1l2	ENSMUSG00000024136	1014.26	786.06	805.07	782.6	1338.25	1447.44	955.68	1113
chr4:65594986-65614986	Trim32	ENSMUSG00000051675	1344.2	1083.81	1564.57	1179.92	1258.75	1525.68	836.22	1146.39
chr4:65595249-65615249	Trim32	ENSMUSG00000051675	1270.88	1048.08	1488.62	1143.8	1219	1525.68	803.64	1135.26
chrX:19471319-19491319	BC049702	ENSMUSG00000068149	317.72	309.66	425.32	337.12	304.75	273.84	184.62	178.08
chr17:17877852-17897852	Fpr3	ENSMUSG00000079700	1796.34	1512.57	1989.89	1324.4	1378	1656.08	1205.46	1190.91
chr17:17960458-17980458	Fpr3	ENSMUSG00000079700	855.4	797.97	956.97	866.88	927.5	1160.56	629.88	801.36
chr9:62112610-62132610	Glce	ENSMUSG00000032252	2810.6	1512.57	2977.24	1492.96	2345.25	2216.8	1574.7	1669.5
chr9:62060840-62080840	Glce	ENSMUSG00000032252	1551.94	1202.91	1275.96	903	1364.75	1473.52	868.8	1057.35
chr9:62060606-62080606	Glce	ENSMUSG00000032252	1527.5	1167.18	1260.77	890.96	1444.25	1460.48	868.8	1046.22
chr18:25158999-25178999	AW554918	ENSMUSG00000033632	1368.64	1167.18	1473.43	866.88	1192.5	1421.36	857.94	1057.35
chr18:25223914-25243914	AW554918	ENSMUSG00000033632	1063.14	1036.17	1108.87	1035.44	954	1264.88	933.96	1068.48
chr7:14552362-14572362	Vmn1r90	ENSMUSG00000100586	867.62	774.15	956.97	589.96	874.5	991.04	543	912.66
chr3:35744134-35764134	Atp11b	ENSMUSG00000037400	1270.88	1131.45	1534.19	1360.52	1378	1551.76	1162.02	1079.61
chr3:35779606-35799606	Atp11b	ENSMUSG00000037400	1148.68	1059.99	1169.63	854.84	1033.5	1434.4	879.66	934.92
chr3:35797842-35817842	Atp11b	ENSMUSG00000037400	904.28	1107.63	1184.82	589.96	1311.75	1551.76	803.64	912.66
chr3:35828721-35848721	Atp11b	ENSMUSG00000037400	989.82	964.71	1184.82	927.08	1020.25	1343.12	912.24	979.44
chr17:25569177-25589177	Lmf1	ENSMUSG00000002279	4154.8	2572.56	3934.21	3226.72	4200.25	3586	2986.5	3928.89
chr17:25569320-25589320	Lmf1	ENSMUSG00000002279	4008.16	2501.1	3858.26	3106.32	4107.5	3520.8	2888.76	3817.59
chr17:25645415-25665415	Lmf1	ENSMUSG00000002279	1356.42	1381.56	1336.72	1480.92	2530.75	2112.48	1639.86	1981.14
chr10:62330256-62350256	Hk1os	ENSMUSG00000085347	1185.34	857.52	1078.49	842.8	1497.25	1251.84	1064.28	1146.39
chr10:62330607-62350607	Hk1os	ENSMUSG00000085347	1197.56	881.34	1063.3	854.84	1470.75	1277.92	1075.14	1146.39
chr11:6055545-6075545	Camk2b	ENSMUSG00000057897	6501.04	5049.84	6820.31	7549.08	6121.5	5294.24	5180.22	5709.69
chr11:6055748-6075748	Camk2b	ENSMUSG00000057897	6501.04	5037.93	6744.36	7500.92	6055.25	5346.4	5180.22	5687.43
chr11:6056362-6076362	Camk2b	ENSMUSG00000057897	6513.26	5049.84	6729.17	7464.8	6095	5320.32	5212.8	5676.3
chr11:5990448-6010448	Camk2b	ENSMUSG00000057897	1600.82	1143.36	1731.66	1685.6	2133.25	1903.84	1639.86	1936.62
chr11:5974138-5994138	Camk2b	ENSMUSG00000057897	2199.6	1619.76	2475.97	2155.16	2888.5	2712.32	2258.88	2504.25
chr18:73849385-73869385	Mro	ENSMUSG00000064036	2590.64	2262.9	2384.83	2058.84	3021	3142.64	2172	2526.51
chr18:73853631-73873631	Mro	ENSMUSG00000064036	2590.64	2215.26	2278.5	2143.12	3100.5	3194.8	2226.3	2737.98
chr13:21823758-21843758	Hist1h2br	ENSMUSG00000069303	415.48	428.76	470.89	325.08	437.25	508.56	238.92	411.81
chr18:46587314-46607314	Tmed7	ENSMUSG00000033184	1038.7	1024.26	1184.82	878.92	1073.25	1317.04	847.08	1057.35
chr18:46587516-46607516	Tmed7	ENSMUSG00000033184	1050.92	1012.35	1169.63	866.88	1099.75	1317.04	836.22	1035.09
chr7:19567287-19587287	Zfp296	ENSMUSG00000011267	1356.42	881.34	1397.48	903	1338.25	1356.16	727.62	1101.87
chr5:3647004-3667004	Tmbim7	ENSMUSG00000014529	1784.12	1226.73	2232.93	1360.52	1656.25	1538.72	1151.16	1079.61
chr5:3651868-3671868	Tmbim7	ENSMUSG00000014529	1967.42	1298.19	2460.78	1565.2	2080.25	1630	1520.4	1268.82
chr5:3647179-3667179	Tmbim7	ENSMUSG00000014529	1796.34	1250.55	2232.93	1408.68	1682.75	1512.64	1162.02	1079.61
chr18:60581788-60601788	Myoz3	ENSMUSG00000049173	2272.92	1667.4	2111.41	1492.96	2716.25	2477.6	1574.7	1747.41
chr12:103647212-103667212	Serpina6	ENSMUSG00000060807	1551.94	1345.83	1853.18	1456.84	2040.5	1825.6	1009.98	1580.46
chr12:103647102-103667102	Serpina6	ENSMUSG00000060807	1551.94	1333.92	1883.56	1456.84	2053.75	1838.64	1020.84	1569.33
chr6:89966171-89986171	Vmn1r46	ENSMUSG00000061653	1222	1143.36	1306.34	1011.36	1484	1734.32	988.26	1157.52
chr6:28413560-28433560	Arf5	ENSMUSG00000020440	1197.56	869.43	1108.87	927.08	1272	1160.56	847.08	1324.47
chr17:21899926-21919926	2210404O09Rik	ENSMUSG00000078546	354.38	273.93	683.55	276.92	437.25	586.8	282.36	233.73
chr17:21899639-21919639	2210404O09Rik	ENSMUSG00000078546	342.16	273.93	668.36	264.88	437.25	573.76	271.5	244.86
chr17:21898165-21918165	2210404O09Rik	ENSMUSG00000078546	281.06	321.57	607.6	264.88	450.5	573.76	314.94	211.47
chr2:6183251-6203251	A230108P19Rik	ENSMUSG00000087125	2040.74	1524.48	2050.65	1890.28	2212.75	1995.12	1596.42	1714.02
chr13:4235328-4255328	Akr1c19	ENSMUSG00000071551	2334.02	1953.24	2931.67	1950.48	1974.25	1916.88	1867.92	1402.38
chr13:4218700-4238700	Akr1c19	ENSMUSG00000071551	1759.68	1703.13	2156.98	1468.88	1497.25	1564.8	1238.04	1168.65
chr13:4223740-4243740	Akr1c19	ENSMUSG00000071551	1979.64	1869.87	2369.64	1613.36	1709.25	1747.36	1487.82	1302.21
chr14:25684154-25704154	Ppif	ENSMUSG00000021868	1820.78	917.07	1762.04	1023.4	1881.5	1251.84	1053.42	1446.9
chr15:89466236-89486236	C230037L18Rik	ENSMUSG00000084915	1588.6	1071.9	1792.42	1119.72	1828.5	1734.32	1585.56	1613.85
chr15:89467739-89487739	C230037L18Rik	ENSMUSG00000084915	1588.6	1012.35	1746.85	1107.68	1735.75	1669.12	1574.7	1502.55
chrY:52707904-52727904	CH36-372E20.3	ENSMUSG00000102022	0	0	0	0	0	0	0	0
chrY:52708357-52728357	CH36-372E20.3	ENSMUSG00000102022	0	0	0	0	0	0	0	0
chr10:37129402-37149402	5930403N24Rik	ENSMUSG00000046463	1209.78	1048.08	1336.72	1023.4	1616.5	1838.64	999.12	1068.48
chr10:37129914-37149914	5930403N24Rik	ENSMUSG00000046463	1222	1071.9	1367.1	1011.36	1603.25	1825.6	1009.98	1101.87
chr10:37129558-37149558	5930403N24Rik	ENSMUSG00000046463	1209.78	1071.9	1367.1	1011.36	1590	1838.64	1009.98	1079.61
chr10:20508164-20528164	4930403O15Rik	ENSMUSG00000068638	1710.8	1405.38	1746.85	1324.4	2133.25	2073.36	1400.94	1758.54
chr18:5581860-5601860	Zeb1	ENSMUSG00000024238	1173.12	1000.44	1397.48	963.2	1364.75	1942.96	1140.3	1402.38
chr18:5583308-5603308	Zeb1	ENSMUSG00000024238	1209.78	1059.99	1427.86	1047.48	1431	1982.08	1096.86	1469.16
chr18:5583602-5603602	Zeb1	ENSMUSG00000024238	1197.56	1059.99	1412.67	1035.44	1431	1969.04	1064.28	1458.03
chr18:5583861-5603861	Zeb1	ENSMUSG00000024238	1222	1048.08	1397.48	1035.44	1431	1969.04	1064.28	1458.03
chr18:5584203-5604203	Zeb1	ENSMUSG00000024238	1234.22	1036.17	1306.34	987.28	1444.25	2008.16	1053.42	1491.42
chr18:5593744-5613744	Zeb1	ENSMUSG00000024238	928.72	857.52	1078.49	903	1470.75	1877.76	955.68	1235.43
chr18:5721081-5741081	Zeb1	ENSMUSG00000024238	549.9	750.33	729.12	409.36	742	756.32	586.44	667.8
chrY:54479811-54499811	CH36-97J9.2	ENSMUSG00000101267	0	0	0	0	0	0	0	0
chr6:28465139-28485139	Snd1	ENSMUSG00000001424	1160.9	1036.17	1367.1	1143.8	1431	1590.88	912.24	1213.17
chr6:28470348-28490348	Snd1	ENSMUSG00000001424	1026.48	976.62	1200.01	1119.72	1272	1616.96	923.1	1202.04
chr6:28551817-28571817	Snd1	ENSMUSG00000001424	1283.1	1036.17	1124.06	915.04	1404.5	1447.44	879.66	1235.43
chr6:28694909-28714909	Snd1	ENSMUSG00000001424	940.94	988.53	1124.06	830.76	1073.25	1473.52	923.1	1202.04
chr6:28695720-28715720	Snd1	ENSMUSG00000001424	977.6	976.62	1124.06	854.84	1126.25	1421.36	879.66	1168.65
chr6:28754690-28774690	Snd1	ENSMUSG00000001424	1270.88	917.07	1260.77	963.2	1232.25	1460.48	999.12	1213.17
chr6:28766548-28786548	Snd1	ENSMUSG00000001424	1099.8	917.07	1230.39	999.32	1139.5	1330.08	1064.28	1113
chr6:28838907-28858907	Snd1	ENSMUSG00000001424	1124.24	750.33	1169.63	963.2	1523.75	1421.36	1075.14	1035.09
chr6:28870043-28890043	Snd1	ENSMUSG00000001424	1026.48	595.5	1032.92	842.8	1113	1290.96	814.5	1291.08
chr4:53703998-53723998	Fktn	ENSMUSG00000028414	1490.84	1155.27	1443.05	1119.72	1338.25	1499.6	792.78	1146.39
chr4:53704163-53724163	Fktn	ENSMUSG00000028414	1503.06	1155.27	1443.05	1131.76	1364.75	1486.56	814.5	1146.39
chr4:53710005-53730005	Fktn	ENSMUSG00000028414	1454.18	1214.82	1458.24	1071.56	1364.75	1434.4	847.08	1135.26
chr9:35201155-35221155	Srpr	ENSMUSG00000032042	977.6	857.52	1321.53	818.72	980.5	1277.92	825.36	990.57
chr9:35201894-35221894	Srpr	ENSMUSG00000032042	1038.7	893.25	1275.96	818.72	993.75	1238.8	814.5	1023.96
chr9:35204899-35224899	Srpr	ENSMUSG00000032042	1014.26	917.07	1200.01	806.68	1046.75	1186.64	727.62	946.05
chr9:35190175-35210175	Srpr	ENSMUSG00000032042	1063.14	869.43	1139.25	927.08	1179.25	1225.76	857.94	1135.26
chr16:38331845-38351845	Maats1	ENSMUSG00000022805	1551.94	1083.81	1686.09	1348.48	1484	1616.96	1020.84	1179.78
chr16:38332143-38352143	Maats1	ENSMUSG00000022805	1539.72	1107.63	1716.47	1348.48	1470.75	1616.96	1031.7	1179.78
chr14:54873377-54893377	Bcl2l2	ENSMUSG00000089682	1466.4	1095.72	1351.91	987.28	1815.25	1512.64	1162.02	1246.56
chr14:54873507-54893507	Bcl2l2	ENSMUSG00000089682	1466.4	1095.72	1336.72	987.28	1815.25	1499.6	1151.16	1235.43
chr9:15616731-15636731	Ccdc67	ENSMUSG00000039977	2553.98	2370.09	2977.24	2444.12	2729.5	2894.88	2237.16	2036.79
chr9:15617903-15637903	Ccdc67	ENSMUSG00000039977	2529.54	2310.54	3038	2408	2676.5	2829.68	2161.14	2025.66
chr9:15578089-15598089	Ccdc67	ENSMUSG00000039977	1845.22	1715.04	1929.13	1649.48	1841.75	2099.44	1411.8	1847.58
chr3:19618677-19638677	1700064H15Rik	ENSMUSG00000082766	1820.78	1464.93	1762.04	1348.48	1841.75	1564.8	1466.1	1335.6
chr17:12858143-12878143	Mas1	ENSMUSG00000068037	3763.76	3001.32	4131.68	3286.92	3842.5	3246.96	2997.36	3160.92
chr17:12844460-12864460	Mas1	ENSMUSG00000068037	2712.84	2203.35	2870.91	2781.24	3286	3194.8	2410.92	2793.63
chr17:12841907-12861907	Mas1	ENSMUSG00000068037	2529.54	2048.52	2658.25	2612.68	3060.75	3273.04	2204.58	2726.85
chr17:12845041-12865041	Mas1	ENSMUSG00000068037	2737.28	2131.89	2825.34	2805.32	3233	3181.76	2432.64	2771.37
chr17:12844340-12864340	Mas1	ENSMUSG00000068037	2700.62	2239.08	2855.72	2769.2	3272.75	3194.8	2421.78	2815.89
chr17:12838120-12858120	Mas1	ENSMUSG00000068037	2749.5	2274.81	2567.11	2660.84	3060.75	3546.88	2345.76	2804.76
chrX:38075141-38095141	Rhox11	ENSMUSG00000051038	977.6	988.53	1154.44	975.24	1060	991.04	553.86	979.44
chr18:12226400-12246400	Npc1	ENSMUSG00000024413	1588.6	1191	1564.57	1276.24	1431	1408.32	912.24	1135.26
chr18:12202554-12222554	Npc1	ENSMUSG00000024413	1087.58	809.88	956.97	1119.72	1060	1434.4	857.94	1079.61
chr18:12214087-12234087	Npc1	ENSMUSG00000024413	1209.78	845.61	1108.87	1023.4	1139.5	1408.32	857.94	1135.26
chr13:18372041-18392041	Pou6f2	ENSMUSG00000009734	1344.2	1262.46	1670.9	1324.4	1749	1929.92	1172.88	1202.04
chr13:18162535-18182535	Pou6f2	ENSMUSG00000009734	2187.38	1631.67	2324.07	1553.16	1881.5	2360.24	1422.66	1714.02
chr13:18176486-18196486	Pou6f2	ENSMUSG00000009734	1625.26	1584.03	2141.79	1107.68	1616.5	1969.04	1107.72	1558.2
chr13:51641697-51661697	Secisbp2	ENSMUSG00000035139	977.6	845.61	1245.58	987.28	1325	1695.2	792.78	957.18
chr13:51671773-51691773	Secisbp2	ENSMUSG00000035139	1038.7	690.78	1063.3	842.8	1179.25	1264.88	836.22	1402.38
chr13:51669733-51689733	Secisbp2	ENSMUSG00000035139	1014.26	726.51	1139.25	830.76	1126.25	1343.12	901.38	1435.77
chr18:62731387-62751387	Spink13	ENSMUSG00000073551	1869.66	1131.45	1929.13	1228.08	1550.25	1408.32	1335.78	1402.38
chr8:36015753-36035753	Rps12l2	ENSMUSG00000098181	1881.88	1036.17	2035.46	1541.12	2318.75	1942.96	1629	1547.07
chr7:12502517-12522517	2900092C05Rik	ENSMUSG00000030385	1197.56	1131.45	1169.63	1011.36	1152.75	1564.8	727.62	1101.87
chrY:10500860-10520860	CH36-373B9.2	ENSMUSG00000100273	36.66	47.64	45.57	36.12	0	52.16	21.72	22.26
chr1:17591901-17611901	Pi15	ENSMUSG00000067780	1087.58	905.16	1200.01	854.84	1060	1082.32	825.36	912.66
chr14:10443458-10463458	Fhit	ENSMUSG00000060579	2028.52	1560.21	2415.21	1300.32	1815.25	1460.48	1129.44	1213.17
chr14:11152035-11172035	Fhit	ENSMUSG00000060579	1637.48	1417.29	1610.14	1155.84	1643	1656.08	1064.28	1424.64
chr14:11115591-11135591	Fhit	ENSMUSG00000060579	2285.14	1726.95	3068.38	1914.36	2305.5	2177.68	2009.1	1825.32
chr14:11115179-11135179	Fhit	ENSMUSG00000060579	2285.14	1750.77	3022.81	1914.36	2332	2190.72	1998.24	1858.71
chr14:10411597-10431597	Fhit	ENSMUSG00000060579	2065.18	1560.21	2384.83	1360.52	1470.75	1682.16	1390.08	1257.69
chr12:103621444-103641444	Serpina10	ENSMUSG00000061947	1368.64	928.98	1564.57	1300.32	1523.75	1395.28	966.54	1357.86
chrY:87540966-87560966	SLY	ENSMUSG00000099856	0	0	0	0	0	0	0	0
chr5:24354810-24374810	Nos3	ENSMUSG00000028978	2700.62	2250.99	2734.2	2841.44	3352.25	2986.16	2649.84	2971.71
chr7:12142464-12162464	Vmn1r78	ENSMUSG00000061602	537.68	690.78	759.5	529.76	675.75	717.2	358.38	478.59
chr13:23981214-24001214	Scgn	ENSMUSG00000021337	3995.94	4323.33	4997.51	4418.68	3405.25	3625.12	2769.3	3238.83
chr13:23957176-23977176	Scgn	ENSMUSG00000021337	2615.08	2382	3189.9	2311.68	2411.5	2986.16	1933.08	2214.87
chr17:20614877-20634877	Fpr-rs3	ENSMUSG00000060701	818.74	619.32	516.46	650.16	556.5	886.72	434.4	601.02
chr10:58313466-58333466	Lims1	ENSMUSG00000019920	940.94	1059.99	956.97	1059.52	1457.5	1264.88	803.64	1035.09
chr10:58384373-58404373	Lims1	ENSMUSG00000019920	1099.8	940.89	1230.39	782.6	1073.25	1304	684.18	1090.74
chr10:58398057-58418057	Lims1	ENSMUSG00000019920	1283.1	869.43	1291.15	975.24	1073.25	1277.92	868.8	968.31
chr10:58406643-58426643	Lims1	ENSMUSG00000019920	1331.98	1024.26	1230.39	854.84	1272	1369.2	955.68	1035.09
chr8:77539407-77559407	Prmt10	ENSMUSG00000037134	1136.46	1012.35	1078.49	903	1139.5	1473.52	955.68	1068.48
chr8:77553662-77573662	Prmt10	ENSMUSG00000037134	928.72	714.6	1124.06	866.88	901	1173.6	749.34	1057.35
chr17:34082340-34102340	H2-Oa	ENSMUSG00000024334	3824.86	2274.81	3478.51	2432.08	3458.25	2151.6	2313.18	2660.07
chr16:18117642-18137642	Rtn4r	ENSMUSG00000043811	4338.1	2310.54	4116.49	2696.96	5114.5	3612.08	3388.32	3494.82
chr14:63036991-63056991	Defb42	ENSMUSG00000054763	2639.52	1834.14	2734.2	1781.92	2477.75	2764.48	2302.32	2359.56
chr14:63037094-63057094	Defb42	ENSMUSG00000054763	2627.3	1846.05	2703.82	1769.88	2477.75	2738.4	2302.32	2370.69
chr14:63038229-63058229	Defb42	ENSMUSG00000054763	2456.22	1762.68	2551.92	1613.36	2226	2581.92	2150.28	2348.43
chr14:63045073-63065073	Defb42	ENSMUSG00000054763	2248.48	1703.13	2111.41	1553.16	1921.25	2099.44	1813.62	1647.24
chr2:5941469-5961469	Upf2	ENSMUSG00000043241	1197.56	1274.37	1154.44	1035.44	1272	1290.96	1009.98	1257.69
chr2:6013339-6033339	Upf2	ENSMUSG00000043241	1222	1048.08	1443.05	866.88	1060	1812.56	760.2	1057.35
chr2:6040427-6060427	Upf2	ENSMUSG00000043241	1160.9	893.25	1078.49	890.96	1099.75	1382.24	857.94	1302.21
chr7:13028273-13048273	Ube2m	ENSMUSG00000005575	3421.6	2119.98	3508.89	2480.24	2650	2529.76	2410.92	2181.48
chr7:13027647-13047647	Ube2m	ENSMUSG00000005575	3372.72	2143.8	3432.94	2504.32	2663.25	2581.92	2367.48	2203.74
chr7:13026648-13046648	Ube2m	ENSMUSG00000005575	3336.06	2203.35	3432.94	2516.36	2623.5	2621.04	2356.62	2203.74
chr7:13027521-13047521	Ube2m	ENSMUSG00000005575	3372.72	2131.89	3432.94	2492.28	2650	2581.92	2367.48	2192.61
chr13:29004399-29024399	A330102I10Rik	ENSMUSG00000086363	1991.86	1679.31	2126.6	1517.04	2332	2542.8	1965.66	2136.96
chr13:29006293-29026293	A330102I10Rik	ENSMUSG00000086363	1991.86	1750.77	2202.55	1529.08	2438	2686.24	2063.4	2092.44
chr13:29006708-29026708	A330102I10Rik	ENSMUSG00000086363	2004.08	1786.5	2217.74	1601.32	2424.75	2673.2	2117.7	2092.44
chr19:33382265-33402265	Rnls	ENSMUSG00000071573	1160.9	1131.45	1397.48	1047.48	1139.5	1382.24	966.54	1079.61
chr3:30589939-30609939	Actrt3	ENSMUSG00000037737	1368.64	905.16	1853.18	1131.76	1311.75	1630	1118.58	1335.6
chr7:20658918-20678918	Vmn1r107	ENSMUSG00000095275	0	0	0	0	13.25	0	0	11.13
chr2:16032126-16052126	Malrd1	ENSMUSG00000075520	1380.86	1512.57	1762.04	1179.92	1258.75	1643.04	1053.42	1001.7
chr12:83340895-83360895	Dpf3	ENSMUSG00000021221	1906.32	1643.58	2065.84	1926.4	2438	2164.64	1661.58	1769.67
chr12:83284428-83304428	Dpf3	ENSMUSG00000021221	1918.54	1679.31	1579.76	1553.16	2371.75	2425.44	1933.08	2059.05
chr12:83477716-83497716	Dpf3	ENSMUSG00000021221	5156.84	3906.48	6045.62	4707.64	5313.25	4159.76	3746.7	3761.94
chr12:83429920-83449920	Dpf3	ENSMUSG00000021221	2248.48	2167.62	2278.5	2287.6	3127	2490.64	2649.84	2504.25
chr6:90192793-90212793	V1ra8	ENSMUSG00000062546	806.52	750.33	926.59	782.6	834.75	808.48	629.88	823.62
chrX:7718439-7738439	Praf2	ENSMUSG00000031149	598.78	428.76	577.22	421.4	596.25	586.8	456.12	434.07
chr11:4125202-4145202	Rnf215	ENSMUSG00000003581	1551.94	1345.83	1792.42	1288.28	1815.25	1590.88	1259.76	1669.5
chr11:4125502-4145502	Rnf215	ENSMUSG00000003581	1527.5	1333.92	1762.04	1288.28	1775.5	1564.8	1238.04	1658.37
chrY:73597557-73617557	CH36-102E12.6	ENSMUSG00000099547	0	0	0	0	0	0	0	0
chr15:89831860-89851860	Syt10	ENSMUSG00000063260	1820.78	1822.23	2324.07	2323.72	2053.75	2608	1650.72	2025.66
chr14:55565617-55585617	Fitm1	ENSMUSG00000022215	855.4	726.51	1200.01	1035.44	1444.25	1499.6	977.4	1168.65
chr8:57310983-57330983	Hand2	ENSMUSG00000038193	10582.5	9992.49	14309	15242.6	8758.25	10614.6	8622.84	10951.9
chrX:6389854-6409854	Shroom4	ENSMUSG00000068270	696.54	488.31	881.02	325.08	781.75	730.24	445.26	545.37
chrX:6405742-6425742	Shroom4	ENSMUSG00000068270	488.8	595.5	713.93	445.48	543.25	951.92	369.24	445.2
chrX:6567286-6587286	Shroom4	ENSMUSG00000068270	537.68	226.29	410.13	409.36	371	573.76	271.5	511.98
chr7:5795445-5815445	Vmn1r63	ENSMUSG00000058631	0	0	0	0	0	0	0	0
chr10:10548233-10568233	Rab32	ENSMUSG00000019832	1564.16	1083.81	1777.23	903	1537	1564.8	1172.88	1135.26
chrX:10705013-10725013	Mid1ip1	ENSMUSG00000008035	708.76	440.67	592.41	469.56	543.25	573.76	412.68	434.07
chrX:10707390-10727390	Mid1ip1	ENSMUSG00000008035	708.76	500.22	607.6	481.6	556.5	638.96	423.54	500.85
chr12:28538337-28558337	Dcdc2c	ENSMUSG00000020633	1857.44	1738.86	1837.99	1601.32	2053.75	2295.04	1552.98	1914.36
chr12:28506714-28526714	Dcdc2c	ENSMUSG00000020633	1771.9	1572.12	2172.17	2119.04	2146.5	2321.12	1781.04	1914.36
chr12:28514749-28534749	Dcdc2c	ENSMUSG00000020633	1527.5	1286.28	1655.71	1613.36	1788.75	1929.92	1487.82	1624.98
chr12:28542303-28562303	Dcdc2c	ENSMUSG00000020633	1625.26	1691.22	1807.61	1685.6	2000.75	2360.24	1498.68	1858.71
chr1:18135902-18155902	Crisp4	ENSMUSG00000025774	830.96	917.07	1412.67	951.16	954	1486.56	781.92	812.49
chr1:18127051-18147051	Crisp4	ENSMUSG00000025774	1234.22	1000.44	1427.86	1119.72	1179.25	1630	1053.42	1046.22
chr7:27643915-27663915	Ttc9b	ENSMUSG00000007944	2162.94	1214.82	2703.82	2022.72	2901.75	2242.88	1857.06	2136.96
chrY:7813298-7833298	CH36-125L12.4	ENSMUSG00000101351	0	0	0	0	0	0	0	0
chr16:31993287-32013287	Senp5	ENSMUSG00000022772	953.16	905.16	1108.87	878.92	1258.75	1212.72	836.22	1001.7
chr16:31979177-31999177	Senp5	ENSMUSG00000022772	757.64	833.7	1124.06	710.36	848	991.04	836.22	912.66
chr16:31980353-32000353	Senp5	ENSMUSG00000022772	769.86	786.06	1108.87	722.4	874.5	1017.12	847.08	923.79
chr16:31993178-32013178	Senp5	ENSMUSG00000022772	953.16	905.16	1108.87	878.92	1258.75	1186.64	825.36	990.57
chr11:17943970-17963970	Etaa1os	ENSMUSG00000086468	1283.1	1095.72	1412.67	939.12	1205.75	1304	836.22	1079.61
chr14:25449185-25469185	Zmiz1	ENSMUSG00000007817	2297.36	1119.54	1670.9	1468.88	3127	2581.92	1878.78	2303.91
chr14:25449292-25469292	Zmiz1	ENSMUSG00000007817	2297.36	1095.72	1655.71	1456.84	3127	2594.96	1878.78	2292.78
chr14:25449555-25469555	Zmiz1	ENSMUSG00000007817	2309.58	1119.54	1655.71	1456.84	3087.25	2581.92	1867.92	2248.26
chr14:25597357-25617357	Zmiz1	ENSMUSG00000007817	1026.48	821.79	1458.24	1252.16	1815.25	1929.92	1292.34	1591.59
chr14:25597838-25617838	Zmiz1	ENSMUSG00000007817	1026.48	821.79	1458.24	1252.16	1841.75	1995.12	1281.48	1569.33
chr14:25646830-25666830	Zmiz1	ENSMUSG00000007817	1014.26	797.97	820.26	987.28	1311.75	1408.32	684.18	1157.52
chr4:52848466-52868466	Olfr273	ENSMUSG00000049648	1539.72	1631.67	1929.13	1432.76	1629.75	1799.52	1281.48	1279.95
chr4:52846572-52866572	Olfr273	ENSMUSG00000049648	1441.96	1584.03	1883.56	1300.32	1643	1890.8	1227.18	1291.08
chr4:19112526-19132526	Cnbd1	ENSMUSG00000073991	1209.78	1286.28	1625.33	939.12	1099.75	1995.12	955.68	1068.48
chr19:6074983-6094983	Cdca5	ENSMUSG00000024791	1075.36	762.24	1306.34	1047.48	1338.25	1121.44	792.78	1235.43
chr19:6075751-6095751	Cdca5	ENSMUSG00000024791	1038.7	762.24	1321.53	1047.48	1364.75	1160.56	781.92	1213.17
chr10:60178707-60198707	Chst3	ENSMUSG00000057337	1784.12	940.89	2187.36	1420.72	1974.25	1473.52	1086	1602.72
chr10:60184239-60204239	Chst3	ENSMUSG00000057337	2162.94	1143.36	2460.78	1492.96	2332	1721.28	1129.44	1613.85
chr10:60209260-60229260	Chst3	ENSMUSG00000057337	1991.86	1083.81	2354.45	1288.28	2504.25	1995.12	1400.94	1780.8
chr4:26695449-26715449	4930548K13Rik	ENSMUSG00000086257	1356.42	1286.28	1762.04	1071.56	1179.25	1212.72	923.1	1012.83
chr11:53557305-53577305	A430108G06Rik	ENSMUSG00000086851	1185.34	1119.54	1336.72	1155.84	1431	1577.84	1075.14	1168.65
chr15:58066425-58086425	9130401M01Rik	ENSMUSG00000022362	1991.86	1643.58	2415.21	1396.64	1709.25	1812.56	1357.5	1413.51
chr15:58066207-58086207	9130401M01Rik	ENSMUSG00000022362	1942.98	1667.4	2430.4	1396.64	1669.5	1851.68	1324.92	1380.12
chr15:21101452-21121452	Cdh12	ENSMUSG00000040452	1649.7	1357.74	2445.59	1360.52	1537	1577.84	1324.92	1335.6
chr14:24612138-24632138	4930428N03Rik	ENSMUSG00000089887	3152.76	2536.83	3432.94	2371.88	3604	3129.6	2693.28	2938.32
chr9:24087996-24107996	Npsr1	ENSMUSG00000043659	1955.2	2000.88	2582.3	1709.68	2014	2099.44	1411.8	1524.81
chr9:24273433-24293433	Npsr1	ENSMUSG00000043659	1796.34	1310.1	1929.13	1131.76	1325	1330.08	868.8	1213.17
chr17:29480812-29500812	Pim1	ENSMUSG00000024014	1539.72	1059.99	1412.67	1071.56	1709.25	1304	1009.98	1268.82
chr15:81861911-81881911	Phf5a	ENSMUSG00000061360	1002.04	869.43	1397.48	903	1232.25	1473.52	857.94	1279.95
chr15:81861665-81881665	Phf5a	ENSMUSG00000061360	989.82	881.34	1412.67	903	1219	1499.6	868.8	1257.69
chr14:53728302-53748302	Trav8-2	ENSMUSG00000085302	48.88	107.19	136.71	156.52	159	117.36	162.9	89.04
chr6:48964963-48984963	Doxl2	ENSMUSG00000068536	2382.9	1726.95	2703.82	2359.84	2650	2438.48	2095.98	2303.91
chr6:48965074-48985074	Doxl2	ENSMUSG00000068536	2382.9	1726.95	2688.63	2347.8	2689.75	2451.52	2085.12	2292.78
chr6:48967234-48987234	Doxl2	ENSMUSG00000068536	2370.68	1703.13	2719.01	2263.52	2636.75	2451.52	2150.28	2493.12
chrX:37868944-37888944	Rhox8	ENSMUSG00000064137	501.02	369.21	379.75	421.4	477	586.8	282.36	389.55
chr5:31475859-31495859	4930548H24Rik	ENSMUSG00000029138	1319.76	1131.45	1367.1	1204	1285.25	1356.16	857.94	1224.3
chr7:30542272-30562272	BC053749	ENSMUSG00000036864	1173.12	762.24	1245.58	794.64	1166	1095.36	760.2	1046.22
chr7:30539665-30559665	BC053749	ENSMUSG00000036864	1173.12	797.97	1306.34	866.88	1126.25	1095.36	825.36	1157.52
chr12:103894887-103914887	Serpina1c	ENSMUSG00000079015	122.2	107.19	106.33	96.32	106	195.6	108.6	66.78
chr19:24054793-24074793	1700021P04Rik	ENSMUSG00000096796	2138.5	1345.83	2415.21	1601.32	2014	2034.24	1194.6	1491.42
chr7:11921285-11941285	Vmn1r76	ENSMUSG00000045713	782.08	1000.44	1169.63	794.64	1046.75	1186.64	629.88	934.92
chr8:72433870-72453870	Calr3	ENSMUSG00000019732	855.4	857.52	987.35	818.72	1060	1004.08	673.32	968.31
chr8:72425156-72445156	Calr3	ENSMUSG00000019732	1014.26	917.07	1078.49	878.92	1166	1043.2	727.62	1190.91
chr11:6465917-6485917	Purb	ENSMUSG00000094483	1649.7	1322.01	1913.94	1288.28	1590	1538.72	1422.66	1725.15
chr17:10830384-10850384	Park2	ENSMUSG00000023826	2052.96	1774.59	2248.12	1697.64	1497.25	1760.4	1455.24	1424.64
chr17:11293647-11313647	Park2	ENSMUSG00000023826	1674.14	1524.48	1974.7	1468.88	2053.75	2008.16	1574.7	1502.55
chr17:11835210-11855210	Park2	ENSMUSG00000023826	1967.42	1679.31	2354.45	1842.12	2199.5	2581.92	1922.22	1992.27
chr17:12019916-12039916	Park2	ENSMUSG00000023826	2040.74	1345.83	2810.15	1372.56	1908	1708.24	1422.66	1880.97
chr17:11828602-11848602	Park2	ENSMUSG00000023826	2004.08	1715.04	2263.31	1830.08	2146.5	2581.92	1987.38	2136.96
chr17:11057125-11077125	Park2	ENSMUSG00000023826	2065.18	1262.46	2293.69	1324.4	1643	2021.2	1455.24	1335.6
chr10:40873475-40893475	Wasf1	ENSMUSG00000019831	1246.44	905.16	1443.05	1107.68	1219	1264.88	977.4	968.31
chr10:40873827-40893827	Wasf1	ENSMUSG00000019831	1270.88	917.07	1443.05	1131.76	1272	1238.8	988.26	957.18
chr7:32324182-32344182	Scgb1b12	ENSMUSG00000101520	61.1	95.28	75.95	72.24	53	117.36	54.3	55.65
chr13:24927661-24947661	Aldh5a1	ENSMUSG00000035936	1710.8	1345.83	1716.47	1384.6	1921.25	1734.32	1335.78	1624.98
chr2:25224364-25244364	Slc34a3	ENSMUSG00000006469	3164.98	1822.23	3159.52	2781.24	2901.75	1916.88	2313.18	1758.54
chr2:25223046-25243046	Slc34a3	ENSMUSG00000006469	2969.46	1774.59	3083.57	2564.52	2769.25	1890.8	2237.16	1725.15
chr2:25224218-25244218	Slc34a3	ENSMUSG00000006469	3140.54	1810.32	3189.9	2769.2	2928.25	1916.88	2324.04	1780.8
chr2:25223708-25243708	Slc34a3	ENSMUSG00000006469	3030.56	1810.32	3189.9	2684.92	2941.5	1916.88	2280.6	1791.93
chr4:85195126-85215126	Sh3gl2	ENSMUSG00000028488	5010.2	3477.72	5438.02	3756.48	3471.5	2764.48	3377.46	3060.75
chr4:85195441-85215441	Sh3gl2	ENSMUSG00000028488	5010.2	3489.63	5483.59	3744.44	3471.5	2738.4	3399.18	3049.62
chr4:85366341-85386341	Sh3gl2	ENSMUSG00000028488	3213.86	2465.37	3782.31	2287.6	2451.25	2177.68	2269.74	2448.6
chr3:10356907-10376907	Chmp4c	ENSMUSG00000027536	1661.92	1381.56	1822.8	1023.4	1576.75	1916.88	1205.46	1090.74
chr11:32286489-32306489	Hba-a2	ENSMUSG00000069917	3042.78	2000.88	3554.46	2745.12	2994.5	2516.72	2313.18	2315.04
chr11:32286628-32306628	Hba-a2	ENSMUSG00000069917	3067.22	2036.61	3584.84	2793.28	3034.25	2490.64	2324.04	2348.43
chr5:17564281-17584281	Sema3c	ENSMUSG00000028780	1026.48	940.89	1579.76	878.92	1431	1616.96	1183.74	1680.63
chr5:17564649-17584649	Sema3c	ENSMUSG00000028780	1038.7	988.53	1594.95	903	1457.5	1643.04	1194.6	1691.76
chr5:17564766-17584766	Sema3c	ENSMUSG00000028780	1063.14	988.53	1610.14	915.04	1457.5	1643.04	1205.46	1702.89
chr5:17564899-17584899	Sema3c	ENSMUSG00000028780	1063.14	988.53	1640.52	915.04	1470.75	1643.04	1194.6	1702.89
chr5:17684202-17704202	Sema3c	ENSMUSG00000028780	1002.04	1024.26	1397.48	1023.4	1166	1317.04	923.1	934.92
chr11:50933765-50953765	4933414I15Rik	ENSMUSG00000072983	3164.98	3025.14	2688.63	2684.92	3299.25	3168.72	2910.48	2815.89
chr8:84836934-84856934	Calr	ENSMUSG00000003814	1185.34	1179.09	1488.62	686.28	1311.75	1382.24	879.66	923.79
chr8:84834916-84854916	Calr	ENSMUSG00000003814	1160.9	1191	1519	674.24	1364.75	1277.92	933.96	912.66
chr8:84836830-84856830	Calr	ENSMUSG00000003814	1160.9	1167.18	1488.62	686.28	1298.5	1382.24	879.66	912.66
chr4:46128613-46148613	Ncbp1	ENSMUSG00000028330	1038.7	988.53	1154.44	842.8	1457.5	1512.64	792.78	1090.74
chr4:46147901-46167901	Ncbp1	ENSMUSG00000028330	1270.88	928.98	1321.53	1083.6	1258.75	1251.84	857.94	1035.09
chr4:46155196-46175196	Ncbp1	ENSMUSG00000028330	1160.9	988.53	1473.43	999.32	1325	1147.52	879.66	1113
chr19:30539665-30559665	Dkk1	ENSMUSG00000024868	6378.84	5490.51	7655.76	5658.8	5578.25	5281.2	4561.2	4607.82
chrX:74157838-74177838	Tex28	ENSMUSG00000062564	1038.7	964.71	1443.05	674.24	954	743.28	695.04	790.23
chr9:34032369-34052369	7630403G23Rik	ENSMUSG00000098758	1564.16	1238.64	2293.69	1456.84	1351.5	1877.76	1357.5	1157.52
chr15:57975419-57995419	Fam83a	ENSMUSG00000051225	2199.6	1155.27	2156.98	1517.04	2173	1942.96	1694.16	1636.11
chr15:57975910-57995910	Fam83a	ENSMUSG00000051225	2236.26	1167.18	2187.36	1505	2199.5	1877.76	1715.88	1602.72
chr15:57992146-58012146	Fam83a	ENSMUSG00000051225	2150.72	1286.28	2324.07	1444.8	2186.25	1734.32	1520.4	1368.99
chr10:20302472-20322472	Bclaf1	ENSMUSG00000037608	1380.86	1286.28	1655.71	1047.48	1285.25	1551.76	1140.3	1469.16
chr10:20313720-20333720	Bclaf1	ENSMUSG00000037608	1222	1179.09	1686.09	951.16	1245.5	1603.92	966.54	1101.87
chr10:20316045-20336045	Bclaf1	ENSMUSG00000037608	1246.44	1191	1610.14	1059.52	1258.75	1669.12	944.82	1057.35
chr10:20319049-20339049	Bclaf1	ENSMUSG00000037608	1136.46	1155.27	1640.52	1143.8	1258.75	1669.12	988.26	1057.35
chr10:20323254-20343254	Bclaf1	ENSMUSG00000037608	1405.3	1036.17	1519	1107.68	1404.5	1525.68	1086	1090.74
chr19:29315356-29335356	Insl6	ENSMUSG00000050957	3323.84	2405.82	4146.87	2034.76	2822.25	2608	2791.02	2181.48
chr1:20880473-20900473	6720483E21Rik	ENSMUSG00000097934	2272.92	1405.38	1837.99	1541.12	2875.25	2568.88	2019.96	2047.92
chr19:40602366-40622366	Entpd1	ENSMUSG00000048120	1747.46	964.71	1837.99	1204	1431	1603.92	1368.36	1424.64
chr19:40649770-40669770	Entpd1	ENSMUSG00000048120	1833	1155.27	2050.65	1167.88	2226	1747.36	1683.3	1458.03
chr19:40650199-40670199	Entpd1	ENSMUSG00000048120	1857.44	1143.36	2126.6	1167.88	2186.25	1773.44	1705.02	1458.03
chr19:40650493-40670493	Entpd1	ENSMUSG00000048120	1869.66	1167.18	2141.79	1155.84	2199.5	1799.52	1759.32	1469.16
chr19:40671667-40691667	Entpd1	ENSMUSG00000048120	1771.9	940.89	1640.52	1059.52	1629.75	1330.08	1096.86	1235.43
chr19:40716050-40736050	Entpd1	ENSMUSG00000048120	2932.8	1762.68	3038	1878.24	2928.25	2255.92	2117.7	2148.09
chr19:40726184-40746184	Entpd1	ENSMUSG00000048120	2920.58	2179.53	3174.71	2131.08	2782.5	2334.16	1965.66	1825.32
chrY:89600894-89620894	CH36-8M21.2	ENSMUSG00000101402	0	0	0	0	0	26.08	0	0
chrY:89600441-89620441	CH36-8M21.2	ENSMUSG00000101402	0	0	0	0	0	26.08	0	0
chr17:24712649-24732649	Ndufb10	ENSMUSG00000040048	1295.32	1286.28	1549.38	1324.4	1576.75	1577.84	1009.98	1313.34
chr17:24712906-24732906	Ndufb10	ENSMUSG00000040048	1331.98	1322.01	1549.38	1360.52	1603.25	1630	1042.56	1346.73
chr17:24714420-24734420	Ndufb10	ENSMUSG00000040048	1331.98	1381.56	1549.38	1360.52	1656.25	1551.76	1075.14	1435.77
chr10:41558016-41578016	5730435O14Rik	ENSMUSG00000091370	1380.86	952.8	1610.14	1059.52	1629.75	1616.96	1314.06	1179.78
chr10:41565564-41585564	5730435O14Rik	ENSMUSG00000091370	1710.8	1059.99	1974.7	1372.56	1682.75	1564.8	1379.22	1235.43
chr14:55043884-55063884	Thtpa	ENSMUSG00000045691	2590.64	1846.05	2293.69	1962.52	2729.5	1812.56	2041.68	1947.75
chr14:55044957-55064957	Thtpa	ENSMUSG00000045691	2615.08	1881.78	2324.07	2082.92	2835.5	1877.76	2030.82	2047.92
chr14:55045493-55065493	Thtpa	ENSMUSG00000045691	2639.52	1869.87	2308.88	2058.84	2782.5	1942.96	1998.24	2003.4
chr14:55084784-55104784	Thtpa	ENSMUSG00000045691	1503.06	1012.35	1306.34	1204	1510.5	1395.28	1107.72	1190.91
chr14:53481115-53501115	Trav6-5	ENSMUSG00000096149	97.76	71.46	243.04	192.64	145.75	104.32	152.04	211.47
chr15:60812271-60832271	9930014A18Rik	ENSMUSG00000097493	1784.12	1179.09	1473.43	1468.88	2000.75	2203.76	1846.2	1702.89
chr15:60813402-60833402	9930014A18Rik	ENSMUSG00000097493	1784.12	1143.36	1503.81	1456.84	2093.5	2216.8	1878.78	1747.41
chr15:60814341-60834341	9930014A18Rik	ENSMUSG00000097493	1784.12	1191	1579.76	1565.2	2120	2321.12	1889.64	1758.54
chrX:37234976-37254976	Rhox2a	ENSMUSG00000051827	12.22	0	0	24.08	0	13.04	21.72	22.26
chr17:26963167-26983167	Zbtb9	ENSMUSG00000079605	1014.26	786.06	1093.68	746.48	1404.5	1225.76	836.22	1346.73
chr13:54678094-54698094	Rnf44	ENSMUSG00000034928	1356.42	905.16	1367.1	890.96	1351.5	1564.8	988.26	1268.82
chr13:54683847-54703847	Rnf44	ENSMUSG00000034928	2175.16	1417.29	1989.89	1444.8	2040.5	2034.24	1542.12	1769.67
chr13:54678259-54698259	Rnf44	ENSMUSG00000034928	1331.98	952.8	1367.1	903	1351.5	1538.72	988.26	1313.34
chr13:54674072-54694072	Rnf44	ENSMUSG00000034928	1136.46	905.16	1215.2	734.44	1166	1408.32	901.38	1202.04
chr13:54677654-54697654	Rnf44	ENSMUSG00000034928	1331.98	857.52	1260.77	866.88	1298.5	1499.6	988.26	1268.82
chr13:54674407-54694407	Rnf44	ENSMUSG00000034928	1148.68	905.16	1215.2	734.44	1166	1408.32	912.24	1190.91
chr13:54677808-54697808	Rnf44	ENSMUSG00000034928	1331.98	869.43	1306.34	866.88	1311.75	1525.68	977.4	1279.95
chr13:54677253-54697253	Rnf44	ENSMUSG00000034928	1295.32	857.52	1245.58	806.68	1272	1473.52	977.4	1235.43
chrY:6708238-6728238	CH36-115H9.3	ENSMUSG00000099352	73.32	47.64	45.57	24.08	26.5	78.24	32.58	55.65
chr18:62538911-62558911	Spink10	ENSMUSG00000044176	1197.56	1071.9	1154.44	903	1258.75	1577.84	923.1	1001.7
chr18:62636255-62656255	Spink10	ENSMUSG00000044176	1747.46	1024.26	2141.79	1059.52	1245.5	1630	988.26	1146.39
chr18:62640450-62660450	Spink10	ENSMUSG00000044176	1710.8	1059.99	2065.84	1155.84	1444.25	1577.84	999.12	1235.43
chr18:62647292-62667292	Spink10	ENSMUSG00000044176	1894.1	1167.18	2202.55	1216.04	1709.25	1616.96	1205.46	1346.73
chr13:41239860-41259860	Smim13	ENSMUSG00000091264	2847.26	2274.81	2688.63	2299.64	2610.25	1942.96	1824.48	1914.36
chr2:27505157-27525157	Wdr5	ENSMUSG00000026917	1160.9	1012.35	926.59	758.52	1378	1369.2	716.76	934.92
chr2:27509761-27529761	Wdr5	ENSMUSG00000026917	1148.68	917.07	835.45	577.92	1378	1395.28	705.9	979.44
chr2:27517772-27537772	Wdr5	ENSMUSG00000026917	1050.92	774.15	805.07	638.12	1113	1434.4	771.06	990.57
chr13:19687760-19707760	Nme8	ENSMUSG00000041138	2346.24	1893.69	2415.21	2070.88	2146.5	2581.92	1922.22	2359.56
chr13:19679611-19699611	Nme8	ENSMUSG00000041138	2480.66	2084.25	2658.25	2275.56	2345.25	2686.24	1878.78	2326.17
chr15:79660861-79680861	Tomm22	ENSMUSG00000022427	1160.9	893.25	941.78	638.12	1099.75	1251.84	857.94	946.05
chr15:79661091-79681091	Tomm22	ENSMUSG00000022427	1148.68	869.43	972.16	638.12	1126.25	1304	879.66	979.44
chr8:84138025-84158025	4930432K21Rik	ENSMUSG00000008129	1356.42	857.52	1610.14	830.76	1537	1473.52	857.94	1279.95
chr8:84138159-84158159	4930432K21Rik	ENSMUSG00000008129	1380.86	857.52	1610.14	830.76	1576.75	1460.48	890.52	1268.82
chr14:26884557-26904557	Asb14	ENSMUSG00000021898	2114.06	1905.6	2339.26	1625.4	2318.75	2086.4	1770.18	1936.62
chr14:26893243-26913243	Asb14	ENSMUSG00000021898	1625.26	1500.66	1929.13	1191.96	1696	1590.88	1259.76	1435.77
chr1:9957932-9977932	Tcf24	ENSMUSG00000099032	7136.48	6395.67	7944.37	7621.32	4968.75	4968.24	4430.88	4997.37
chr1:9952809-9972809	Tcf24	ENSMUSG00000099032	7124.26	6169.38	7913.99	7645.4	4770	5007.36	4420.02	4874.94
chr9:66936086-66956086	Rps27l	ENSMUSG00000036781	1344.2	1059.99	1382.29	951.16	1470.75	1630	1075.14	1480.29
chr9:66936355-66956355	Rps27l	ENSMUSG00000036781	1344.2	1083.81	1367.1	927.08	1497.25	1616.96	1064.28	1458.03
chr9:66937642-66957642	Rps27l	ENSMUSG00000036781	1209.78	1012.35	1336.72	890.96	1378	1630	999.12	1380.12
chr9:66938563-66958563	Rps27l	ENSMUSG00000036781	1185.34	1048.08	1367.1	854.84	1364.75	1669.12	966.54	1402.38
chr14:57500835-57520835	Ift88os	ENSMUSG00000086486	1490.84	1107.63	1427.86	1023.4	1696	1721.28	1194.6	1224.3
chr5:26095362-26115362	5031410I06Rik	ENSMUSG00000051940	12.22	0	30.38	24.08	0	26.08	32.58	11.13
chr6:57916838-57936838	Vmn1r23	ENSMUSG00000093376	611	571.68	683.55	529.76	662.5	782.4	532.14	411.81
chr11:49653610-49673610	Scgb3a1	ENSMUSG00000064057	1674.14	1036.17	1655.71	1083.6	1510.5	1499.6	988.26	1380.12
chr11:6257772-6277772	Ddx56	ENSMUSG00000004393	1075.36	797.97	956.97	1131.76	1537	1369.2	1009.98	1313.34
chr11:6256392-6276392	Ddx56	ENSMUSG00000004393	1063.14	690.78	987.35	1071.56	1590	1434.4	955.68	1257.69
chr4:43841565-43861565	Olfr155	ENSMUSG00000071000	2480.66	2453.46	2612.68	2492.28	3219.75	2516.72	2193.72	2092.44
chr4:43844292-43864292	Olfr155	ENSMUSG00000071000	2492.88	2417.73	2734.2	2395.96	3286	2621.04	2345.76	2159.22
chr2:25767017-25787017	Lcn11	ENSMUSG00000069080	2749.5	2798.85	2855.72	3274.88	3378.75	3299.12	2606.4	3550.47
chr6:8500430-8520430	A430035B10Rik	ENSMUSG00000087305	1283.1	1048.08	1564.57	1179.92	1656.25	2099.44	1194.6	1458.03
chr6:8487979-8507979	A430035B10Rik	ENSMUSG00000087305	1466.4	1226.73	1944.32	1216.04	1828.5	2112.48	1433.52	1491.42
chr6:8499078-8519078	A430035B10Rik	ENSMUSG00000087305	1405.3	1107.63	1640.52	1264.2	1722.5	2034.24	1248.9	1469.16
chr15:5098539-5118539	Card6	ENSMUSG00000041849	1441.96	1107.63	1579.76	1083.6	1484	1434.4	955.68	1335.6
chrY:26424218-26444218	CH36-324J18.2	ENSMUSG00000101105	0	0	0	0	0	0	0	0
chr14:41003775-41023775	Fam213a	ENSMUSG00000021792	2260.7	1750.77	2369.64	1492.96	2663.25	2334.16	2063.4	2192.61
chr14:40998266-41018266	Fam213a	ENSMUSG00000021792	2260.7	1655.49	2445.59	1661.52	2862	2255.92	1813.62	1947.75
chr14:40996976-41016976	Fam213a	ENSMUSG00000021792	2346.24	1643.58	2384.83	1637.44	2782.5	2138.56	1737.6	1970.01
chr14:40994979-41014979	Fam213a	ENSMUSG00000021792	2114.06	1476.84	2278.5	1456.84	2557.25	1956	1596.42	1758.54
chr14:40994533-41014533	Fam213a	ENSMUSG00000021792	1979.64	1476.84	2202.55	1420.72	2504.25	1877.76	1574.7	1780.8
chr14:40993104-41013104	Fam213a	ENSMUSG00000021792	1942.98	1476.84	2065.84	1396.64	2318.75	1825.6	1487.82	1669.5
chr3:33073029-33093029	Pex5l	ENSMUSG00000027674	1942.98	1726.95	2005.08	1697.64	2067	2295.04	1824.48	2036.79
chr3:33133082-33153082	Pex5l	ENSMUSG00000027674	2786.16	2477.28	3432.94	2468.2	2981.25	3481.68	2356.62	2927.19
chr3:32975079-32995079	Pex5l	ENSMUSG00000027674	1735.24	1560.21	1701.28	1432.76	1696	1969.04	1227.18	1547.07
chr3:32946357-32966357	Pex5l	ENSMUSG00000027674	2065.18	1822.23	1868.37	1673.56	2226	2647.12	1433.52	1981.14
chr3:33133247-33153247	Pex5l	ENSMUSG00000027674	2773.94	2477.28	3493.7	2480.24	2981.25	3481.68	2378.34	2938.32
chr3:33072068-33092068	Pex5l	ENSMUSG00000027674	1955.2	1679.31	1883.56	1601.32	2080.25	2216.8	1791.9	2070.18
chr7:7161330-7181330	Zfp418	ENSMUSG00000034538	989.82	726.51	835.45	806.68	821.5	991.04	619.02	690.06
chrX:37038845-37058845	Sowahd	ENSMUSG00000044400	3775.98	3048.96	3767.12	3864.84	2862	2790.56	2606.4	2704.59
chr17:18572406-18592406	Vmn2r96	ENSMUSG00000091679	696.54	428.76	607.6	445.48	503.5	782.4	358.38	445.2
chr17:18571727-18591727	Vmn2r96	ENSMUSG00000091679	696.54	428.76	607.6	481.6	463.75	769.36	369.24	422.94
chrX:71653667-71673667	Gpr50	ENSMUSG00000056380	5486.78	3918.39	5893.72	5056.8	3564.25	3468.64	3442.62	3650.64
chrX:71653966-71673966	Gpr50	ENSMUSG00000056380	5486.78	3906.48	5878.53	5056.8	3524.5	3481.68	3464.34	3639.51
chr9:40182316-40202316	Zfp202	ENSMUSG00000025602	1173.12	1393.47	1351.91	1143.8	1417.75	1656.08	1031.7	1335.6
chr1:63720318-63740318	Mdh1b	ENSMUSG00000025963	2761.72	1834.14	2901.29	1661.52	1749	1799.52	1520.4	1480.29
chr15:58813530-58833530	Tmem65	ENSMUSG00000062373	1515.28	1298.19	1655.71	999.32	1576.75	1251.84	1346.64	1368.99
chr7:44126767-44146767	Klk1b16	ENSMUSG00000038968	794.3	583.59	835.45	553.84	808.25	704.16	564.72	567.63
chr13:24933152-24953152	Gpld1	ENSMUSG00000021340	1894.1	1584.03	2156.98	1625.4	2067	2047.28	1661.58	1725.15
chr13:24945854-24965854	Gpld1	ENSMUSG00000021340	2749.5	2262.9	2992.43	2119.04	2583.75	2608	1846.2	2248.26
chr13:24969379-24989379	Gpld1	ENSMUSG00000021340	1148.68	1000.44	1534.19	987.28	1616.5	1747.36	1151.16	1714.02
chr8:114341479-114361479	4933408N05Rik	ENSMUSG00000084848	1112.02	1143.36	1306.34	866.88	1576.75	1186.64	1183.74	1235.43
chr11:45970310-45990310	Sox30	ENSMUSG00000040489	2431.78	2143.8	3189.9	1733.76	2411.5	3051.36	2128.56	2047.92
chr16:50773409-50793409	1700116B05Rik	ENSMUSG00000092276	1417.52	1214.82	1731.66	1312.36	1537	1630	1292.34	1346.73
chrX:48509285-48529285	Rab33a	ENSMUSG00000031104	794.3	524.04	744.31	577.92	1126.25	1225.76	912.24	645.54
chr6:42635254-42655254	Fam115c	ENSMUSG00000029851	1160.9	988.53	1200.01	878.92	1245.5	1330.08	847.08	801.36
chr6:42619440-42639440	Fam115c	ENSMUSG00000029851	1075.36	952.8	896.21	794.64	1205.75	1369.2	814.5	946.05
chr11:54856383-54876383	Hint1	ENSMUSG00000020267	1197.56	821.79	1291.15	903	1404.5	1382.24	836.22	1046.22
chr12:80682466-80702466	Plekhd1os	ENSMUSG00000044062	5535.66	5002.2	5969.67	5478.2	4902.5	4264.08	3779.28	3895.5
chr7:41862670-41882670	Vmn2r58	ENSMUSG00000090383	452.14	583.59	531.65	445.48	503.5	599.84	521.28	478.59
chr5:30701564-30721564	Dpysl5	ENSMUSG00000029168	6696.56	4549.62	7716.52	5694.92	4915.75	4264.08	4593.78	4006.8
chr5:30701894-30721894	Dpysl5	ENSMUSG00000029168	6708.78	4537.71	7731.71	5731.04	4968.75	4251.04	4615.5	4006.8
chr5:30768130-30788130	Dpysl5	ENSMUSG00000029168	3091.66	1965.15	3417.75	2865.52	3445	2451.52	2888.76	2303.91
chr5:30781999-30801999	Dpysl5	ENSMUSG00000029168	3274.96	2048.52	3265.85	2853.48	3325.75	2386.32	2932.2	2270.52
chr5:30783720-30803720	Dpysl5	ENSMUSG00000029168	3213.86	2012.79	3554.46	2949.8	3365.5	2321.12	2997.36	2470.86
chr2:6203033-6223033	Echdc3	ENSMUSG00000039063	1674.14	1155.27	1944.32	1432.76	2080.25	2203.76	1238.04	1547.07
chr2:6186208-6206208	Echdc3	ENSMUSG00000039063	1906.32	1524.48	2020.27	1721.72	2186.25	2151.6	1476.96	1780.8
chr18:12295711-12315711	Ankrd29	ENSMUSG00000057766	1234.22	917.07	1579.76	987.28	1603.25	1447.44	1107.72	1257.69
chr18:12261697-12281697	Ankrd29	ENSMUSG00000057766	1393.08	928.98	1367.1	1059.52	1152.75	1121.44	868.8	1023.96
chr11:16820702-16840702	Egfros	ENSMUSG00000085091	1356.42	1012.35	1260.77	794.64	1404.5	1499.6	857.94	1302.21
chr17:34074672-34094672	H2-Pa	ENSMUSG00000098241	4179.24	2262.9	3888.64	2636.76	3378.75	2308.08	2443.5	2637.81
chr7:19998023-20018023	Nlrp9b	ENSMUSG00000060508	1026.48	1071.9	1108.87	1011.36	1166	1395.28	1151.16	901.53
chr7:20009172-20029172	Nlrp9b	ENSMUSG00000060508	843.18	1155.27	1002.54	903	1086.5	1186.64	912.24	1023.96
chr10:24859986-24879986	Med23	ENSMUSG00000019984	1441.96	1036.17	1215.2	1035.44	1179.25	1525.68	792.78	1023.96
chr10:24860098-24880098	Med23	ENSMUSG00000019984	1454.18	1048.08	1215.2	1047.48	1179.25	1525.68	792.78	1023.96
chr10:24860310-24880310	Med23	ENSMUSG00000019984	1466.4	1059.99	1200.01	1047.48	1179.25	1525.68	792.78	1035.09
chr10:24860644-24880644	Med23	ENSMUSG00000019984	1503.06	1083.81	1184.82	1047.48	1192.5	1551.76	781.92	1046.22
chr10:24866946-24886946	Med23	ENSMUSG00000019984	1380.86	1143.36	1124.06	794.64	1232.25	1590.88	825.36	1168.65
chr10:24878451-24898451	Med23	ENSMUSG00000019984	904.28	964.71	865.83	626.08	1073.25	1277.92	890.52	1012.83
chr10:24880967-24900967	Med23	ENSMUSG00000019984	916.5	1036.17	987.35	722.4	1126.25	1317.04	977.4	1046.22
chr7:6035161-6055161	Nlrp4c	ENSMUSG00000034690	537.68	476.4	455.7	421.4	463.75	691.12	412.68	623.28
chr7:6035269-6055269	Nlrp4c	ENSMUSG00000034690	537.68	464.49	455.7	421.4	463.75	691.12	390.96	623.28
chr10:81498173-81518173	Gna15	ENSMUSG00000034792	2663.96	1548.3	2794.96	1553.16	2120	1551.76	1509.54	1569.33
chr10:81514225-81534225	Gna15	ENSMUSG00000034792	1698.58	1238.64	1822.8	1324.4	1881.5	1421.36	1031.7	1291.08
chr10:81502639-81522639	Gna15	ENSMUSG00000034792	2749.5	1631.67	2810.15	1577.24	2305.5	1551.76	1552.98	1513.68
chr9:44103500-44123500	Rnf26	ENSMUSG00000053128	843.18	595.5	972.16	698.32	1139.5	978	825.36	845.88
chr9:44101868-44121868	Rnf26	ENSMUSG00000053128	892.06	559.77	1078.49	722.4	1113	991.04	923.1	968.31
chr9:44093088-44113088	Rnf26	ENSMUSG00000053128	953.16	809.88	865.83	782.6	1232.25	1225.76	1009.98	1202.04
chr11:33136795-33156795	Fgf18	ENSMUSG00000057967	2101.84	1381.56	2278.5	1408.68	2544	2399.36	1987.38	2025.66
chr11:33137400-33157400	Fgf18	ENSMUSG00000057967	2016.3	1417.29	2172.17	1360.52	2477.75	2360.24	1933.08	1981.14
chrX:73072478-73092478	Xlr4a	ENSMUSG00000079845	146.64	71.46	121.52	84.28	26.5	78.24	108.6	55.65
chrX:73069466-73089466	Xlr4a	ENSMUSG00000079845	109.98	107.19	167.09	144.48	53	65.2	162.9	77.91
chr8:30558393-30578393	4933433F19Rik	ENSMUSG00000097044	3213.86	2405.82	3736.74	2227.4	1855	1773.44	1531.26	1691.76
chr5:30940066-30960066	Abhd1	ENSMUSG00000006638	1014.26	893.25	1184.82	963.2	1550.25	1669.12	966.54	1291.08
chr5:30943373-30963373	Abhd1	ENSMUSG00000006638	1136.46	964.71	1412.67	1011.36	1616.5	1747.36	1020.84	1469.16
chr16:17551247-17571247	4930451C15Rik	ENSMUSG00000022759	3458.26	2429.64	3448.13	3022.04	4028	2907.92	2986.5	2882.67
chr16:17544432-17564432	4930451C15Rik	ENSMUSG00000022759	3177.2	2131.89	3341.8	2383.92	3060.75	2399.36	2410.92	2125.83
chr6:42028394-42048394	Sva	ENSMUSG00000023289	989.82	1083.81	1032.92	1047.48	980.5	1656.08	847.08	756.84
chr13:64238700-64258700	1810034E14Rik	ENSMUSG00000097101	1136.46	881.34	1124.06	818.72	1139.5	1408.32	716.76	1001.7
chr13:64256477-64276477	1810034E14Rik	ENSMUSG00000097101	1417.52	952.8	1564.57	1083.6	1643	1669.12	1107.72	1190.91
chr4:45955334-45975334	Tdrd7	ENSMUSG00000035517	2382.9	1453.02	2567.11	1806	3007.75	2934	2617.26	2815.89
chr4:45962233-45982233	Tdrd7	ENSMUSG00000035517	2028.52	1405.38	2035.46	1565.2	2835.5	3364.32	2747.58	3105.27
chr4:45962834-45982834	Tdrd7	ENSMUSG00000035517	2065.18	1381.56	2005.08	1577.24	2835.5	3338.24	2769.3	3094.14
chr4:45980163-46000163	Tdrd7	ENSMUSG00000035517	1136.46	1012.35	1534.19	1143.8	1815.25	2151.6	1455.24	1880.97
chr4:46016101-46036101	Tdrd7	ENSMUSG00000035517	977.6	964.71	1230.39	939.12	1908	2099.44	1183.74	1847.58
chr10:81060035-81080035	Thop1	ENSMUSG00000004929	1613.04	762.24	1488.62	1131.76	1338.25	1317.04	836.22	1168.65
chr10:81060159-81080159	Thop1	ENSMUSG00000004929	1588.6	762.24	1503.81	1119.72	1338.25	1317.04	836.22	1168.65
chr10:81063279-81083279	Thop1	ENSMUSG00000004929	1661.92	738.42	1458.24	1143.8	1603.25	1212.72	781.92	1257.69
chr10:81068868-81088868	Thop1	ENSMUSG00000004929	1441.96	762.24	1260.77	1095.64	1576.75	1199.68	760.2	1313.34
chr16:57744737-57764737	Col8a1	ENSMUSG00000068196	1393.08	833.7	1336.72	1011.36	1603.25	1616.96	1346.64	1524.81
chr4:35835204-35855204	Lingo2	ENSMUSG00000045083	1405.3	1214.82	1519	1155.84	1033.5	1577.84	1009.98	912.66
chr4:36126463-36146463	Lingo2	ENSMUSG00000045083	1307.54	857.52	1139.25	890.96	848	1134.48	651.6	801.36
chr4:36941223-36961223	Lingo2	ENSMUSG00000045083	3531.58	2858.4	4222.82	3323.04	3471.5	2934	2617.26	3049.62
chr4:36940486-36960486	Lingo2	ENSMUSG00000045083	3519.36	2786.94	4177.25	3311	3445	2907.92	2541.24	3005.1
chr4:36941744-36961744	Lingo2	ENSMUSG00000045083	3556.02	2846.49	4192.44	3323.04	3431.75	2960.08	2628.12	3049.62
chr4:36046726-36066726	Lingo2	ENSMUSG00000045083	1283.1	1119.54	1427.86	1119.72	1113	1369.2	814.5	868.14
chr3:84572534-84592534	Arfip1	ENSMUSG00000074513	1283.1	1226.73	1716.47	939.12	1629.75	1825.6	1086	1335.6
chr3:85877516-85897516	Arfip1	ENSMUSG00000074513	2187.38	1572.12	2217.74	1649.48	2557.25	2164.64	1878.78	1580.46
chr3:85877368-85897368	Arfip1	ENSMUSG00000074513	2175.16	1572.12	2217.74	1649.48	2597	2151.6	1878.78	1591.59
chr5:31485179-31505179	4930566F21Rik	ENSMUSG00000086967	1283.1	1107.63	1655.71	1071.56	1298.5	1434.4	1009.98	1190.91
chr5:31477948-31497948	4930566F21Rik	ENSMUSG00000086967	1295.32	1095.72	1412.67	1119.72	1232.25	1356.16	857.94	1235.43
chr18:64244359-64264359	St8sia3	ENSMUSG00000056812	2138.5	2179.53	2126.6	1673.56	1629.75	2034.24	1455.24	1647.24
chr18:64255996-64275996	St8sia3	ENSMUSG00000056812	3922.62	3954.12	3858.26	4346.44	3180	3364.32	2660.7	2916.06
chr18:64256177-64276177	St8sia3	ENSMUSG00000056812	3910.4	3942.21	3827.88	4370.52	3206.5	3338.24	2671.56	2916.06
chr18:64256808-64276808	St8sia3	ENSMUSG00000056812	3873.74	3894.57	3782.31	4358.48	3219.75	3403.44	2682.42	2871.54
chr5:72571084-72591084	Zar1	ENSMUSG00000063935	1551.94	845.61	1351.91	1119.72	1245.5	1147.52	1281.48	1335.6
chrY:59764001-59784001	CH36-440P21.4	ENSMUSG00000101891	0	0	0	0	0	0	0	0
chr11:53421023-53441023	Gdf9	ENSMUSG00000018238	1380.86	1000.44	1503.81	1300.32	1908	1643.04	988.26	1446.9
chr11:53422842-53442842	Gdf9	ENSMUSG00000018238	1478.62	964.71	1716.47	1372.56	1987.5	1747.36	1020.84	1458.03
chr11:53423299-53443299	Gdf9	ENSMUSG00000018238	1454.18	1012.35	1807.61	1372.56	1987.5	1786.48	1053.42	1446.9
chr10:99098159-99118159	Galnt4	ENSMUSG00000090035	1038.7	750.33	881.02	903	967.25	1160.56	695.04	890.4
chr2:25607678-25627678	Ccdc183	ENSMUSG00000026940	3360.5	2536.83	3554.46	2817.36	3816	3207.84	2801.88	3127.53
chr7:35308440-35328440	Gpatch1	ENSMUSG00000063808	1319.76	881.34	1245.58	1035.44	1219	1356.16	879.66	1113
chr15:50879691-50899691	Trps1	ENSMUSG00000038679	1808.56	1179.09	2308.88	1143.8	1497.25	1838.64	1466.1	1391.25
chr15:50879049-50899049	Trps1	ENSMUSG00000038679	1796.34	1202.91	2354.45	1167.88	1431	1825.6	1476.96	1446.9
chr15:50872806-50892806	Trps1	ENSMUSG00000038679	1625.26	1071.9	2065.84	1228.08	1550.25	1616.96	1314.06	1368.99
chr15:50817521-50837521	Trps1	ENSMUSG00000038679	1307.54	988.53	1291.15	987.28	1219	1460.48	890.52	1113
chr15:50880463-50900463	Trps1	ENSMUSG00000038679	1845.22	1167.18	2232.93	1155.84	1484	1877.76	1422.66	1413.51
chr15:50880041-50900041	Trps1	ENSMUSG00000038679	1808.56	1143.36	2293.69	1131.76	1497.25	1838.64	1444.38	1402.38
chr3:51386548-51406548	Mgarp	ENSMUSG00000037161	3030.56	2215.26	3038	2468.2	2093.5	2190.72	1618.14	1869.84
chr3:51386738-51406738	Mgarp	ENSMUSG00000037161	3030.56	2191.44	3007.62	2408	2080.25	2177.68	1596.42	1847.58
chr9:40313426-40333426	1700110K17Rik	ENSMUSG00000087047	1356.42	1441.11	1108.87	1143.8	2080.25	2242.88	1498.68	1869.84
chr9:40323474-40343474	1700110K17Rik	ENSMUSG00000087047	1368.64	1238.64	1351.91	1107.68	2199.5	2164.64	1324.92	1691.76
chr12:84866532-84886532	Ltbp2	ENSMUSG00000002020	3384.94	2429.64	3524.08	2901.64	4677.25	4094.56	3366.6	3995.67
chr12:84781843-84801843	Ltbp2	ENSMUSG00000002020	1723.02	1107.63	1534.19	1384.6	2650	2777.52	1650.72	2526.51
chr12:84782971-84802971	Ltbp2	ENSMUSG00000002020	1771.9	1107.63	1610.14	1408.68	2716.25	2777.52	1639.86	2470.86
chr12:84789463-84809463	Ltbp2	ENSMUSG00000002020	1942.98	1191	1837.99	1541.12	3286	3286.08	1943.94	2838.15
chr11:49330534-49350534	Olfr1390	ENSMUSG00000045421	940.94	738.42	759.5	710.36	715.5	717.2	477.84	578.76
chr17:26080300-26100300	Decr2	ENSMUSG00000036775	1258.66	821.79	1230.39	1095.64	1643	1434.4	890.52	1235.43
chr17:26073938-26093938	Decr2	ENSMUSG00000036775	1649.7	1119.54	1746.85	1360.52	2053.75	1512.64	1162.02	1424.64
chr3:103958581-103978581	Phtf1os	ENSMUSG00000089998	1075.36	1024.26	1215.2	842.8	1272	1473.52	847.08	934.92
chr11:21501178-21521178	4932414J04Rik	ENSMUSG00000078962	1527.5	1095.72	1944.32	1216.04	927.5	1225.76	944.82	812.49
chr11:21497718-21517718	4932414J04Rik	ENSMUSG00000078962	1393.08	917.07	1716.47	1023.4	914.25	1160.56	814.5	767.97
chr16:90717404-90737404	Mis18a	ENSMUSG00000022978	1527.5	1024.26	1382.29	1288.28	1470.75	1616.96	1075.14	1469.16
chr16:90717139-90737139	Mis18a	ENSMUSG00000022978	1503.06	1012.35	1351.91	1264.2	1497.25	1590.88	1075.14	1435.77
chr12:104377164-104397164	Serpina3m	ENSMUSG00000079012	1503.06	1250.55	1625.33	1179.92	1510.5	1460.48	1324.92	1246.56
chr12:104328486-104348486	Serpina3m	ENSMUSG00000079012	1845.22	1512.57	1944.32	1613.36	1868.25	2112.48	1411.8	1535.94
chr9:71582265-71602265	Gcom1	ENSMUSG00000092137	3397.16	2691.66	4131.68	2769.2	3696.75	2647.12	2400.06	2003.4
chr13:23924462-23944462	Hist1h2aa	ENSMUSG00000060081	2700.62	2143.8	2567.11	1890.28	2318.75	2373.28	1802.76	1936.62
chr1:40531692-40551692	Il18rap	ENSMUSG00000026068	1356.42	1226.73	1655.71	1396.64	1735.75	2138.56	1585.56	1691.76
chr1:40505362-40525362	Il18rap	ENSMUSG00000026068	1050.92	809.88	956.97	830.76	1099.75	1199.68	695.04	979.44
chr4:7550688-7570688	8430436N08Rik	ENSMUSG00000086070	1283.1	1119.54	1762.04	818.72	1219	1590.88	988.26	1135.26
chr5:30903402-30923402	Emilin1	ENSMUSG00000029163	1368.64	1012.35	1701.28	1191.96	2040.5	2216.8	1151.16	1591.59
chr5:30903739-30923739	Emilin1	ENSMUSG00000029163	1368.64	1012.35	1762.04	1216.04	2080.25	2203.76	1194.6	1569.33
chr5:30909605-30929605	Emilin1	ENSMUSG00000029163	1441.96	1202.91	1822.8	1264.2	2517.5	2608	1487.82	1791.93
chr5:30909921-30929921	Emilin1	ENSMUSG00000029163	1454.18	1202.91	1792.42	1324.4	2557.25	2621.04	1520.4	1825.32
chr3:98329990-98349990	Phgdh	ENSMUSG00000053398	1588.6	1155.27	1716.47	1191.96	2027.25	1682.16	1411.8	1391.25
chr3:98323570-98343570	Phgdh	ENSMUSG00000053398	1319.76	1048.08	1108.87	1155.84	1470.75	1369.2	1172.88	1068.48
chr3:98318613-98338613	Phgdh	ENSMUSG00000053398	977.6	905.16	835.45	1131.76	1232.25	1277.92	1064.28	957.18
chr3:98327548-98347548	Phgdh	ENSMUSG00000053398	1527.5	1155.27	1458.24	1155.84	1762.25	1603.92	1346.64	1257.69
chrY:56075532-56095532	CH36-110O14.7	ENSMUSG00000099607	0	0	0	0	0	0	0	0
chr15:58314169-58334169	Klhl38	ENSMUSG00000022357	1686.36	1071.9	1868.37	1131.76	1735.75	1773.44	1314.06	1580.46
chr19:4272175-4292175	Ankrd13d	ENSMUSG00000005986	1209.78	1095.72	1443.05	1023.4	1510.5	1395.28	1281.48	1380.12
chr19:4273135-4293135	Ankrd13d	ENSMUSG00000005986	1209.78	1048.08	1382.29	1011.36	1497.25	1395.28	1259.76	1368.99
chr19:4261294-4281294	Ankrd13d	ENSMUSG00000005986	1747.46	976.62	1822.8	1312.36	1576.75	1721.28	1357.5	1580.46
chr19:4271011-4291011	Ankrd13d	ENSMUSG00000005986	1246.44	1095.72	1412.67	1011.36	1523.75	1395.28	1335.78	1391.25
chr19:4273033-4293033	Ankrd13d	ENSMUSG00000005986	1197.56	1048.08	1412.67	1023.4	1470.75	1382.24	1248.9	1391.25
chr17:34085309-34105309	BC051537	ENSMUSG00000098197	3470.48	1977.06	3159.52	2034.76	3511.25	2138.56	2139.42	2582.16
chrX:74303033-74323033	Fam50a	ENSMUSG00000001962	488.8	464.49	516.46	445.48	649.25	652	586.44	467.46
chrX:74307468-74327468	Fam50a	ENSMUSG00000001962	574.34	500.22	622.79	397.32	662.5	665.04	521.28	434.07
chrX:100514838-100534838	Dgat2l6	ENSMUSG00000067597	1112.02	1012.35	1321.53	1095.64	1139.5	912.8	771.06	912.66
chr6:13598100-13618100	Tmem168	ENSMUSG00000029569	1674.14	905.16	1731.66	963.2	1444.25	1395.28	738.48	1146.39
chr6:13597748-13617748	Tmem168	ENSMUSG00000029569	1674.14	869.43	1746.85	951.16	1404.5	1408.32	760.2	1168.65
chr18:36685925-36705925	E230025N22Rik	ENSMUSG00000044719	1649.7	1167.18	1534.19	1468.88	1775.5	1669.12	1390.08	1291.08
chr13:51836678-51856678	Gadd45g	ENSMUSG00000021453	1735.24	1143.36	1898.75	1143.8	2080.25	2112.48	1639.86	2348.43
chr11:52088681-52108681	Ppp2ca	ENSMUSG00000020349	1222	1095.72	1792.42	1107.68	1179.25	1525.68	966.54	1079.61
chr11:52108743-52128743	Ppp2ca	ENSMUSG00000020349	1270.88	881.34	1382.29	866.88	1378	1590.88	836.22	1124.13
chr17:23590856-23610856	Zscan10	ENSMUSG00000023902	1625.26	1143.36	1488.62	1396.64	1656.25	1577.84	1020.84	1235.43
chr17:23595481-23615481	Zscan10	ENSMUSG00000023902	1979.64	1405.38	1640.52	1697.64	1894.75	1799.52	1487.82	1524.81
chr17:23597490-23617490	Zscan10	ENSMUSG00000023902	2187.38	1643.58	2217.74	1962.52	2173	1982.08	1737.6	1791.93
chr16:33674466-33694466	Heg1	ENSMUSG00000075254	1613.04	976.62	1655.71	1059.52	1908	1734.32	1194.6	1680.63
chr16:33721601-33741601	Heg1	ENSMUSG00000075254	1270.88	976.62	1245.58	975.24	1378	1773.44	727.62	1213.17
chr16:33743156-33763156	Heg1	ENSMUSG00000075254	1185.34	940.89	1321.53	951.16	1444.25	1643.04	1172.88	1113
chr16:33745550-33765550	Heg1	ENSMUSG00000075254	1026.48	988.53	1230.39	903	1417.75	1564.8	1086	1046.22
chr16:33746523-33766523	Heg1	ENSMUSG00000075254	1014.26	928.98	1200.01	927.08	1497.25	1551.76	1107.72	1068.48
chr10:99288888-99308888	B530045E10Rik	ENSMUSG00000044633	1295.32	1357.74	1579.76	1095.64	1908	1434.4	1270.62	1168.65
chr10:99410522-99430522	B530045E10Rik	ENSMUSG00000044633	1441.96	1226.73	1473.43	1179.92	1364.75	1747.36	1096.86	1368.99
chr14:8299777-8319777	Fam107a	ENSMUSG00000021750	3543.8	2119.98	3706.36	2155.16	3339	2477.6	2541.24	2493.12
chr14:8308023-8328023	Fam107a	ENSMUSG00000021750	3812.64	2239.08	3934.21	2299.64	3431.75	2555.84	2638.98	2604.42
chr3:94952048-94972048	B230398E01Rik	ENSMUSG00000087660	1466.4	881.34	1291.15	1155.84	1285.25	1525.68	1162.02	1235.43
chr2:26846798-26866798	Abo	ENSMUSG00000015787	1918.54	1143.36	2324.07	1288.28	1656.25	1499.6	1216.32	1413.51
chr2:26854979-26874979	Abo	ENSMUSG00000015787	2553.98	1405.38	2779.77	1324.4	1788.75	1304	1324.92	1291.08
chr9:65255180-65275180	Cilp	ENSMUSG00000042254	2920.58	2143.8	3189.9	2889.6	3193.25	2621.04	2204.58	2559.9
chr9:65255823-65275823	Cilp	ENSMUSG00000042254	2932.8	2155.71	3159.52	2853.48	3153.5	2634.08	2226.3	2571.03
chr14:34492687-34512687	Bmpr1a	ENSMUSG00000021796	1319.76	1000.44	1503.81	975.24	1470.75	1630	1009.98	1012.83
chr14:34450556-34470556	Bmpr1a	ENSMUSG00000021796	1148.68	988.53	1549.38	842.8	1033.5	1669.12	944.82	990.57
chr14:34493341-34513341	Bmpr1a	ENSMUSG00000021796	1356.42	1036.17	1488.62	1011.36	1444.25	1669.12	1009.98	990.57
chr14:34492528-34512528	Bmpr1a	ENSMUSG00000021796	1331.98	1024.26	1519	975.24	1457.5	1616.96	1009.98	968.31
chr10:24091912-24111912	Taar8c	ENSMUSG00000100004	1918.54	1536.39	2506.35	1854.16	1563.5	1630	1292.34	1580.46
chr3:96619820-96639820	6330549D23Rik	ENSMUSG00000045327	1063.14	869.43	1032.92	830.76	1046.75	1199.68	977.4	1190.91
chr3:96598725-96618725	6330549D23Rik	ENSMUSG00000045327	1197.56	917.07	1291.15	963.2	1192.5	1277.92	749.34	990.57
chr13:91378085-91398085	A830009L08Rik	ENSMUSG00000097182	1515.28	1107.63	1427.86	1264.2	1351.5	1525.68	1183.74	1235.43
chr7:3619884-3639884	Tfpt	ENSMUSG00000006335	1075.36	928.98	987.35	842.8	1417.75	1356.16	771.06	1068.48
chr7:3619086-3639086	Tfpt	ENSMUSG00000006335	1075.36	964.71	1002.54	830.76	1417.75	1343.12	749.34	1079.61
chr7:3619579-3639579	Tfpt	ENSMUSG00000006335	1063.14	940.89	1002.54	842.8	1431	1369.2	771.06	1068.48
chr10:58665654-58685654	Edar	ENSMUSG00000003227	2896.14	2536.83	3311.42	2588.6	3630.5	3181.76	2552.1	2626.68
chr16:20723127-20743127	Chrd	ENSMUSG00000006958	2395.12	1536.39	2415.21	1769.88	2901.75	2203.76	2041.68	2025.66
chr16:20726206-20746206	Chrd	ENSMUSG00000006958	2578.42	1595.94	2582.3	1757.84	2994.5	2268.96	2106.84	1958.88
chr2:25690043-25710043	Obp2a	ENSMUSG00000062061	2285.14	1905.6	2703.82	2022.72	2703	2412.4	2313.18	2637.81
chr3:64277495-64297495	Vmn2r3	ENSMUSG00000091572	1283.1	1143.36	1519	1023.4	1245.5	1408.32	868.8	946.05
chr11:6536887-6556887	Ccm2	ENSMUSG00000000378	1246.44	1012.35	1549.38	1059.52	1272	1212.72	901.38	1190.91
chr11:6550183-6570183	Ccm2	ENSMUSG00000000378	953.16	917.07	1124.06	758.52	1338.25	1095.36	868.8	990.57
chr11:6551112-6571112	Ccm2	ENSMUSG00000000378	953.16	952.8	1154.44	794.64	1338.25	1043.2	847.08	990.57
chr11:6583048-6603048	Ccm2	ENSMUSG00000000378	1209.78	893.25	1230.39	1023.4	1391.25	1395.28	933.96	1291.08
chr11:6551230-6571230	Ccm2	ENSMUSG00000000378	965.38	964.71	1169.63	794.64	1351.5	1043.2	836.22	990.57
chr4:46981873-47001873	Gabbr2	ENSMUSG00000039809	5718.96	5919.27	6334.23	6694.24	5763.75	5359.44	4658.94	5286.75
chr4:46674494-46694494	Gabbr2	ENSMUSG00000039809	2651.74	1512.57	2916.48	2119.04	3113.75	2608	2226.3	2214.87
chr5:111407362-111427362	Mn1	ENSMUSG00000070576	6977.62	4752.09	6258.28	4731.72	8387.25	7980.48	6059.88	8225.07
chr5:109182107-109202107	Vmn2r13	ENSMUSG00000091635	415.48	607.41	516.46	349.16	477	560.72	336.66	367.29
chr7:6720421-6740421	Peg3	ENSMUSG00000002265	1833	1417.29	2065.84	1155.84	1682.75	1304	1162.02	1502.55
chr7:6713215-6733215	Peg3	ENSMUSG00000002265	1723.02	1429.2	1853.18	1083.6	1696	1330.08	1314.06	1647.24
chr17:35049035-35069035	Ddah2	ENSMUSG00000007039	2382.9	1250.55	2369.64	1649.48	2120	1525.68	1531.26	1580.46
chr17:35049816-35069816	Ddah2	ENSMUSG00000007039	2456.22	1262.46	2384.83	1661.52	2133.25	1486.56	1629	1624.98
chr17:35050893-35070893	Ddah2	ENSMUSG00000007039	2566.2	1417.29	2475.97	1649.48	2173	1486.56	1661.58	1691.76
chr7:30723068-30743068	Gapdhs	ENSMUSG00000061099	1014.26	655.05	1093.68	818.72	1179.25	1173.6	781.92	1023.96
chr7:30733681-30753681	Gapdhs	ENSMUSG00000061099	843.18	726.51	1032.92	818.72	1378	1160.56	977.4	890.4
chr7:30729407-30749407	Gapdhs	ENSMUSG00000061099	892.06	714.6	1063.3	710.36	1298.5	1147.52	923.1	946.05
chr15:62209332-62229332	H2afy3	ENSMUSG00000101167	1136.46	869.43	881.02	565.88	1152.75	1160.56	586.44	1012.83
chr6:113730743-113750743	Sec13	ENSMUSG00000030298	2224.04	1846.05	2384.83	1962.52	2159.75	2308.08	1759.32	1892.1
chr6:113725070-113745070	Sec13	ENSMUSG00000030298	1124.24	917.07	1260.77	1035.44	1378	1447.44	966.54	1335.6
chr4:86648683-86668683	Plin2	ENSMUSG00000028494	855.4	774.15	683.55	830.76	980.5	769.36	684.18	1079.61
chr4:86660060-86680060	Plin2	ENSMUSG00000028494	1075.36	881.34	820.26	878.92	1338.25	938.88	825.36	1012.83
chr4:86649148-86669148	Plin2	ENSMUSG00000028494	879.84	786.06	698.74	866.88	1060	782.4	705.9	1101.87
chr4:86655725-86675725	Plin2	ENSMUSG00000028494	1063.14	833.7	865.83	842.8	1285.25	899.76	771.06	1090.74
chr4:86659560-86679560	Plin2	ENSMUSG00000028494	1087.58	857.52	805.07	890.96	1325	912.8	803.64	1012.83
chr4:86659768-86679768	Plin2	ENSMUSG00000028494	1075.36	869.43	805.07	854.84	1351.5	925.84	836.22	1023.96
chr9:89695068-89715068	Tmed3	ENSMUSG00000032353	1270.88	1238.64	1762.04	1083.6	1855	1643.04	1303.2	1591.59
chr9:89694823-89714823	Tmed3	ENSMUSG00000032353	1270.88	1226.73	1807.61	1059.52	1841.75	1643.04	1324.92	1547.07
chr7:34186661-34206661	Pdcd2l	ENSMUSG00000002635	733.2	666.96	850.64	734.44	1325	1186.64	738.48	801.36
chr7:34186146-34206146	Pdcd2l	ENSMUSG00000002635	745.42	666.96	850.64	758.52	1285.25	1186.64	749.34	779.1
chr17:3686261-3706261	Nox3	ENSMUSG00000023802	1857.44	1453.02	2217.74	1155.84	1735.75	1838.64	1216.32	1346.73
chr11:58544642-58564642	Olfr328	ENSMUSG00000057654	1099.8	1441.11	1443.05	1167.88	1298.5	1499.6	977.4	1435.77
chr11:58542237-58562237	Olfr328	ENSMUSG00000057654	1063.14	1381.56	1336.72	1131.76	1351.5	1408.32	923.1	1391.25
chr7:103602351-103622351	Olfr620	ENSMUSG00000045132	843.18	952.8	865.83	722.4	781.75	1043.2	608.16	667.8
chr6:85755744-85775744	Cml3	ENSMUSG00000051262	61.1	71.46	75.95	60.2	79.5	65.2	54.3	55.65
chr6:85752480-85772480	Cml3	ENSMUSG00000051262	85.54	71.46	106.33	60.2	79.5	65.2	76.02	44.52
chr10:93887158-93907158	4930471D02Rik	ENSMUSG00000097689	1955.2	1226.73	2506.35	1396.64	1735.75	1682.16	1563.84	1569.33
chr7:27145114-27165114	Cyp2t4	ENSMUSG00000078787	1295.32	928.98	1245.58	1059.52	1523.75	1238.8	1075.14	1224.3
chr7:27143714-27163714	Cyp2t4	ENSMUSG00000078787	1368.64	952.8	1291.15	1119.72	1616.5	1225.76	1053.42	1235.43
chrY:80013128-80033128	CH36-7P12.4	ENSMUSG00000102019	0	0	0	0	0	0	0	0
chr9:10894775-10914775	Cntn5	ENSMUSG00000039488	2321.8	2215.26	2460.78	2528.4	1682.75	1877.76	1487.82	1669.5
chr9:10894449-10914449	Cntn5	ENSMUSG00000039488	2297.36	2274.81	2460.78	2528.4	1735.75	1864.72	1455.24	1680.63
chr9:10409090-10429090	Cntn5	ENSMUSG00000039488	1136.46	1179.09	1503.81	1167.88	1272	1486.56	999.12	1035.09
chr2:25322729-25342729	Man1b1	ENSMUSG00000036646	1576.38	1345.83	1594.95	1264.2	1258.75	1356.16	944.82	1190.91
chr2:25322338-25342338	Man1b1	ENSMUSG00000036646	1613.04	1417.29	1640.52	1276.24	1245.5	1343.12	977.4	1190.91
chr2:25328113-25348113	Man1b1	ENSMUSG00000036646	1197.56	678.87	1169.63	915.04	1046.75	1238.8	879.66	1001.7
chr2:25334997-25354997	Man1b1	ENSMUSG00000036646	1002.04	774.15	881.02	951.16	1086.5	1069.28	749.34	957.18
chr6:57682078-57702078	Pyurf	ENSMUSG00000043162	1503.06	1167.18	1701.28	1047.48	1431	1564.8	1162.02	1202.04
chr11:49420478-49440478	Olfr1389	ENSMUSG00000102024	1331.98	1441.11	1594.95	1240.12	1298.5	1773.44	1248.9	1257.69
chr8:20882669-20902669	Defb33	ENSMUSG00000074454	1014.26	774.15	1002.54	878.92	967.25	1395.28	695.04	979.44
chr14:98159543-98179543	Dach1	ENSMUSG00000055639	2786.16	2119.98	3797.5	2612.68	2067	2934	1911.36	2871.54
chr14:98159765-98179765	Dach1	ENSMUSG00000055639	2786.16	2108.07	3827.88	2624.72	2067	2907.92	1922.22	2860.41
chr17:27846490-27866490	Uhrf1bp1	ENSMUSG00000039512	989.82	797.97	1154.44	878.92	1523.75	1408.32	966.54	1001.7
chr17:27847243-27867243	Uhrf1bp1	ENSMUSG00000039512	989.82	857.52	1108.87	878.92	1523.75	1447.44	988.26	979.44
chr17:27880105-27900105	Uhrf1bp1	ENSMUSG00000039512	1099.8	726.51	1032.92	710.36	1245.5	1499.6	771.06	1135.26
chr16:4409808-4429808	Adcy9	ENSMUSG00000005580	2602.86	1584.03	3174.71	1745.8	2822.25	2686.24	2378.34	2593.29
chr16:4410498-4430498	Adcy9	ENSMUSG00000005580	2700.62	1667.4	3281.04	1842.12	2875.25	2712.32	2356.62	2593.29
chr16:4409587-4429587	Adcy9	ENSMUSG00000005580	2602.86	1584.03	3159.52	1745.8	2809	2647.12	2389.2	2571.03
chr3:90244163-90264163	Crtc2	ENSMUSG00000027936	1160.9	857.52	1002.54	674.24	1020.25	1108.4	640.74	1079.61
chr3:90244296-90264296	Crtc2	ENSMUSG00000027936	1160.9	857.52	1002.54	674.24	1020.25	1108.4	629.88	1079.61
chr3:90247295-90267295	Crtc2	ENSMUSG00000027936	1112.02	821.79	987.35	746.48	1099.75	1199.68	608.16	1124.13
chr3:90248051-90268051	Crtc2	ENSMUSG00000027936	1124.24	797.97	1017.73	758.52	1099.75	1225.76	619.02	1157.52
chr3:90248965-90268965	Crtc2	ENSMUSG00000027936	1112.02	738.42	1002.54	734.44	1060	1160.56	684.18	1168.65
chrY:53425828-53445828	CH36-162A5.2	ENSMUSG00000100332	0	0	0	0	0	0	0	0
chr14:55581708-55601708	Rnf31	ENSMUSG00000047098	1124.24	702.69	1032.92	915.04	1391.25	1447.44	825.36	1302.21
chr14:55582275-55602275	Rnf31	ENSMUSG00000047098	1173.12	702.69	1078.49	866.88	1378	1434.4	814.5	1268.82
chr14:55582467-55602467	Rnf31	ENSMUSG00000047098	1160.9	702.69	1108.87	866.88	1364.75	1382.24	847.08	1246.56
chr14:55588385-55608385	Rnf31	ENSMUSG00000047098	1209.78	678.87	1063.3	746.48	1484	1512.64	814.5	1235.43
chr6:39196789-39216789	Kdm7a	ENSMUSG00000042599	1344.2	1000.44	1746.85	1059.52	1364.75	1486.56	1216.32	1023.96
chr6:39144682-39164682	Kdm7a	ENSMUSG00000042599	965.38	1095.72	1093.68	698.32	1166	1238.8	705.9	767.97
chr15:16768101-16788101	Cdh9	ENSMUSG00000025370	1209.78	1214.82	1382.29	975.24	1139.5	1173.6	868.8	834.75
chr7:19261817-19281817	Vasp	ENSMUSG00000030403	2896.14	2489.19	2703.82	2805.32	2769.25	2295.04	1922.22	2359.56
chr7:19248131-19268131	Vasp	ENSMUSG00000030403	892.06	881.34	1230.39	830.76	1232.25	1173.6	738.48	1224.3
chr7:19251076-19271076	Vasp	ENSMUSG00000030403	928.72	869.43	1245.58	842.8	1113	1134.48	695.04	1213.17
chr4:128873580-128893580	Trim62	ENSMUSG00000041000	4545.84	2703.57	4891.18	3154.48	4584.5	3260	3659.82	2971.71
chr1:55078024-55098024	Hspd1	ENSMUSG00000025980	989.82	702.69	1063.3	987.28	1126.25	1238.8	781.92	957.18
chr1:55078243-55098243	Hspd1	ENSMUSG00000025980	989.82	702.69	1063.3	987.28	1126.25	1277.92	814.5	968.31
chr10:81472709-81492709	Celf5	ENSMUSG00000034818	3568.24	2560.65	3964.59	2636.76	3855.75	2725.36	2899.62	2715.72
chr10:81463127-81483127	Celf5	ENSMUSG00000034818	5071.3	3096.6	5346.88	3407.32	5498.75	3481.68	3920.46	3450.3
chr10:81464844-81484844	Celf5	ENSMUSG00000034818	4680.26	3060.87	4800.04	3238.76	5048.25	3364.32	3724.98	3272.22
chr10:81460807-81480807	Celf5	ENSMUSG00000034818	5193.5	3132.33	5407.64	3744.44	5141	3377.36	3877.02	3383.52
chr10:81463378-81483378	Celf5	ENSMUSG00000034818	4985.76	3060.87	5225.36	3371.2	5392.75	3455.6	3909.6	3416.91
chr10:81463002-81483002	Celf5	ENSMUSG00000034818	5132.4	3120.42	5453.21	3443.44	5512	3481.68	3898.74	3472.56
chr6:34900876-34920876	Wdr91	ENSMUSG00000058486	1380.86	1119.54	1275.96	1035.44	1629.75	1460.48	1151.16	1502.55
chr6:34900595-34920595	Wdr91	ENSMUSG00000058486	1344.2	1095.72	1260.77	975.24	1656.25	1460.48	1151.16	1469.16
chr1:38826090-38846090	Lonrf2	ENSMUSG00000048814	4313.66	4501.98	4389.91	4972.52	3842.5	3794.64	3768.42	3517.08
chr1:38811215-38831215	Lonrf2	ENSMUSG00000048814	3067.22	3156.15	3751.93	3238.76	2941.5	3260	2693.28	3105.27
chr7:23942387-23962387	Vmn1r180	ENSMUSG00000092473	623.22	762.24	1048.11	686.28	728.75	1069.28	488.7	756.84
chr7:33356322-33376322	Scgb2b20	ENSMUSG00000094305	24.44	71.46	45.57	72.24	106	91.28	54.3	100.17
chr10:67902662-67922662	Zfp365	ENSMUSG00000037855	1527.5	786.06	1351.91	1023.4	1232.25	1551.76	999.12	1224.3
chr10:67902435-67922435	Zfp365	ENSMUSG00000037855	1539.72	786.06	1351.91	1023.4	1245.5	1564.8	1009.98	1235.43
chr10:67889007-67909007	Zfp365	ENSMUSG00000037855	1124.24	797.97	941.78	1035.44	1166	1277.92	792.78	923.79
chr10:67891337-67911337	Zfp365	ENSMUSG00000037855	1246.44	762.24	956.97	1023.4	1192.5	1277.92	847.08	1001.7
chr6:124906863-124926863	A230083G16Rik	ENSMUSG00000055818	1429.74	988.53	1321.53	1095.64	1457.5	1656.08	1129.44	1380.12
chr4:20768567-20788567	Nkain3	ENSMUSG00000055761	3421.6	1977.06	3630.41	2034.76	2994.5	2594.96	2041.68	2248.26
chr4:20768866-20788866	Nkain3	ENSMUSG00000055761	3421.6	1977.06	3569.65	2034.76	2954.75	2594.96	2019.96	2226
chr13:21649321-21669321	Olfr1361	ENSMUSG00000049737	1429.74	1560.21	1594.95	1300.32	1576.75	1799.52	1205.46	1302.21
chr12:23000284-23020284	2410018L13Rik	ENSMUSG00000073164	12.22	0	60.76	0	13.25	0	21.72	0
chr12:22999998-23019998	2410018L13Rik	ENSMUSG00000073164	12.22	0	60.76	0	13.25	0	21.72	0
chr17:26551489-26571489	Ergic1	ENSMUSG00000001576	1344.2	750.33	1397.48	1011.36	1643	1682.16	1075.14	1413.51
chr17:26604397-26624397	Ergic1	ENSMUSG00000001576	782.08	917.07	1169.63	806.68	1417.75	1304	781.92	1157.52
chr17:26611449-26631449	Ergic1	ENSMUSG00000001576	806.52	893.25	956.97	878.92	1232.25	1330.08	814.5	1157.52
chr17:26614183-26634183	Ergic1	ENSMUSG00000001576	782.08	881.34	941.78	854.84	1219	1382.24	825.36	1168.65
chr17:26628747-26648747	Ergic1	ENSMUSG00000001576	1112.02	643.14	1078.49	890.96	1325	1434.4	792.78	1090.74
chrX:77843623-77863623	Pbsn	ENSMUSG00000000003	452.14	666.96	668.36	457.52	463.75	860.64	488.7	478.59
chr6:116254222-116274222	Zfand4	ENSMUSG00000042213	1258.66	988.53	1245.58	963.2	1470.75	1669.12	1075.14	1168.65
chr6:116256532-116276532	Zfand4	ENSMUSG00000042213	1270.88	1059.99	1367.1	963.2	1497.25	1669.12	1151.16	1257.69
chr5:37328499-37348499	Evc2	ENSMUSG00000050248	965.38	988.53	850.64	866.88	1404.5	1564.8	727.62	1346.73
chr5:37328608-37348608	Evc2	ENSMUSG00000050248	953.16	988.53	850.64	866.88	1404.5	1564.8	716.76	1346.73
chr5:37379904-37399904	Evc2	ENSMUSG00000050248	696.54	631.23	865.83	674.24	1219	1264.88	771.06	779.1
chr5:37405859-37425859	Evc2	ENSMUSG00000050248	879.84	714.6	972.16	662.2	1113	1251.84	738.48	1113
chr5:35578763-35598763	4931431C16Rik	ENSMUSG00000055061	1124.24	976.62	1215.2	939.12	1762.25	1395.28	923.1	1357.86
chr10:102502222-102522222	Rassf9	ENSMUSG00000044921	1564.16	1095.72	1913.94	951.16	1285.25	1603.92	1042.56	957.18
chr19:28573294-28593294	4933413C19Rik	ENSMUSG00000089952	1026.48	1071.9	1306.34	1204	1431	2060.32	1172.88	1636.11
chr7:86259811-86279811	Olfr310	ENSMUSG00000057540	830.96	917.07	987.35	1083.6	1113	1095.36	760.2	723.45
chr11:24471909-24491909	4933430M04Rik	ENSMUSG00000086892	2138.5	1667.4	2369.64	1529.08	2252.5	2334.16	1954.8	1903.23
chr4:16153647-16173647	Ripk2	ENSMUSG00000041135	1099.8	940.89	1321.53	818.72	1616.5	1551.76	901.38	1146.39
chr1:65072288-65092288	Crygb	ENSMUSG00000073658	2773.94	2298.63	3417.75	2432.08	2411.5	2334.16	1987.38	1936.62
chr17:40925047-40945047	Cenpq	ENSMUSG00000023919	1038.7	976.62	1200.01	927.08	1007	1186.64	1096.86	901.53
chr17:40917204-40937204	Cenpq	ENSMUSG00000023919	1173.12	1012.35	1184.82	951.16	993.75	1330.08	1020.84	901.53
chr11:73507197-73527197	Olfr382	ENSMUSG00000095312	855.4	1095.72	1336.72	1179.92	1325	1760.4	1064.28	1335.6
chr13:23612502-23632502	Hist1h1e	ENSMUSG00000051627	1784.12	1524.48	2870.91	1577.24	1537	1825.6	1390.08	1413.51
chr14:49235428-49255428	1700011H14Rik	ENSMUSG00000021850	1771.9	1417.29	2217.74	1685.6	1762.25	1643.04	1281.48	1368.99
chr7:104127405-104147405	4930516K23Rik	ENSMUSG00000090219	818.74	893.25	1169.63	698.32	1046.75	1551.76	836.22	1101.87
chr17:66584621-66604621	Themis3	ENSMUSG00000024105	2126.28	1643.58	2354.45	1697.64	2875.25	2203.76	2085.12	2292.78
chr8:40852396-40872396	Slc7a2	ENSMUSG00000031596	2248.48	1286.28	2308.88	1432.76	2027.25	1630	1476.96	1591.59
chr8:40852578-40872578	Slc7a2	ENSMUSG00000031596	2236.26	1286.28	2278.5	1396.64	2053.75	1643.04	1487.82	1569.33
chr8:40864948-40884948	Slc7a2	ENSMUSG00000031596	1454.18	1024.26	1883.56	1300.32	1749	1734.32	1140.3	1157.52
chr8:40888438-40908438	Slc7a2	ENSMUSG00000031596	1686.36	1274.37	1519	1071.56	1457.5	1760.4	1140.3	1513.68
chr15:10476049-10496049	Rad1	ENSMUSG00000022248	1283.1	964.71	1321.53	1107.68	1298.5	1421.36	771.06	1035.09
chr15:10476475-10496475	Rad1	ENSMUSG00000022248	1270.88	952.8	1275.96	1119.72	1285.25	1421.36	749.34	1023.96
chr15:10476609-10496609	Rad1	ENSMUSG00000022248	1270.88	952.8	1260.77	1131.76	1245.5	1382.24	738.48	1023.96
chr9:107330602-107350602	6430571L13Rik	ENSMUSG00000037977	2236.26	1834.14	2172.17	1974.56	2848.75	2412.4	1954.8	2059.05
chr9:107338130-107358130	6430571L13Rik	ENSMUSG00000037977	3348.28	3001.32	3417.75	3130.4	4319.5	3599.04	3116.82	3071.88
chr4:40712480-40732480	Dnaja1	ENSMUSG00000028410	1002.04	1071.9	1412.67	1059.52	1470.75	1264.88	847.08	1213.17
chr4:40712922-40732922	Dnaja1	ENSMUSG00000028410	1002.04	1071.9	1397.48	1023.4	1457.5	1251.84	836.22	1235.43
chr4:40712150-40732150	Dnaja1	ENSMUSG00000028410	1026.48	1083.81	1412.67	1083.6	1444.25	1238.8	857.94	1246.56
chr4:40713362-40733362	Dnaja1	ENSMUSG00000028410	977.6	1059.99	1382.29	987.28	1444.25	1225.76	814.5	1190.91
chr4:40713117-40733117	Dnaja1	ENSMUSG00000028410	1002.04	1071.9	1397.48	999.32	1444.25	1225.76	825.36	1224.3
chr4:40714049-40734049	Dnaja1	ENSMUSG00000028410	953.16	1059.99	1367.1	963.2	1351.5	1212.72	771.06	1079.61
chr6:97200689-97220689	Arl6ip5	ENSMUSG00000035199	1405.3	952.8	1351.91	975.24	1311.75	1212.72	977.4	1246.56
chr8:40413815-40433815	Zdhhc2	ENSMUSG00000039470	2541.76	2191.44	2870.91	2119.04	2530.75	2881.84	2117.7	2125.83
chr8:40414104-40434104	Zdhhc2	ENSMUSG00000039470	2541.76	2215.26	2810.15	2119.04	2610.25	2881.84	2150.28	2136.96
chr8:40490451-40510451	Zdhhc2	ENSMUSG00000039470	1026.48	1179.09	1017.73	782.6	1046.75	1551.76	933.96	923.79
chr17:31510115-31530115	Ndufv3	ENSMUSG00000024038	1185.34	988.53	1184.82	818.72	1788.75	1473.52	1042.56	1302.21
chr17:31519093-31539093	Ndufv3	ENSMUSG00000024038	1185.34	774.15	1048.11	794.64	1470.75	1382.24	868.8	1079.61
chr2:28690164-28710164	Ak8	ENSMUSG00000026807	2712.84	2179.53	3007.62	2588.6	3498	2907.92	2606.4	2715.72
chr2:28732250-28752250	Ak8	ENSMUSG00000026807	5217.94	4359.06	4800.04	5104.96	4717	3872.88	3779.28	4552.17
chr6:52630389-52650389	Hibadh	ENSMUSG00000029776	1747.46	1560.21	1792.42	1517.04	1696	2021.2	1324.92	1380.12
chr6:52546915-52566915	Hibadh	ENSMUSG00000029776	1087.58	1024.26	1291.15	975.24	967.25	1447.44	923.1	1101.87
chr6:52620258-52640258	Hibadh	ENSMUSG00000029776	1209.78	1036.17	1108.87	963.2	1285.25	1799.52	912.24	1012.83
chr5:20872124-20892124	Phtf2	ENSMUSG00000039987	1014.26	917.07	1230.39	866.88	1285.25	1369.2	825.36	1057.35
chr5:20764113-20784113	Phtf2	ENSMUSG00000039987	1136.46	1059.99	1397.48	1119.72	1139.5	1212.72	760.2	1113
chr5:20845191-20865191	Phtf2	ENSMUSG00000039987	1136.46	988.53	1002.54	854.84	1060	1082.32	825.36	1146.39
chr5:20795707-20815707	Phtf2	ENSMUSG00000039987	989.82	940.89	1519	842.8	1192.5	1199.68	923.1	857.01
chr4:33914632-33934632	Cnr1	ENSMUSG00000044288	6158.88	3942.21	6911.45	3949.12	4929	4642.24	4387.44	3951.15
chr4:33916202-33936202	Cnr1	ENSMUSG00000044288	6122.22	3966.03	6941.83	3937.08	4902.5	4681.36	4289.7	4040.19
chr13:54691461-54711461	Cdhr2	ENSMUSG00000034918	3055	1667.4	2658.25	1962.52	2676.5	2451.52	1889.64	1958.88
chr6:25799226-25819226	Pot1a	ENSMUSG00000029676	1686.36	1560.21	1837.99	1577.24	1338.25	1669.12	1172.88	1179.78
chr6:25791398-25811398	Pot1a	ENSMUSG00000029676	977.6	774.15	805.07	842.8	861.25	1199.68	857.94	823.62
chr6:25736196-25756196	Pot1a	ENSMUSG00000029676	977.6	940.89	1488.62	806.68	821.5	1160.56	944.82	812.49
chr6:25788017-25808017	Pot1a	ENSMUSG00000029676	843.18	702.69	668.36	915.04	861.25	1095.36	792.78	701.19
chr10:20715078-20735078	Pde7b	ENSMUSG00000019990	2285.14	1822.23	2521.54	1914.36	3299.25	3194.8	2334.9	2326.17
chr10:20538328-20558328	Pde7b	ENSMUSG00000019990	2553.98	1905.6	2643.06	2022.72	3458.25	3664.24	2660.7	3071.88
chr10:20714696-20734696	Pde7b	ENSMUSG00000019990	2285.14	1834.14	2475.97	1962.52	3325.75	3168.72	2334.9	2303.91
chr10:20538470-20558470	Pde7b	ENSMUSG00000019990	2566.2	1929.42	2719.01	2022.72	3498	3703.36	2671.56	3105.27
chrY:60672607-60692607	CH36-142O22.2	ENSMUSG00000099935	0	0	0	0	0	0	0	0
chr6:6855150-6875150	Dlx6os2	ENSMUSG00000094868	16167.1	14708.9	17620.4	16976.4	10308.5	10549.4	8926.92	10929.7
chr3:53453291-53473291	Nhlrc3	ENSMUSG00000042997	1148.68	762.24	1154.44	915.04	1139.5	1395.28	923.1	1124.13
chr3:53451983-53471983	Nhlrc3	ENSMUSG00000042997	1209.78	821.79	1154.44	878.92	1166	1382.24	890.52	1090.74
chr11:73167083-73187083	Tax1bp3	ENSMUSG00000040158	1173.12	857.52	1154.44	915.04	1470.75	1264.88	857.94	1268.82
chr11:73167251-73187251	Tax1bp3	ENSMUSG00000040158	1173.12	857.52	1154.44	915.04	1444.25	1277.92	836.22	1246.56
chr18:86701110-86721110	Cbln2	ENSMUSG00000024647	3311.62	4168.5	4055.73	4310.32	2848.75	3429.52	2552.1	2760.24
chr18:86701520-86721520	Cbln2	ENSMUSG00000024647	3287.18	4192.32	4101.3	4334.4	2875.25	3455.6	2552.1	2782.5
chr18:86702065-86722065	Cbln2	ENSMUSG00000024647	3299.4	4228.05	4070.92	4334.4	2862	3468.64	2562.96	2782.5
chr18:86703048-86723048	Cbln2	ENSMUSG00000024647	3299.4	4263.78	4101.3	4310.32	2901.75	3559.92	2573.82	2838.15
chr9:66114886-66134886	Snx1	ENSMUSG00000032382	1283.1	750.33	1275.96	818.72	1404.5	1290.96	792.78	1113
chr9:66086591-66106591	Snx1	ENSMUSG00000032382	1148.68	869.43	941.78	975.24	1364.75	1304	771.06	1190.91
chr9:66095724-66115724	Snx1	ENSMUSG00000032382	1063.14	928.98	1093.68	927.08	1338.25	1212.72	771.06	1101.87
chr9:66091698-66111698	Snx1	ENSMUSG00000032382	1185.34	845.61	1063.3	951.16	1364.75	1304	792.78	1168.65
chr9:66116587-66136587	Snx1	ENSMUSG00000032382	1331.98	809.88	1260.77	842.8	1497.25	1277.92	738.48	1101.87
chr9:66081347-66101347	Snx1	ENSMUSG00000032382	1197.56	869.43	881.02	1083.6	1391.25	1304	825.36	1246.56
chrX:9875622-9895622	Sytl5	ENSMUSG00000054453	586.56	500.22	607.6	421.4	609.5	612.88	510.42	400.68
chrX:103971284-103991284	Rlim	ENSMUSG00000056537	549.9	512.13	805.07	481.6	702.25	704.16	434.4	623.28
chr12:81558474-81578474	Adam21	ENSMUSG00000008438	830.96	845.61	1108.87	806.68	914.25	1108.4	814.5	745.71
chr12:109058217-109078217	Begain	ENSMUSG00000040867	2712.84	1405.38	2567.11	1649.48	2689.75	2751.44	1867.92	2548.77
chr12:109027087-109047087	Begain	ENSMUSG00000040867	2969.46	1703.13	2567.11	1745.8	3299.25	2973.12	2063.4	3361.26
chr12:109043581-109063581	Begain	ENSMUSG00000040867	5914.48	3799.29	5438.02	4912.32	5101.25	4224.96	4181.1	4707.99
chr15:74945051-74965051	Ly6e	ENSMUSG00000022587	1136.46	988.53	1200.01	770.56	1470.75	1356.16	1433.52	1346.73
chr15:74945164-74965164	Ly6e	ENSMUSG00000022587	1148.68	988.53	1200.01	770.56	1497.25	1369.2	1433.52	1346.73
chr15:74945653-74965653	Ly6e	ENSMUSG00000022587	1173.12	976.62	1215.2	794.64	1537	1382.24	1444.38	1357.86
chr15:74946555-74966555	Ly6e	ENSMUSG00000022587	1173.12	1000.44	1200.01	842.8	1669.5	1512.64	1520.4	1380.12
chr7:35575582-35595582	Rgs9bp	ENSMUSG00000056043	4032.6	2941.77	4405.1	3672.2	3842.5	3559.92	2899.62	3105.27
chr13:30937759-30957759	Hus1b	ENSMUSG00000076430	1258.66	762.24	1503.81	1035.44	1285.25	1408.32	955.68	1035.09
chr10:112918995-112938995	Atxn7l3b	ENSMUSG00000074748	1246.44	1167.18	1488.62	878.92	1311.75	1356.16	890.52	1235.43
chr6:90214438-90234438	Vmn1r53	ENSMUSG00000057697	525.46	666.96	653.17	385.28	596.25	717.2	390.96	523.11
chr13:8192866-8212866	Adarb2	ENSMUSG00000052551	2211.82	2477.28	2673.44	2636.76	1749	2464.56	1585.56	2047.92
chr15:84222043-84242043	Parvb	ENSMUSG00000022438	2016.3	1560.21	2369.64	1480.92	2875.25	2399.36	1943.94	2404.08
chr15:84261291-84281291	Parvb	ENSMUSG00000022438	1331.98	952.8	1367.1	1155.84	2464.5	2399.36	1639.86	1892.1
chr15:84247140-84267140	Parvb	ENSMUSG00000022438	1368.64	1238.64	1610.14	1276.24	2597	2412.4	2226.3	2370.69
chr4:114892859-114912859	9130410C08Rik	ENSMUSG00000085323	11425.7	10492.7	11848.2	13015.2	8758.25	9414.88	7406.52	8703.66
chr17:25717371-25737371	Chtf18	ENSMUSG00000019214	1441.96	905.16	1382.29	1119.72	1841.75	1499.6	1096.86	1335.6
chr17:25710901-25730901	Chtf18	ENSMUSG00000019214	2224.04	1476.84	2324.07	1649.48	2438	1525.68	1618.14	1691.76
chr17:25709785-25729785	Chtf18	ENSMUSG00000019214	2395.12	1572.12	2384.83	1709.68	2610.25	1551.76	1661.58	1769.67
chr8:22849549-22869549	Kat6a	ENSMUSG00000031540	1979.64	1298.19	2384.83	1204	1828.5	1708.24	1585.56	1413.51
chr8:22903786-22923786	Kat6a	ENSMUSG00000031540	977.6	952.8	1336.72	927.08	1099.75	1447.44	999.12	1068.48
chr12:85270435-85290435	Acyp1	ENSMUSG00000008822	989.82	821.79	1519	963.2	1497.25	1656.08	1042.56	1157.52
chr12:85270306-85290306	Acyp1	ENSMUSG00000008822	977.6	821.79	1519	963.2	1484	1643.04	1009.98	1124.13
chr12:85278438-85298438	Acyp1	ENSMUSG00000008822	1356.42	1036.17	1868.37	1011.36	1841.75	1890.8	1292.34	1346.73
chrY:55786374-55806374	CH36-110O14.3	ENSMUSG00000101148	0	0	0	0	0	0	0	0
chr15:98667460-98687460	Rnd1	ENSMUSG00000054855	2553.98	1429.2	2643.06	1793.96	3193.25	2855.76	2215.44	2515.38
chr19:10927160-10947160	Ptgdr2	ENSMUSG00000034117	1845.22	1238.64	2551.92	1577.24	2438	1864.72	1552.98	1892.1
chr1:58103130-58123130	Aox3	ENSMUSG00000064294	2162.94	1679.31	2597.49	1216.04	1775.5	1929.92	1444.38	1313.34
chr1:58159624-58179624	Aox3	ENSMUSG00000064294	3458.26	2858.4	3615.22	2901.64	3299.25	2881.84	3127.68	2704.59
chr17:53836339-53856339	Sult1c2	ENSMUSG00000023122	843.18	607.41	1002.54	662.2	795	1134.48	999.12	890.4
chr6:147680241-147700241	1700049E15Rik	ENSMUSG00000085077	2248.48	1703.13	2278.5	1408.68	2279	2099.44	1933.08	1714.02
chr6:147684727-147704727	1700049E15Rik	ENSMUSG00000085077	2297.36	1691.22	2308.88	1468.88	2226	2229.84	1922.22	1613.85
chrY:33669991-33689991	CH36-136L6.10	ENSMUSG00000099461	0	0	0	0	0	0	0	0
chr13:33239612-33259612	Serpinb9e	ENSMUSG00000062342	513.24	524.04	622.79	361.2	477	573.76	390.96	489.72
chr13:67820985-67840985	4930525G20Rik	ENSMUSG00000097276	867.62	821.79	1245.58	842.8	781.75	1199.68	673.32	678.93
chr13:104806953-104826953	Cwc27	ENSMUSG00000021715	1063.14	881.34	1215.2	746.48	1351.5	1460.48	738.48	923.79
chr13:104782615-104802615	Cwc27	ENSMUSG00000021715	1295.32	917.07	1215.2	1047.48	1258.75	1747.36	803.64	1079.61
chr13:104807142-104827142	Cwc27	ENSMUSG00000021715	1087.58	881.34	1230.39	746.48	1338.25	1473.52	738.48	946.05
chr15:93265161-93285161	Gxylt1	ENSMUSG00000036197	1038.7	976.62	1093.68	1047.48	1272	1343.12	1183.74	1035.09
chr11:4938064-4958064	Nefh	ENSMUSG00000020396	7234.24	6407.58	8035.51	8078.84	7022.5	6624.32	5267.1	6332.97
chr13:15453235-15473235	Gli3	ENSMUSG00000021318	1625.26	1214.82	1686.09	999.32	1576.75	1864.72	1238.04	1535.94
chr13:15453723-15473723	Gli3	ENSMUSG00000021318	1576.38	1238.64	1686.09	1023.4	1590	1825.6	1259.76	1547.07
chr13:15453980-15473980	Gli3	ENSMUSG00000021318	1539.72	1214.82	1655.71	1023.4	1590	1812.56	1259.76	1502.55
chr3:40698855-40718855	Slc25a31	ENSMUSG00000069041	1417.52	905.16	1458.24	1071.56	1311.75	1499.6	1118.58	946.05
chr16:92468742-92488742	2410124H12Rik	ENSMUSG00000051297	3898.18	2453.46	3736.74	2552.48	3299.25	2712.32	2638.98	2237.13
chr3:32606585-32626585	Gnb4	ENSMUSG00000027669	2395.12	1715.04	2597.49	1866.2	3153.5	3116.56	2801.88	2571.03
chr14:49515865-49535865	Slc35f4	ENSMUSG00000021852	1209.78	1059.99	1275.96	1083.6	1576.75	1525.68	1151.16	1179.78
chr14:49304209-49324209	Slc35f4	ENSMUSG00000021852	1331.98	1322.01	1655.71	1360.52	1576.75	2008.16	1281.48	1669.5
chr14:49516046-49536046	Slc35f4	ENSMUSG00000021852	1197.56	1059.99	1275.96	1083.6	1563.5	1512.64	1140.3	1157.52
chr2:85580542-85600542	Olfr998	ENSMUSG00000101976	1002.04	1274.37	1154.44	1143.8	781.75	1212.72	814.5	845.88
chr1:36501867-36521867	Cnnm3	ENSMUSG00000001138	1038.7	738.42	1017.73	866.88	1444.25	1317.04	760.2	1291.08
chr1:36503097-36523097	Cnnm3	ENSMUSG00000001138	1002.04	786.06	1048.11	842.8	1391.25	1290.96	760.2	1291.08
chr1:36510761-36530761	Cnnm3	ENSMUSG00000001138	1063.14	726.51	1002.54	878.92	1444.25	1238.8	901.38	1202.04
chr4:129047983-129067983	1700086P04Rik	ENSMUSG00000085085	1637.48	1214.82	1534.19	1216.04	1696	1851.68	1357.5	1446.9
chr10:40015268-40035268	AI317395	ENSMUSG00000038522	3323.84	2834.58	4055.73	3178.56	4213.5	3586	3203.7	3238.83
chr10:40015159-40035159	AI317395	ENSMUSG00000038522	3311.62	2834.58	4025.35	3178.56	4200.25	3559.92	3171.12	3249.96
chr2:33206069-33226069	Angptl2	ENSMUSG00000004105	1613.04	1095.72	1625.33	1324.4	2265.75	1916.88	1574.7	1669.5
chr8:83155352-83175352	Tbc1d9	ENSMUSG00000031709	2101.84	1786.5	2734.2	1842.12	3060.75	3090.48	2660.7	2982.84
chr8:83155860-83175860	Tbc1d9	ENSMUSG00000031709	2028.52	1726.95	2658.25	1818.04	3087.25	2986.16	2606.4	2971.71
chr8:83249259-83269259	Tbc1d9	ENSMUSG00000031709	1185.34	976.62	1078.49	1155.84	1338.25	1551.76	1368.36	1613.85
chr5:21727141-21747141	Pmpcb	ENSMUSG00000029017	1246.44	821.79	1822.8	1035.44	1232.25	1160.56	814.5	946.05
chr5:21728036-21748036	Pmpcb	ENSMUSG00000029017	1270.88	857.52	1853.18	1011.36	1311.75	1147.52	857.94	1001.7
chr5:21728881-21748881	Pmpcb	ENSMUSG00000029017	1307.54	905.16	1853.18	1035.44	1338.25	1173.6	868.8	1046.22
chr5:21746519-21766519	Pmpcb	ENSMUSG00000029017	830.96	940.89	1032.92	830.76	1020.25	1264.88	814.5	923.79
chr5:21732740-21752740	Pmpcb	ENSMUSG00000029017	1099.8	869.43	1488.62	999.32	1166	1043.2	847.08	968.31
chr5:21746781-21766781	Pmpcb	ENSMUSG00000029017	830.96	940.89	1032.92	830.76	1007	1264.88	771.06	890.4
chr5:21746645-21766645	Pmpcb	ENSMUSG00000029017	830.96	928.98	1017.73	830.76	1007	1277.92	771.06	912.66
chr17:36888118-36908118	Trim31	ENSMUSG00000058063	2627.3	1476.84	2308.88	1697.64	2173	1851.68	1618.14	1291.08
chr17:42682284-42702284	Gpr115	ENSMUSG00000023918	1539.72	1381.56	1929.13	1565.2	1590	1786.48	1411.8	1513.68
chr6:56992300-57012300	Vmn1r6	ENSMUSG00000058923	843.18	845.61	759.5	818.72	636	1069.28	532.14	812.49
chr17:20904363-20924363	Vmn1r232	ENSMUSG00000062165	1417.52	1453.02	1488.62	1179.92	1152.75	1877.76	1042.56	1157.52
chr4:146536873-146556873	1700095A21Rik	ENSMUSG00000086046	219.96	83.37	227.85	216.72	172.25	365.12	119.46	100.17
chrX:89399689-89419689	Pet2	ENSMUSG00000035395	672.1	655.05	850.64	397.32	622.75	691.12	466.98	545.37
chr12:109531001-109551001	Meg3	ENSMUSG00000021268	2419.56	1774.59	2430.4	1986.6	1987.5	1903.84	2030.82	1925.49
chr12:109532023-109552023	Meg3	ENSMUSG00000021268	2382.9	1810.32	2384.83	1878.24	2014	1969.04	1998.24	1936.62
chr12:109532268-109552268	Meg3	ENSMUSG00000021268	2358.46	1822.23	2324.07	1842.12	2014	1982.08	1987.38	1914.36
chr12:109534498-109554498	Meg3	ENSMUSG00000021268	2285.14	1643.58	2156.98	1818.04	2199.5	2008.16	1976.52	1914.36
chr12:109535398-109555398	Meg3	ENSMUSG00000021268	2334.02	1703.13	2096.22	1914.36	2438	2060.32	2074.26	1936.62
chr12:109536445-109556445	Meg3	ENSMUSG00000021268	2346.24	1762.68	2111.41	1914.36	2676.5	2099.44	2128.56	1947.75
chr12:109539157-109559157	Meg3	ENSMUSG00000021268	2309.58	1691.22	1989.89	1938.44	2636.75	2060.32	2139.42	1958.88
chr17:50180674-50200674	Rftn1	ENSMUSG00000039316	2236.26	1643.58	2324.07	1589.28	2636.75	2347.2	2280.6	2370.69
chr17:50084332-50104332	Rftn1	ENSMUSG00000039316	1026.48	833.7	1032.92	987.28	1457.5	1408.32	1151.16	1168.65
chr17:50180497-50200497	Rftn1	ENSMUSG00000039316	2224.04	1643.58	2324.07	1577.24	2636.75	2334.16	2291.46	2404.08
chr19:20717562-20737562	Aldh1a7	ENSMUSG00000024747	1099.8	1143.36	1200.01	686.28	1205.75	1251.84	792.78	1035.09
chr10:24702158-24722158	Enpp1	ENSMUSG00000037370	2199.6	1464.93	2931.67	1926.4	2067	2073.36	1748.46	1847.58
chr10:24701991-24721991	Enpp1	ENSMUSG00000037370	2199.6	1464.93	2916.48	1950.48	2067	2086.4	1748.46	1825.32
chr10:24664258-24684258	Enpp1	ENSMUSG00000037370	1796.34	1345.83	1473.43	1288.28	1457.5	1773.44	1064.28	1313.34
chr5:100067962-100087962	Tmem150cos	ENSMUSG00000086259	2175.16	1738.86	1853.18	1649.48	2292.25	2321.12	1748.46	1947.75
chr5:100081897-100101897	Tmem150cos	ENSMUSG00000086259	3995.94	3489.63	3903.83	3479.56	4134	3507.76	3279.72	3405.78
chr18:39763497-39783497	Pabpc2	ENSMUSG00000051732	1331.98	1083.81	1762.04	1107.68	1298.5	1382.24	999.12	1313.34
chr11:3637526-3657526	Tug1	ENSMUSG00000056579	1197.56	1214.82	1260.77	1264.2	1457.5	1525.68	1009.98	1168.65
chr11:3638812-3658812	Tug1	ENSMUSG00000056579	1173.12	1250.55	1291.15	1240.12	1417.75	1512.64	1020.84	1157.52
chr11:3639042-3659042	Tug1	ENSMUSG00000056579	1173.12	1274.37	1367.1	1252.16	1431	1538.72	1031.7	1168.65
chr7:103731238-103751238	Olfr629	ENSMUSG00000047545	1087.58	1059.99	1215.2	722.4	954	1147.52	955.68	779.1
chrX:75568231-75588231	Rab39b	ENSMUSG00000031202	452.14	452.58	562.03	493.64	516.75	560.72	401.82	523.11
chrX:75074905-75094905	Gab3	ENSMUSG00000032750	928.72	928.98	1078.49	602	795	912.8	705.9	779.1
chrX:74959125-74979125	Gab3	ENSMUSG00000032750	378.82	393.03	394.94	288.96	331.25	417.28	162.9	333.9
chrX:75074757-75094757	Gab3	ENSMUSG00000032750	940.94	940.89	1093.68	638.12	821.5	912.8	705.9	756.84
chrX:75075458-75095458	Gab3	ENSMUSG00000032750	892.06	881.34	1078.49	577.92	808.25	834.56	695.04	756.84
chr3:103799378-103819378	Dclre1b	ENSMUSG00000027845	1099.8	952.8	1245.58	1143.8	1391.25	1447.44	803.64	1090.74
chr3:103799192-103819192	Dclre1b	ENSMUSG00000027845	1124.24	940.89	1245.58	1143.8	1404.5	1447.44	814.5	1124.13
chr5:104160712-104180712	Dspp	ENSMUSG00000053268	2578.42	2239.08	3311.42	1854.16	2292.25	2373.28	2019.96	1769.67
chrY:79763450-79783450	CH36-28F14.4	ENSMUSG00000102016	0	0	0	0	0	0	0	0
chrY:79763904-79783904	CH36-28F14.4	ENSMUSG00000102016	0	0	0	0	0	0	0	0
chr7:86653664-86673664	Olfr293	ENSMUSG00000063394	794.3	857.52	865.83	939.12	887.75	1030.16	456.12	756.84
chr1:86572547-86592547	Pde6d	ENSMUSG00000026239	1222	1083.81	1594.95	1011.36	1576.75	1251.84	738.48	1124.13
chr4:115880665-115900665	6430628N08Rik	ENSMUSG00000034185	6354.4	5371.41	5559.54	6152.44	6731	5815.84	5006.46	6344.1
chr2:32560858-32580858	Dpm2	ENSMUSG00000026810	1551.94	1119.54	1822.8	1240.12	2000.75	1434.4	1357.5	1480.29
chr2:32562047-32582047	Dpm2	ENSMUSG00000026810	1600.82	1143.36	1868.37	1204	2027.25	1538.72	1379.22	1535.94
chr2:37433171-37453171	Zbtb6	ENSMUSG00000066798	1185.34	905.16	1579.76	987.28	1258.75	1564.8	868.8	1246.56
chr2:37420919-37440919	Zbtb6	ENSMUSG00000066798	1209.78	1083.81	1291.15	878.92	1192.5	1225.76	847.08	1001.7
chr2:10143571-10163571	Itih5	ENSMUSG00000025780	1942.98	1607.85	2248.12	1408.68	2146.5	2216.8	1683.3	1702.89
chr8:38651508-38671508	Sgcz	ENSMUSG00000039539	2773.94	2715.48	2870.91	3190.6	2252.5	2738.4	1900.5	2381.82
chr11:51574757-51594757	Phykpl	ENSMUSG00000020359	1527.5	1214.82	1731.66	1095.64	1961	1395.28	1107.72	1669.5
chr11:51581447-51601447	Phykpl	ENSMUSG00000020359	1185.34	1036.17	1503.81	830.76	1537	1434.4	836.22	1602.72
chr11:51589267-51609267	Phykpl	ENSMUSG00000020359	1063.14	857.52	1321.53	915.04	1444.25	1499.6	781.92	1357.86
chr17:40232288-40252288	Crisp3	ENSMUSG00000025433	879.84	952.8	1002.54	830.76	768.5	795.44	673.32	812.49
chr19:45739591-45759591	Npm3	ENSMUSG00000056209	6684.34	5395.23	7306.39	6886.88	5790.25	4850.88	4550.34	5843.25
chr7:104059029-104079029	Olfr644	ENSMUSG00000094302	989.82	964.71	1048.11	758.52	887.75	1512.64	749.34	912.66
chr16:21194755-21214755	Ephb3	ENSMUSG00000005958	2773.94	1965.15	2779.77	1962.52	2862	2203.76	1889.64	1658.37
chr16:21201095-21221095	Ephb3	ENSMUSG00000005958	1918.54	1226.73	1807.61	1384.6	2318.75	1760.4	1259.76	1424.64
chr16:21206817-21226817	Ephb3	ENSMUSG00000005958	1466.4	976.62	1063.3	1372.56	2226	1317.04	1042.56	1246.56
chr16:21211686-21231686	Ephb3	ENSMUSG00000005958	1564.16	964.71	1321.53	1288.28	2451.25	1551.76	1270.62	1391.25
chrX:139470367-139490367	D330045A20Rik	ENSMUSG00000042498	794.3	738.42	1230.39	782.6	874.5	951.92	543	667.8
chr11:94803348-94823348	AA623943	ENSMUSG00000081478	598.78	369.21	622.79	469.56	503.5	495.52	358.38	411.81
chr4:52428965-52448965	Smc2os	ENSMUSG00000085763	1331.98	1167.18	1746.85	746.48	1179.25	1460.48	705.9	946.05
chr6:18838579-18858579	Lsm8	ENSMUSG00000044155	940.94	666.96	1032.92	722.4	689	1108.4	640.74	767.97
chr10:63376563-63396563	Dnajc12	ENSMUSG00000036764	928.72	655.05	1275.96	770.56	1139.5	1095.36	760.2	812.49
chr10:63372443-63392443	Dnajc12	ENSMUSG00000036764	1160.9	774.15	1549.38	951.16	1258.75	1304	933.96	957.18
chr12:56581059-56601059	C87198	ENSMUSG00000092515	2260.7	2489.19	3007.62	2311.68	2901.75	2542.8	1976.52	2014.53
chr16:3898801-3918801	Cluap1	ENSMUSG00000014232	1160.9	809.88	1184.82	963.2	1285.25	1264.88	771.06	1068.48
chr16:3899039-3919039	Cluap1	ENSMUSG00000014232	1136.46	809.88	1154.44	951.16	1311.75	1264.88	771.06	1046.22
chr1:94042553-94062553	Pdcd1	ENSMUSG00000026285	1796.34	1762.68	1853.18	1721.72	2371.75	2255.92	1607.28	2003.4
chr7:3905503-3925503	Lilra6	ENSMUSG00000030427	378.82	357.3	410.13	325.08	437.25	521.6	271.5	434.07
chr12:73891375-73911375	Hif1a	ENSMUSG00000021109	1295.32	1095.72	1488.62	890.96	1497.25	1656.08	1216.32	1157.52
chr12:73897904-73917904	Hif1a	ENSMUSG00000021109	1197.56	1167.18	1382.29	987.28	1378	1643.04	1031.7	957.18
chr12:73916602-73936602	Hif1a	ENSMUSG00000021109	1124.24	917.07	1124.06	1071.56	1113	1290.96	716.76	957.18
chr12:73927670-73947670	Hif1a	ENSMUSG00000021109	940.94	881.34	1291.15	1059.52	1258.75	1304	727.62	701.19
chr2:86473767-86493767	Olfr228	ENSMUSG00000075180	953.16	1012.35	1306.34	939.12	927.5	1095.36	727.62	790.23
chr2:29336819-29356819	Med27	ENSMUSG00000026799	1906.32	1333.92	2248.12	1348.48	1775.5	1330.08	1172.88	1346.73
chr2:29367840-29387840	Med27	ENSMUSG00000026799	1197.56	928.98	1245.58	1023.4	1192.5	1473.52	803.64	1057.35
chr2:29368514-29388514	Med27	ENSMUSG00000026799	1185.34	928.98	1230.39	1023.4	1179.25	1460.48	803.64	1068.48
chr2:29381344-29401344	Med27	ENSMUSG00000026799	1368.64	1000.44	1321.53	1047.48	1616.5	1577.84	999.12	1213.17
chr2:29486511-29506511	Med27	ENSMUSG00000026799	1319.76	869.43	1169.63	927.08	1815.25	1786.48	1227.18	1502.55
chr2:29494871-29514871	Med27	ENSMUSG00000026799	1197.56	774.15	1200.01	710.36	1669.5	1669.12	1379.22	1569.33
chr8:15036069-15056069	BB014433	ENSMUSG00000049008	2211.82	1810.32	2567.11	2107	2398.25	2373.28	2074.26	2170.35
chr8:15033077-15053077	BB014433	ENSMUSG00000049008	2236.26	1619.76	2506.35	2203.32	2504.25	2347.2	2019.96	2259.39
chr2:61794453-61814453	Tbr1	ENSMUSG00000035033	10032.6	9242.16	11331.7	11233.3	6664.75	7693.6	5744.94	7201.11
chr2:61796262-61816262	Tbr1	ENSMUSG00000035033	11218	10087.8	12744.4	12377.1	7685	8423.84	6646.32	8080.38
chr2:61792930-61812930	Tbr1	ENSMUSG00000035033	8981.7	8217.9	9843.12	10342.4	6002.25	6950.32	5158.5	6655.74
chr17:35762450-35782450	4833427F10Rik	ENSMUSG00000092171	1075.36	1059.99	1488.62	951.16	1537	1395.28	1075.14	1179.78
chr2:88821119-88841119	Olfr1205	ENSMUSG00000057447	769.86	762.24	835.45	674.24	755.25	1082.32	684.18	723.45
chr3:130720337-130740337	Rpl34	ENSMUSG00000062006	1747.46	1226.73	1883.56	1155.84	1523.75	1447.44	1183.74	1279.95
chr9:88538020-88558020	Zfp949	ENSMUSG00000032425	1185.34	893.25	1503.81	794.64	1086.5	1421.36	966.54	1168.65
chr9:88538183-88558183	Zfp949	ENSMUSG00000032425	1185.34	881.34	1519	794.64	1099.75	1408.32	977.4	1168.65
chrY:26357907-26377907	CH36-324J18.3	ENSMUSG00000101467	0	0	0	0	0	0	0	0
chr2:86775732-86795732	Olfr1093	ENSMUSG00000047969	1160.9	1191	1427.86	915.04	914.25	1147.52	673.32	745.71
chr18:81226066-81246066	4930594M17Rik	ENSMUSG00000097181	2248.48	1512.57	2339.26	1240.12	2438	1786.48	1715.88	1380.12
chr14:20597228-20617228	Usp54	ENSMUSG00000034235	1136.46	964.71	1215.2	878.92	1152.75	1473.52	901.38	1146.39
chr14:20576060-20596060	Usp54	ENSMUSG00000034235	1173.12	964.71	1458.24	963.2	1205.75	1590.88	923.1	1101.87
chr14:20595330-20615330	Usp54	ENSMUSG00000034235	1160.9	1048.08	1321.53	866.88	1232.25	1486.56	901.38	1135.26
chr14:20608354-20628354	Usp54	ENSMUSG00000034235	1148.68	1012.35	1230.39	854.84	1192.5	1643.04	1075.14	1101.87
chr17:36316155-36336155	H2-M10.1	ENSMUSG00000024448	1246.44	1167.18	1473.43	1059.52	1484	1603.92	966.54	1135.26
chr9:107566927-107586927	Hyal1	ENSMUSG00000010051	1185.34	917.07	1093.68	1035.44	1510.5	1460.48	879.66	1157.52
chr9:107569597-107589597	Hyal1	ENSMUSG00000010051	1136.46	940.89	1093.68	1083.6	1537	1382.24	912.24	1135.26
chr2:85997778-86017778	Olfr1032	ENSMUSG00000042796	1026.48	1000.44	1488.62	1011.36	781.75	1682.16	923.1	845.88
chr1:24442745-24462745	Col19a1	ENSMUSG00000026141	1295.32	1488.75	1777.23	1444.8	1219	1630	1227.18	879.27
chr1:24577472-24597472	Col19a1	ENSMUSG00000026141	4020.38	4025.58	4572.19	3997.28	3763	3520.8	2628.12	3060.75
chr7:48378526-48398526	Mrgprb8	ENSMUSG00000050870	537.68	702.69	926.59	493.64	702.25	978	684.18	790.23
chr13:74354005-74374005	Lrrc14b	ENSMUSG00000021579	1112.02	905.16	1458.24	734.44	1338.25	1773.44	944.82	1113
chr17:46753712-46773712	Ptcra	ENSMUSG00000036858	1906.32	1262.46	1762.04	1565.2	2000.75	1682.16	1444.38	1569.33
chr7:45231085-45251085	Slc6a16	ENSMUSG00000094152	2945.02	2298.63	3994.97	2203.32	2968	2425.44	2106.84	1791.93
chr7:45249031-45269031	Slc6a16	ENSMUSG00000094152	3604.9	2965.59	4101.3	3323.04	3842.5	3246.96	2953.92	2749.11
chr14:63027833-63047833	Defb30	ENSMUSG00000075571	3091.66	2167.62	3129.14	2299.64	2875.25	3207.84	2530.38	2793.63
chr14:63039955-63059955	Defb30	ENSMUSG00000075571	2187.38	1691.22	2339.26	1589.28	2080.25	2386.32	2019.96	2114.7
chr17:35348989-35368989	H2-Q3	ENSMUSG00000092253	2089.62	1905.6	2324.07	2143.12	1510.5	1695.2	1552.98	1658.37
chrX:50625261-50645261	Firre	ENSMUSG00000085396	769.86	821.79	911.4	662.2	742	508.56	597.3	589.89
chr11:84710432-84730432	1700109G15Rik	ENSMUSG00000085044	4851.34	3227.61	4693.71	2925.72	3193.25	2660.16	2834.46	2648.94
chr14:14810765-14830765	Nek10	ENSMUSG00000042567	1112.02	1024.26	1245.58	915.04	1179.25	1499.6	923.1	1135.26
chr14:14850926-14870926	Nek10	ENSMUSG00000042567	1319.76	1167.18	1670.9	1095.64	1590	1812.56	1270.62	1168.65
chr14:14855222-14875222	Nek10	ENSMUSG00000042567	1270.88	1048.08	1701.28	1143.8	1497.25	1956	1324.92	1179.78
chr14:14920575-14940575	Nek10	ENSMUSG00000042567	1417.52	1262.46	1625.33	1348.48	1709.25	1616.96	1335.78	1335.6
chr12:17001727-17021727	2410004P03Rik	ENSMUSG00000071398	1490.84	940.89	1868.37	1071.56	2239.25	1695.2	1216.32	1391.25
chr12:17001554-17021554	2410004P03Rik	ENSMUSG00000071398	1490.84	940.89	1853.18	1071.56	2226	1708.24	1216.32	1391.25
chr7:66099515-66119515	Chsy1	ENSMUSG00000032640	1930.76	1536.39	2081.03	1444.8	2517.5	2216.8	1726.74	1958.88
chrY:78313880-78333880	CH36-142O18.2	ENSMUSG00000099497	0	0	0	0	0	0	0	0
chr6:126929587-126949587	Rad51ap1	ENSMUSG00000030346	1050.92	869.43	1351.91	987.28	1179.25	1473.52	923.1	1079.61
chr6:126918108-126938108	Rad51ap1	ENSMUSG00000030346	1234.22	1214.82	1351.91	806.68	1192.5	1421.36	890.52	1380.12
chr6:90291219-90311219	BC048671	ENSMUSG00000049694	1344.2	1191	1412.67	1432.76	1484	1408.32	1238.04	1725.15
chr6:90292131-90312131	BC048671	ENSMUSG00000049694	1441.96	1274.37	1473.43	1480.92	1629.75	1512.64	1292.34	1747.41
chr18:74273090-74293090	Ccdc11	ENSMUSG00000035394	965.38	774.15	805.07	999.32	1073.25	1395.28	923.1	912.66
chr18:74284958-74304958	Ccdc11	ENSMUSG00000035394	904.28	833.7	926.59	1107.68	1205.75	1134.48	879.66	1068.48
chr18:74338986-74358986	Ccdc11	ENSMUSG00000035394	855.4	917.07	1048.11	927.08	1431	1369.2	771.06	1023.96
chr1:88156012-88176012	Ugt1a5	ENSMUSG00000089943	953.16	726.51	850.64	614.04	874.5	834.56	575.58	534.24
chr4:115078723-115098723	Pdzk1ip1	ENSMUSG00000028716	4594.72	2453.46	4481.05	2721.04	3590.75	2268.96	2497.8	2504.25
chr4:115080932-115100932	Pdzk1ip1	ENSMUSG00000028716	4594.72	2560.65	4420.29	2721.04	3498	2399.36	2552.1	2515.38
chr4:115080187-115100187	Pdzk1ip1	ENSMUSG00000028716	4533.62	2441.55	4420.29	2672.88	3511.25	2360.24	2486.94	2426.34
chr4:115079043-115099043	Pdzk1ip1	ENSMUSG00000028716	4558.06	2477.28	4496.24	2757.16	3537.75	2268.96	2476.08	2470.86
chr8:21922710-21942710	Defb15	ENSMUSG00000048500	672.1	607.41	546.84	565.88	874.5	991.04	564.72	734.58
chr2:12914041-12934041	Pter	ENSMUSG00000026730	1246.44	964.71	1382.29	1059.52	1245.5	1577.84	912.24	990.57
chr1:93502079-93522079	Farp2	ENSMUSG00000034066	1160.9	881.34	1200.01	866.88	1298.5	1330.08	792.78	1101.87
chr2:29045024-29065024	1700101E01Rik	ENSMUSG00000079502	3446.04	2870.31	4025.35	3298.96	2968	2438.48	2769.3	2682.33
chr2:29029360-29049360	1700101E01Rik	ENSMUSG00000079502	5107.96	4490.07	6334.23	5261.48	5035	4564	3822.72	4374.09
chr7:99456004-99476004	Klhl35	ENSMUSG00000035298	1661.92	1155.27	2081.03	1360.52	2570.5	2021.2	1889.64	1903.23
chr7:99458963-99478963	Klhl35	ENSMUSG00000035298	1637.48	1059.99	2035.46	1288.28	2186.25	2060.32	1607.28	1803.06
chr7:99459955-99479955	Klhl35	ENSMUSG00000035298	1613.04	1000.44	2005.08	1312.36	2159.75	2086.4	1542.12	1803.06
chr7:99461826-99481826	Klhl35	ENSMUSG00000035298	1698.58	964.71	1974.7	1155.84	1987.5	2047.28	1455.24	1725.15
chr10:41542849-41562849	Ccdc162	ENSMUSG00000075225	1551.94	1059.99	1625.33	1312.36	1696	1890.8	1227.18	1213.17
chr10:41596595-41616595	Ccdc162	ENSMUSG00000075225	1613.04	1143.36	1686.09	1191.96	1497.25	1330.08	1172.88	1190.91
chr10:41569207-41589207	Ccdc162	ENSMUSG00000075225	1833	1131.45	1959.51	1444.8	1643	1747.36	1368.36	1202.04
chr10:41550676-41570676	Ccdc162	ENSMUSG00000075225	1099.8	964.71	1367.1	878.92	1497.25	1643.04	1183.74	1190.91
chr10:41543417-41563417	Ccdc162	ENSMUSG00000075225	1454.18	1024.26	1610.14	1288.28	1709.25	1903.84	1259.76	1213.17
chr10:41577753-41597753	Ccdc162	ENSMUSG00000075225	1490.84	1238.64	1701.28	1324.4	1537	1734.32	1053.42	1079.61
chr10:41699300-41719300	Ccdc162	ENSMUSG00000075225	1368.64	1238.64	1731.66	1216.04	1364.75	1590.88	1151.16	1458.03
chr16:75899310-75919310	Samsn1	ENSMUSG00000022876	1393.08	1369.65	1473.43	1107.68	1272	1603.92	890.52	1012.83
chr16:76012270-76032270	Samsn1	ENSMUSG00000022876	1002.04	774.15	1200.01	674.24	927.5	938.88	825.36	578.76
chr11:82091845-82111845	Ccl12	ENSMUSG00000035352	1845.22	1405.38	2156.98	1119.72	2610.25	2151.6	1835.34	1780.8
chr9:108180384-108200384	Bsn	ENSMUSG00000032589	4008.16	2572.56	4724.09	4069.52	3855.75	3168.72	3442.62	3550.47
chr9:108100413-108120413	Bsn	ENSMUSG00000032589	3507.14	2501.1	3235.47	3407.32	3869	3273.04	2845.32	3684.03
chr7:104012316-104032316	Olfr640	ENSMUSG00000066262	720.98	643.14	1002.54	806.68	848	1277.92	564.72	790.23
chr9:45818691-45838691	Cep164	ENSMUSG00000043987	1002.04	607.41	1108.87	758.52	993.75	1095.36	716.76	912.66
chr9:45762531-45782531	Cep164	ENSMUSG00000043987	830.96	643.14	789.88	794.64	1046.75	1199.68	727.62	1124.13
chr9:45792667-45812667	Cep164	ENSMUSG00000043987	867.62	655.05	865.83	782.6	1126.25	1304	629.88	957.18
chr5:37018335-37038335	Jakmip1	ENSMUSG00000063646	6195.54	4632.99	6820.31	4912.32	4915.75	4707.44	4029.06	4251.66
chr5:37019112-37039112	Jakmip1	ENSMUSG00000063646	6146.66	4680.63	6759.55	4816	4968.75	4733.52	3974.76	4218.27
chr5:37019867-37039867	Jakmip1	ENSMUSG00000063646	6195.54	4752.09	6774.74	4791.92	4929	4733.52	3953.04	4173.75
chr5:37037022-37057022	Jakmip1	ENSMUSG00000063646	2505.1	2179.53	3220.28	2034.76	2809	2594.96	1748.46	2047.92
chr5:37037432-37057432	Jakmip1	ENSMUSG00000063646	2456.22	2179.53	3144.33	1998.64	2822.25	2568.88	1759.32	2059.05
chr5:37040857-37060857	Jakmip1	ENSMUSG00000063646	2517.32	2167.62	3220.28	2191.28	2941.5	2477.6	1846.2	2203.74
chr5:37075370-37095370	Jakmip1	ENSMUSG00000063646	3714.88	4001.76	4146.87	4382.56	4147.25	3990.24	3431.76	3661.77
chr5:37112975-37132975	Jakmip1	ENSMUSG00000063646	2480.66	2667.84	2597.49	2660.84	3127	2790.56	2052.54	2838.15
chr11:94619767-94639767	Lrrc59	ENSMUSG00000020869	672.1	714.6	698.74	806.68	954	769.36	781.92	879.27
chr2:88329567-88349567	Olfr1176	ENSMUSG00000050023	1112.02	1250.55	1275.96	1023.4	861.25	1382.24	814.5	857.01
chr10:41799613-41819613	Cep57l1	ENSMUSG00000019813	1160.9	1024.26	1260.77	1047.48	1325	1330.08	868.8	1090.74
chr10:41799868-41819868	Cep57l1	ENSMUSG00000019813	1160.9	1000.44	1230.39	1047.48	1325	1330.08	879.66	1068.48
chr10:41712911-41732911	Cep57l1	ENSMUSG00000019813	1160.9	1095.72	1306.34	1011.36	1391.25	1473.52	933.96	968.31
chr10:41718948-41738948	Cep57l1	ENSMUSG00000019813	1075.36	1059.99	1093.68	1095.64	1192.5	1421.36	836.22	968.31
chr10:41736638-41756638	Cep57l1	ENSMUSG00000019813	1075.36	988.53	1108.87	939.12	1272	1408.32	847.08	1079.61
chr10:41735931-41755931	Cep57l1	ENSMUSG00000019813	1099.8	988.53	1093.68	915.04	1245.5	1447.44	847.08	1090.74
chr2:52415012-52435012	A430018G15Rik	ENSMUSG00000085315	1539.72	1059.99	1762.04	1071.56	1788.75	2047.28	1433.52	1547.07
chr3:89355253-89375253	Dcst1	ENSMUSG00000042672	2065.18	1238.64	1944.32	1492.96	2318.75	1916.88	1379.22	1736.28
chr3:89345546-89365546	Dcst1	ENSMUSG00000042672	1637.48	1167.18	1534.19	1228.08	2239.25	1734.32	1205.46	1446.9
chr3:89354262-89374262	Dcst1	ENSMUSG00000042672	2040.74	1274.37	2020.27	1480.92	2424.75	1890.8	1444.38	1736.28
chr7:104234459-104254459	Trim34a	ENSMUSG00000056144	586.56	488.31	653.17	373.24	742	469.44	369.24	578.76
chr7:104234564-104254564	Trim34a	ENSMUSG00000056144	562.12	488.31	653.17	373.24	742	469.44	358.38	567.63
chr7:21002455-21022455	Vmn1r119	ENSMUSG00000094010	0	0	0	0	0	0	0	0
chr4:141608633-141628633	Tmem82	ENSMUSG00000043085	1942.98	1369.65	1746.85	1155.84	2292.25	1864.72	1563.84	1725.15
chr4:141608238-141628238	Tmem82	ENSMUSG00000043085	1930.76	1333.92	1762.04	1143.8	2318.75	1929.92	1596.42	1747.41
chr4:141607981-141627981	Tmem82	ENSMUSG00000043085	1955.2	1333.92	1731.66	1167.88	2332	1956	1596.42	1769.67
chr1:38929149-38949149	Nms	ENSMUSG00000067604	3934.84	3299.07	4131.68	2913.68	2848.75	2634.08	2400.06	2337.3
chr11:50421125-50441125	Rufy1	ENSMUSG00000020375	1356.42	738.42	1519	987.28	1510.5	1512.64	1009.98	1213.17
chr11:50404575-50424575	Rufy1	ENSMUSG00000020375	953.16	750.33	1032.92	915.04	1285.25	1343.12	705.9	946.05
chr11:50411991-50431991	Rufy1	ENSMUSG00000020375	928.72	750.33	1291.15	1023.4	1325	1212.72	836.22	1023.96
chrX:50416494-50436494	Olfr1324	ENSMUSG00000048173	769.86	869.43	744.31	758.52	636	652	499.56	656.67
chr3:4787558-4807558	1110015O18Rik	ENSMUSG00000098659	1258.66	1107.63	1594.95	1131.76	1391.25	1369.2	825.36	1046.22
chr3:4788708-4808708	1110015O18Rik	ENSMUSG00000098659	1283.1	1214.82	1640.52	1216.04	1457.5	1460.48	857.94	1057.35
chr3:4789493-4809493	1110015O18Rik	ENSMUSG00000098659	1270.88	1262.46	1762.04	1276.24	1497.25	1460.48	847.08	1124.13
chr4:8525644-8545644	Rab2a	ENSMUSG00000047187	1393.08	988.53	1321.53	1059.52	1643	1734.32	1031.7	1113
chr3:144195220-144215220	Lmo4	ENSMUSG00000028266	1503.06	1333.92	2141.79	1384.6	2583.75	2347.2	1900.5	2103.57
chr3:144192317-144212317	Lmo4	ENSMUSG00000028266	1222	1143.36	1837.99	1011.36	2438	2021.2	1683.3	1903.23
chr3:144184818-144204818	Lmo4	ENSMUSG00000028266	1307.54	976.62	1184.82	915.04	2358.5	1838.64	1552.98	1702.89
chrX:7057519-7077519	Akap4	ENSMUSG00000050089	1038.7	1012.35	941.78	866.88	821.5	991.04	738.48	801.36
chrX:7058213-7078213	Akap4	ENSMUSG00000050089	1026.48	1036.17	987.35	854.84	795	1004.08	771.06	812.49
chr10:62889118-62909118	Tet1	ENSMUSG00000047146	1942.98	1381.56	1655.71	1577.24	1894.75	1564.8	1281.48	1335.6
chr10:62804540-62824540	Tet1	ENSMUSG00000047146	1551.94	1357.74	1519	1360.52	1497.25	1721.28	1107.72	1279.95
chr10:62855304-62875304	Tet1	ENSMUSG00000047146	1576.38	1226.73	1443.05	1119.72	1470.75	1773.44	1194.6	1168.65
chr10:62870014-62890014	Tet1	ENSMUSG00000047146	2004.08	1429.2	2278.5	1312.36	1682.75	1630	1509.54	1346.73
chr6:4892917-4912917	Ppp1r9a	ENSMUSG00000032827	2052.96	1155.27	2126.6	1228.08	1696	1916.88	1346.64	1224.3
chr6:4893018-4913018	Ppp1r9a	ENSMUSG00000032827	2040.74	1155.27	2141.79	1240.12	1709.25	1916.88	1324.92	1224.3
chr6:4893320-4913320	Ppp1r9a	ENSMUSG00000032827	2040.74	1155.27	2156.98	1252.16	1682.75	1890.8	1368.36	1235.43
chr6:4893432-4913432	Ppp1r9a	ENSMUSG00000032827	2040.74	1155.27	2172.17	1264.2	1682.75	1890.8	1379.22	1235.43
chr6:4893788-4913788	Ppp1r9a	ENSMUSG00000032827	2040.74	1119.54	2187.36	1252.16	1669.5	1929.92	1390.08	1246.56
chr6:4895416-4915416	Ppp1r9a	ENSMUSG00000032827	2089.62	1131.45	2187.36	1240.12	1656.25	1982.08	1270.62	1268.82
chr6:4896407-4916407	Ppp1r9a	ENSMUSG00000032827	1979.64	1095.72	2126.6	1204	1656.25	1916.88	1205.46	1268.82
chr6:5100659-5120659	Ppp1r9a	ENSMUSG00000032827	1368.64	1226.73	1594.95	1143.8	1232.25	1799.52	792.78	1279.95
chr6:5103459-5123459	Ppp1r9a	ENSMUSG00000032827	1209.78	1131.45	1488.62	1107.68	1099.75	1695.2	738.48	1146.39
chr6:124653027-124673027	Lpcat3	ENSMUSG00000004270	1356.42	1000.44	1762.04	1276.24	1629.75	1251.84	1042.56	1179.78
chr6:124653172-124673172	Lpcat3	ENSMUSG00000004270	1356.42	1000.44	1777.23	1252.16	1616.5	1238.8	1042.56	1168.65
chr6:124691419-124711419	Lpcat3	ENSMUSG00000004270	1148.68	952.8	1291.15	951.16	1311.75	1356.16	803.64	934.92
chr6:124692257-124712257	Lpcat3	ENSMUSG00000004270	1136.46	940.89	1321.53	987.28	1285.25	1382.24	781.92	979.44
chr6:124692755-124712755	Lpcat3	ENSMUSG00000004270	1148.68	940.89	1367.1	999.32	1285.25	1408.32	803.64	1046.22
chr6:124693005-124713005	Lpcat3	ENSMUSG00000004270	1160.9	940.89	1367.1	987.28	1298.5	1434.4	781.92	1079.61
chr11:73340839-73360839	Olfr20	ENSMUSG00000062128	2101.84	1488.75	2506.35	1529.08	1378	1577.84	1248.9	1157.52
chr12:15806785-15826785	Trib2	ENSMUSG00000020601	1564.16	976.62	1853.18	963.2	1484	1460.48	1259.76	1202.04
chr2:86796997-86816997	Olfr141	ENSMUSG00000078420	904.28	1000.44	1200.01	842.8	901	860.64	847.08	779.1
chr1:53051640-53071640	Mstn	ENSMUSG00000026100	2248.48	1834.14	2567.11	1577.24	1921.25	2334.16	1965.66	1970.01
chr6:41958140-41978140	Sval3	ENSMUSG00000062833	1050.92	1333.92	1260.77	987.28	1404.5	1382.24	792.78	890.4
chr15:78234801-78254801	Ncf4	ENSMUSG00000071715	2725.06	2751.21	2400.02	3383.24	3074	2947.04	2226.3	3016.23
chr15:78243032-78263032	Ncf4	ENSMUSG00000071715	2431.78	2358.18	2141.79	2985.92	3100.5	2686.24	2106.84	2971.71
chr15:78243246-78263246	Ncf4	ENSMUSG00000071715	2407.34	2370.09	2141.79	2973.88	3100.5	2699.28	2074.26	2938.32
chr15:78245452-78265452	Ncf4	ENSMUSG00000071715	2370.68	2358.18	2096.22	2805.32	3140.25	2490.64	2041.68	2860.41
chr15:78250878-78270878	Ncf4	ENSMUSG00000071715	2297.36	2036.61	2172.17	2432.08	2795.75	2464.56	1943.94	2604.42
chr2:88841952-88861952	Olfr1204	ENSMUSG00000061798	794.3	809.88	926.59	758.52	834.75	847.6	445.26	767.97
chr17:31502268-31522268	Wdr4	ENSMUSG00000024037	1148.68	964.71	1139.25	999.32	1656.25	1343.12	1151.16	1257.69
chr17:31502751-31522751	Wdr4	ENSMUSG00000024037	1148.68	988.53	1139.25	987.28	1643	1317.04	1140.3	1224.3
chr17:31491293-31511293	Wdr4	ENSMUSG00000024037	1002.04	845.61	1093.68	878.92	1285.25	1251.84	988.26	1235.43
chr17:31493579-31513579	Wdr4	ENSMUSG00000024037	1002.04	881.34	1063.3	854.84	1470.75	1199.68	1075.14	1268.82
chr17:31499912-31519912	Wdr4	ENSMUSG00000024037	1050.92	952.8	1200.01	951.16	1537	1317.04	1140.3	1246.56
chr17:31509965-31529965	Wdr4	ENSMUSG00000024037	1185.34	988.53	1184.82	830.76	1802	1447.44	1031.7	1302.21
chr4:58543357-58563357	Lpar1	ENSMUSG00000038668	2016.3	1226.73	1503.81	1276.24	2146.5	1812.56	1802.76	1669.5
chr4:58543553-58563553	Lpar1	ENSMUSG00000038668	2028.52	1238.64	1519	1288.28	2146.5	1786.48	1759.32	1669.5
chr4:58489403-58509403	Lpar1	ENSMUSG00000038668	1490.84	1191	1929.13	963.2	1510.5	1916.88	1683.3	1368.99
chr4:58538401-58558401	Lpar1	ENSMUSG00000038668	2052.96	1131.45	1443.05	1191.96	2358.5	2021.2	1759.32	1814.19
chr4:58543898-58563898	Lpar1	ENSMUSG00000038668	2028.52	1262.46	1519	1312.36	2212.75	1825.6	1770.18	1736.28
chr4:58543184-58563184	Lpar1	ENSMUSG00000038668	1979.64	1179.09	1503.81	1264.2	2173	1799.52	1835.34	1669.5
chr4:125056672-125076672	Snip1	ENSMUSG00000050213	1075.36	774.15	1032.92	806.68	1497.25	1512.64	955.68	1057.35
chr9:49071260-49091260	Tmprss5	ENSMUSG00000032268	1026.48	678.87	1306.34	830.76	1205.75	1304	868.8	1079.61
chr9:49092728-49112728	Tmprss5	ENSMUSG00000032268	1319.76	1000.44	1458.24	999.32	1285.25	1473.52	1075.14	1469.16
chr9:49096080-49116080	Tmprss5	ENSMUSG00000032268	1515.28	1095.72	1458.24	999.32	1245.5	1486.56	1064.28	1469.16
chr9:49099002-49119002	Tmprss5	ENSMUSG00000032268	1588.6	1179.09	1458.24	1119.72	1285.25	1460.48	1118.58	1380.12
chr2:38329281-38349281	Lhx2	ENSMUSG00000000247	12000	10492.7	14309	13400.5	8493.25	9545.28	7754.04	9360.33
chr2:38329488-38349488	Lhx2	ENSMUSG00000000247	12012.3	10599.9	14400.1	13557	8519.75	9584.4	7830.06	9404.85
chr2:38331092-38351092	Lhx2	ENSMUSG00000000247	13209.8	11790.9	15797.6	14737	9155.75	10223.4	8514.24	10039.3
chr2:38340759-38360759	Lhx2	ENSMUSG00000000247	15580.5	14411.1	17863.4	19312.2	11858.8	12427.1	10762.3	12977.6
chr2:38341768-38361768	Lhx2	ENSMUSG00000000247	15262.8	14220.5	17392.5	18818.5	11646.8	12218.5	10805.7	12766.1
chr2:38342532-38362532	Lhx2	ENSMUSG00000000247	15262.8	14208.6	17255.8	18674	11752.8	12218.5	10827.4	12910.8
chr2:38343802-38363802	Lhx2	ENSMUSG00000000247	14700.7	13589.3	16557.1	18156.3	11580.5	12009.8	10512.5	12610.3
chr6:144011908-144031908	Sox5os1	ENSMUSG00000087302	1551.94	1131.45	1625.33	1191.96	1709.25	1838.64	1324.92	1524.81
chr4:53001880-53021880	Nipsnap3b	ENSMUSG00000015247	1551.94	1381.56	1898.75	1565.2	1590	1564.8	1075.14	1380.12
chr4:53010976-53030976	Nipsnap3b	ENSMUSG00000015247	1209.78	1095.72	1260.77	1216.04	1603.25	1577.84	879.66	1357.86
chr7:104119826-104139826	4931431F19Rik	ENSMUSG00000055643	501.02	619.32	713.93	397.32	596.25	1030.16	532.14	601.02
chr19:29037961-29057961	Ak3	ENSMUSG00000024782	1429.74	988.53	1731.66	1059.52	1590	1447.44	1096.86	1279.95
chr19:29017244-29037244	Ak3	ENSMUSG00000024782	1124.24	1155.27	1412.67	1011.36	1510.5	1577.84	847.08	1023.96
chr15:60815080-60835080	Fam84b	ENSMUSG00000072568	1808.56	1214.82	1625.33	1517.04	2173	2295.04	1933.08	1780.8
chr15:60843778-60863778	Fam84b	ENSMUSG00000072568	1869.66	1453.02	2339.26	1613.36	1908	2229.84	1607.28	1769.67
chr6:131533762-131553762	5430401F13Rik	ENSMUSG00000094113	134.42	190.56	136.71	192.64	159	286.88	97.74	189.21
chr6:131476400-131496400	5430401F13Rik	ENSMUSG00000094113	525.46	452.58	607.6	505.68	556.5	599.84	282.36	445.2
chr18:65420963-65440963	Malt1	ENSMUSG00000032688	1698.58	1036.17	1686.09	1155.84	1364.75	1434.4	1020.84	1190.91
chr6:72335184-72355184	Usp39	ENSMUSG00000056305	1295.32	1000.44	1351.91	1131.76	1457.5	1577.84	781.92	1101.87
chr6:72323368-72343368	Usp39	ENSMUSG00000056305	1050.92	917.07	1048.11	927.08	1378	1199.68	705.9	1135.26
chr7:34011483-34031483	Scgb1b27	ENSMUSG00000066583	843.18	750.33	637.98	541.8	1192.5	912.8	814.5	934.92
chr13:29845647-29865647	Cdkal1	ENSMUSG00000006191	1478.62	1119.54	1686.09	1276.24	1550.25	1734.32	1172.88	1202.04
chr13:29464607-29484607	Cdkal1	ENSMUSG00000006191	1160.9	1274.37	1427.86	915.04	1351.5	1525.68	966.54	1101.87
chr13:29507454-29527454	Cdkal1	ENSMUSG00000006191	1160.9	1000.44	1215.2	975.24	1113	1317.04	988.26	1213.17
chr13:29845431-29865431	Cdkal1	ENSMUSG00000006191	1441.96	1119.54	1640.52	1276.24	1523.75	1721.28	1162.02	1213.17
chr8:20934748-20954748	AY761185	ENSMUSG00000079120	733.2	738.42	1032.92	662.2	874.5	1212.72	781.92	779.1
chr7:92659933-92679933	Pcf11	ENSMUSG00000041328	1723.02	1143.36	2096.22	1324.4	1457.5	1499.6	1270.62	1391.25
chr7:92653537-92673537	Pcf11	ENSMUSG00000041328	1234.22	917.07	1443.05	1179.92	1325	1486.56	1009.98	1213.17
chr7:92638209-92658209	Pcf11	ENSMUSG00000041328	1136.46	845.61	1230.39	686.28	887.75	1330.08	944.82	946.05
chr3:38474844-38494844	Ankrd50	ENSMUSG00000044864	1454.18	1250.55	1549.38	1107.68	1484	1512.64	1324.92	1335.6
chr3:38473091-38493091	Ankrd50	ENSMUSG00000044864	1441.96	1262.46	1458.24	1143.8	1523.75	1408.32	1335.78	1346.73
chr3:38445557-38465557	Ankrd50	ENSMUSG00000044864	1222	690.78	1260.77	818.72	1550.25	1473.52	1096.86	1035.09
chr11:74197214-74217214	Olfr43	ENSMUSG00000070377	757.64	762.24	1184.82	614.04	1272	1343.12	879.66	946.05
chr7:10095659-10115659	Vmn2r51	ENSMUSG00000058685	415.48	512.13	546.84	264.88	291.5	534.64	336.66	411.81
chr2:111635995-111655995	Olfr1298	ENSMUSG00000096853	415.48	440.67	531.65	541.8	503.5	730.24	412.68	511.98
chr5:145335279-145355279	Cyp3a57	ENSMUSG00000070419	1014.26	869.43	1063.3	806.68	1258.75	1264.88	1009.98	990.57
chr8:119595222-119615222	Taf1c	ENSMUSG00000031832	1845.22	1393.47	1853.18	1228.08	2292.25	1577.84	1444.38	1636.11
chr8:119589845-119609845	Taf1c	ENSMUSG00000031832	1515.28	1024.26	1594.95	1047.48	1550.25	1238.8	1064.28	1346.73
chr8:119590713-119610713	Taf1c	ENSMUSG00000031832	1503.06	1012.35	1488.62	999.32	1656.25	1304	1042.56	1302.21
chr8:119591578-119611578	Taf1c	ENSMUSG00000031832	1490.84	1131.45	1412.67	1095.64	1735.75	1395.28	1096.86	1346.73
chr6:38423950-38443950	Ubn2	ENSMUSG00000038538	1625.26	952.8	1701.28	854.84	1311.75	1708.24	1075.14	1391.25
chr6:38424173-38444173	Ubn2	ENSMUSG00000038538	1613.04	952.8	1731.66	854.84	1298.5	1721.28	1064.28	1391.25
chr6:38430533-38450533	Ubn2	ENSMUSG00000038538	1393.08	928.98	1534.19	854.84	1258.75	1460.48	836.22	1291.08
chr6:38481004-38501004	Ubn2	ENSMUSG00000038538	1124.24	893.25	1321.53	987.28	1311.75	1577.84	857.94	1068.48
chr6:38453741-38473741	Ubn2	ENSMUSG00000038538	1038.7	988.53	1443.05	830.76	980.5	1238.8	825.36	868.14
chr6:38474093-38494093	Ubn2	ENSMUSG00000038538	1136.46	917.07	1200.01	806.68	1179.25	1773.44	1031.7	1001.7
chr6:38452803-38472803	Ubn2	ENSMUSG00000038538	928.72	1071.9	1443.05	854.84	940.75	1251.84	771.06	890.4
chr6:38473147-38493147	Ubn2	ENSMUSG00000038538	1173.12	845.61	1260.77	794.64	1192.5	1656.08	999.12	979.44
chr6:39371175-39391175	Rab19	ENSMUSG00000029923	1600.82	1345.83	1807.61	1143.8	1616.5	1512.64	1194.6	1279.95
chr11:121150271-121170271	Uts2r	ENSMUSG00000039321	5755.62	3870.75	6319.04	4466.84	4982	3664.24	3464.34	3862.11
chr2:25597892-25617892	Fcnaos	ENSMUSG00000052403	2725.06	2108.07	2931.67	2034.76	2875.25	2594.96	2367.48	2437.47
chr2:25606007-25626007	Fcnaos	ENSMUSG00000052403	3226.08	2536.83	3615.22	2684.92	3723.25	3142.64	2791.02	3038.49
chr2:25620673-25640673	Fcnaos	ENSMUSG00000052403	2334.02	1834.14	2308.88	2034.76	2597	2255.92	1759.32	1925.49
chr2:25617670-25637670	Fcnaos	ENSMUSG00000052403	2431.78	2000.88	2643.06	2263.52	2862	2673.2	2019.96	2226
chr11:120598477-120618477	Npb	ENSMUSG00000044034	1307.54	976.62	1124.06	903	1629.75	1799.52	944.82	1446.9
chr7:127396822-127416822	Zfp764	ENSMUSG00000045757	1405.3	1191	1382.29	1071.56	1603.25	1225.76	955.68	957.18
chr13:67803740-67823740	Zfp273	ENSMUSG00000030446	965.38	631.23	1184.82	794.64	795	1108.4	716.76	734.58
chr11:76837018-76857018	Cpd	ENSMUSG00000020841	1796.34	1250.55	1959.51	1300.32	2159.75	2242.88	1281.48	1791.93
chr11:76781022-76801022	Cpd	ENSMUSG00000020841	1234.22	1071.9	1139.25	963.2	1258.75	1460.48	879.66	1213.17
chr11:76798826-76818826	Cpd	ENSMUSG00000020841	1148.68	1000.44	1397.48	782.6	1364.75	1656.08	1107.72	1168.65
chr1:85579191-85599191	Sp110	ENSMUSG00000070034	61.1	83.37	15.19	48.16	106	182.56	54.3	55.65
chr1:85588817-85608817	Sp110	ENSMUSG00000070034	24.44	71.46	45.57	36.12	66.25	169.52	76.02	111.3
chr1:85574278-85594278	Sp110	ENSMUSG00000070034	36.66	59.55	30.38	48.16	106	156.48	54.3	66.78
chr11:101357561-101377561	G6pc	ENSMUSG00000078650	3458.26	2715.48	3265.85	3094.28	3127	2594.96	2552.1	2437.47
chr2:114003619-114023619	Gjd2	ENSMUSG00000068615	5181.28	4859.28	5589.92	4972.52	4067.75	4303.2	3431.76	3450.3
chr8:123505455-123525455	Dbndd1	ENSMUSG00000031970	3482.7	1679.31	2931.67	2191.28	2544	2725.36	2237.16	2337.3
chr5:147312440-147332440	Urad	ENSMUSG00000075543	6843.2	5823.99	7017.78	6947.08	5750.5	5620.24	4854.42	5865.51
chr12:69286681-69306681	Klhdc2	ENSMUSG00000020978	1050.92	1131.45	1169.63	903	1232.25	1186.64	825.36	957.18
chr12:69292401-69312401	Klhdc2	ENSMUSG00000020978	1075.36	940.89	926.59	746.48	993.75	1030.16	673.32	868.14
chr2:74702054-74722054	Hoxd3os1	ENSMUSG00000052371	9079.46	8348.91	11559.6	10366.4	6996	8163.04	7254.48	9015.3
chr2:74702526-74722526	Hoxd3os1	ENSMUSG00000052371	9091.68	8551.38	11817.8	10547	7088.75	8215.2	7287.06	9104.34
chr2:74705996-74725996	Hoxd3os1	ENSMUSG00000052371	9421.62	8432.28	11559.6	10619.3	7605.5	8371.68	7330.5	9237.9
chr2:74706130-74726130	Hoxd3os1	ENSMUSG00000052371	9433.84	8408.46	11498.8	10523	7618.75	8384.72	7341.36	9215.64
chr19:41583363-41603363	AI606181	ENSMUSG00000074873	1723.02	1000.44	1291.15	1167.88	1749	1786.48	1259.76	1480.29
chr4:59905056-59925056	Slc46a2	ENSMUSG00000028386	3164.98	2489.19	3265.85	2468.2	3007.75	2216.8	2258.88	2148.09
chr1:18227443-18247443	Defb18	ENSMUSG00000073735	1209.78	1607.85	1443.05	1480.92	1325	1603.92	825.36	1113
chr3:94648871-94668871	Tuft1	ENSMUSG00000005968	513.24	345.39	562.03	288.96	675.75	560.72	499.56	278.25
chr3:94605301-94625301	Tuft1	ENSMUSG00000005968	1319.76	786.06	1200.01	987.28	1338.25	1251.84	1053.42	1079.61
chr2:30038881-30058881	Wdr34	ENSMUSG00000039715	1136.46	1012.35	1397.48	878.92	1404.5	1369.2	1064.28	1291.08
chr2:30022505-30042505	Wdr34	ENSMUSG00000039715	1112.02	905.16	1154.44	987.28	1311.75	1434.4	825.36	1313.34
chr2:30025046-30045046	Wdr34	ENSMUSG00000039715	1063.14	821.79	1230.39	878.92	1325	1369.2	890.52	1279.95
chr5:26029506-26049506	Speer4a	ENSMUSG00000073119	85.54	107.19	182.28	108.36	159	104.32	97.74	189.21
chr3:3498030-3518030	Hnf4g	ENSMUSG00000017688	1686.36	1667.4	1959.51	1565.2	1510.5	1864.72	1314.06	1291.08
chr3:3624150-3644150	Hnf4g	ENSMUSG00000017688	1124.24	1202.91	1655.71	1179.92	1139.5	1356.16	868.8	845.88
chr10:127280774-127300774	Ddit3	ENSMUSG00000025408	1173.12	833.7	1032.92	794.64	1285.25	1369.2	814.5	1146.39
chr14:8248832-8268832	Acox2	ENSMUSG00000021751	2615.08	2167.62	2840.53	2119.04	2769.25	2581.92	2508.66	2036.79
chr14:8249353-8269353	Acox2	ENSMUSG00000021751	2541.76	2024.7	2779.77	2070.88	2650	2490.64	2454.36	1970.01
chr14:8236403-8256403	Acox2	ENSMUSG00000021751	2285.14	2143.8	2308.88	2046.8	3087.25	2555.84	2356.62	2226
chr14:8243522-8263522	Acox2	ENSMUSG00000021751	2761.72	2429.64	2764.58	2456.16	3272.75	2816.64	2758.44	2493.12
chr14:8247871-8267871	Acox2	ENSMUSG00000021751	2590.64	2155.71	2840.53	2179.24	2954.75	2608	2541.24	2170.35
chr14:8248154-8268154	Acox2	ENSMUSG00000021751	2627.3	2143.8	2855.72	2143.12	2875.25	2608	2530.38	2070.18
chr14:8246934-8266934	Acox2	ENSMUSG00000021751	2602.86	2250.99	2779.77	2275.56	3034.25	2647.12	2606.4	2203.74
chrX:153027575-153047575	Mageh1	ENSMUSG00000047238	488.8	464.49	470.89	565.88	636	547.68	369.24	400.68
chr6:144713565-144733565	Sox5os5	ENSMUSG00000086731	1723.02	1488.75	2187.36	1468.88	2146.5	2216.8	1531.26	1869.84
chr13:34152964-34172964	Psmg4	ENSMUSG00000071451	928.72	607.41	805.07	662.2	834.75	978	532.14	678.93
chr2:88140017-88160017	Olfr1167	ENSMUSG00000100899	549.9	547.86	729.12	421.4	463.75	638.96	434.4	445.2
chr5:25091458-25111458	2900005J15Rik	ENSMUSG00000043833	2456.22	1679.31	2764.58	1505	2451.25	2125.52	2128.56	2148.09
chr5:25090983-25110983	2900005J15Rik	ENSMUSG00000043833	2468.44	1607.85	2643.06	1468.88	2424.75	2138.56	2106.84	2092.44
chr5:51543921-51563921	Ppargc1a	ENSMUSG00000029167	1979.64	1988.97	2688.63	1986.6	2742.75	2321.12	2139.42	2214.87
chr5:51557725-51577725	Ppargc1a	ENSMUSG00000029167	1820.78	1726.95	2278.5	1854.16	1629.75	1916.88	1629	1569.33
chr4:124884782-124904782	1700125G02Rik	ENSMUSG00000085263	5572.32	5121.3	6243.09	6284.88	5061.5	4459.68	4061.64	4429.74
chrX:152332425-152352425	Tspyl2	ENSMUSG00000041096	525.46	500.22	637.98	397.32	596.25	625.92	412.68	434.07
chrX:152331844-152351844	Tspyl2	ENSMUSG00000041096	562.12	500.22	653.17	385.28	622.75	625.92	390.96	400.68
chr13:58600877-58620877	Slc28a3	ENSMUSG00000021553	3238.3	2620.2	3205.09	2588.6	3113.75	2920.96	2606.4	2660.07
chr13:58548267-58568267	Slc28a3	ENSMUSG00000021553	2615.08	2179.53	2719.01	2058.84	2809	2203.76	1933.08	1958.88
chr11:65778297-65798297	Map2k4	ENSMUSG00000033352	1063.14	952.8	1032.92	890.96	1113	1577.84	1053.42	1035.09
chr11:65709603-65729603	Map2k4	ENSMUSG00000033352	1344.2	881.34	1367.1	589.96	1232.25	1382.24	890.52	1012.83
chr11:65687014-65707014	Map2k4	ENSMUSG00000033352	1160.9	881.34	1260.77	939.12	1046.75	1264.88	749.34	912.66
chr11:65735838-65755838	Map2k4	ENSMUSG00000033352	1026.48	1024.26	1260.77	890.96	1179.25	1317.04	847.08	957.18
chr7:42495726-42515726	Zfp141	ENSMUSG00000092416	757.64	774.15	865.83	674.24	1219	1056.24	890.52	767.97
chr7:42467363-42487363	Zfp141	ENSMUSG00000092416	806.52	714.6	789.88	758.52	728.75	1056.24	532.14	968.31
chr7:42479951-42499951	Zfp141	ENSMUSG00000092416	745.42	655.05	820.26	686.28	1099.75	1004.08	662.46	1079.61
chr7:42491407-42511407	Zfp141	ENSMUSG00000092416	708.76	643.14	835.45	686.28	1166	964.96	814.5	857.01
chr2:133542159-133562159	Bmp2	ENSMUSG00000027358	5107.96	3775.47	4632.95	4033.4	4107.5	3977.2	3464.34	3928.89
chr5:136028496-136048496	Upk3b	ENSMUSG00000042985	1649.7	940.89	1351.91	999.32	1616.5	1277.92	1020.84	1202.04
chr6:71533797-71553797	Chmp3	ENSMUSG00000053119	1160.9	976.62	1716.47	818.72	1457.5	1330.08	977.4	1079.61
chr6:71533917-71553917	Chmp3	ENSMUSG00000053119	1148.68	976.62	1731.66	842.8	1457.5	1343.12	977.4	1079.61
chr6:71534353-71554353	Chmp3	ENSMUSG00000053119	1124.24	976.62	1686.09	866.88	1378	1290.96	977.4	1057.35
chr6:71567589-71587589	Chmp3	ENSMUSG00000053119	1075.36	976.62	1215.2	866.88	1205.75	1408.32	847.08	968.31
chr2:168220622-168240622	Mocs3	ENSMUSG00000074576	1356.42	893.25	1108.87	1095.64	1722.5	1486.56	1118.58	1591.59
chr1:53303624-53323624	Osgepl1	ENSMUSG00000026096	1075.36	1155.27	956.97	782.6	954	1173.6	792.78	779.1
chr1:53309709-53329709	Osgepl1	ENSMUSG00000026096	1063.14	1119.54	1032.92	878.92	1033.5	1304	716.76	868.14
chr6:125152527-125172527	Gapdh	ENSMUSG00000057666	989.82	857.52	1139.25	999.32	1258.75	1695.2	847.08	1302.21
chr6:125156467-125176467	Gapdh	ENSMUSG00000057666	977.6	845.61	1093.68	939.12	1404.5	1616.96	890.52	1302.21
chr6:125155773-125175773	Gapdh	ENSMUSG00000057666	1038.7	869.43	1169.63	951.16	1378	1630	890.52	1335.6
chr6:125155576-125175576	Gapdh	ENSMUSG00000057666	1038.7	881.34	1169.63	939.12	1378	1643.04	890.52	1346.73
chr6:125153339-125173339	Gapdh	ENSMUSG00000057666	977.6	881.34	1169.63	951.16	1232.25	1577.84	803.64	1279.95
chr6:125154916-125174916	Gapdh	ENSMUSG00000057666	1002.04	881.34	1169.63	939.12	1325	1603.92	868.8	1324.47
chr6:83125463-83145463	Rtkn	ENSMUSG00000034930	1539.72	1083.81	1139.25	1071.56	1722.5	1460.48	1020.84	1569.33
chr6:83125812-83145812	Rtkn	ENSMUSG00000034930	1515.28	1059.99	1139.25	1083.6	1749	1460.48	1009.98	1591.59
chr6:83127089-83147089	Rtkn	ENSMUSG00000034930	1478.62	1095.72	1139.25	1035.44	1894.75	1434.4	966.54	1591.59
chr6:83132392-83152392	Rtkn	ENSMUSG00000034930	1515.28	1048.08	1048.11	1107.68	1961	1577.84	847.08	1491.42
chr6:83132564-83152564	Rtkn	ENSMUSG00000034930	1503.06	1048.08	1032.92	1095.64	1855	1577.84	836.22	1480.29
chr6:83140755-83160755	Rtkn	ENSMUSG00000034930	1527.5	1036.17	1124.06	1083.6	1722.5	1564.8	879.66	1458.03
chr2:25245383-25265383	Ndor1	ENSMUSG00000006471	1160.9	928.98	1093.68	758.52	1166	1225.76	933.96	1302.21
chr2:25237986-25257986	Ndor1	ENSMUSG00000006471	2040.74	1191	1807.61	1396.64	1828.5	1343.12	1357.5	1402.38
chr2:25238471-25258471	Ndor1	ENSMUSG00000006471	1955.2	1179.09	1807.61	1372.56	1788.75	1290.96	1303.2	1391.25
chr2:25240342-25260342	Ndor1	ENSMUSG00000006471	1942.98	1274.37	1853.18	1264.2	1682.75	1251.84	1324.92	1402.38
chr2:25245261-25265261	Ndor1	ENSMUSG00000006471	1173.12	928.98	1078.49	746.48	1166	1238.8	944.82	1313.34
chr2:25246022-25266022	Ndor1	ENSMUSG00000006471	1136.46	964.71	1093.68	782.6	1179.25	1238.8	923.1	1257.69
chr15:89467425-89487425	Arsa	ENSMUSG00000022620	1564.16	1024.26	1822.8	1131.76	1762.25	1656.08	1650.72	1535.94
chr15:89466113-89486113	Arsa	ENSMUSG00000022620	1588.6	1071.9	1746.85	1107.68	1828.5	1734.32	1574.7	1624.98
chr15:89464271-89484271	Arsa	ENSMUSG00000022620	1710.8	1286.28	1883.56	1143.8	1934.5	1721.28	1650.72	1758.54
chrX:20921555-20941555	Cfp	ENSMUSG00000001128	598.78	500.22	562.03	529.76	569.75	704.16	423.54	601.02
chrX:20917614-20937614	Cfp	ENSMUSG00000001128	1014.26	714.6	1397.48	830.76	1060	860.64	847.08	812.49
chr5:138011276-138031276	Smok3a	ENSMUSG00000075599	354.38	357.3	394.94	385.28	583	469.44	477.84	467.46
chr5:138011429-138031429	Smok3a	ENSMUSG00000075599	354.38	333.48	379.75	373.24	569.75	469.44	456.12	456.33
chr1:121518465-121538465	Htr5b	ENSMUSG00000050534	4044.82	3096.6	4131.68	3335.08	3604	2999.2	2801.88	2648.94
chr11:101438407-101458407	Ifi35	ENSMUSG00000010358	1087.58	702.69	1002.54	830.76	1033.5	1147.52	651.6	1057.35
chr11:101438570-101458570	Ifi35	ENSMUSG00000010358	1099.8	702.69	1002.54	842.8	1033.5	1160.56	651.6	1101.87
chr6:52703729-52723729	Tax1bp1	ENSMUSG00000004535	1759.68	1214.82	2263.31	1661.52	1590	1564.8	1205.46	1324.47
chr6:52704219-52724219	Tax1bp1	ENSMUSG00000004535	1710.8	1191	2232.93	1601.32	1576.75	1499.6	1172.88	1268.82
chr6:52704350-52724350	Tax1bp1	ENSMUSG00000004535	1698.58	1191	2187.36	1601.32	1523.75	1486.56	1172.88	1291.08
chr6:52730877-52750877	Tax1bp1	ENSMUSG00000004535	1173.12	988.53	1215.2	999.32	1113	1317.04	771.06	934.92
chr6:52747475-52767475	Tax1bp1	ENSMUSG00000004535	1222	964.71	1306.34	746.48	821.5	1304	955.68	1023.96
chr9:7863024-7883024	Birc3	ENSMUSG00000032000	1148.68	750.33	1200.01	915.04	1232.25	1356.16	1107.72	1235.43
chr9:7850326-7870326	Birc3	ENSMUSG00000032000	916.5	714.6	1200.01	626.08	927.5	1264.88	1009.98	1213.17
chr9:7863170-7883170	Birc3	ENSMUSG00000032000	1148.68	750.33	1215.2	915.04	1245.5	1343.12	1096.86	1224.3
chr9:7862857-7882857	Birc3	ENSMUSG00000032000	1148.68	750.33	1200.01	915.04	1258.75	1369.2	1107.72	1235.43
chr2:84649079-84669079	Btbd18	ENSMUSG00000086598	1063.14	1024.26	1564.57	951.16	1192.5	1199.68	738.48	834.75
chr2:84649546-84669546	Btbd18	ENSMUSG00000086598	1050.92	1000.44	1579.76	951.16	1205.75	1238.8	749.34	834.75
chr1:75123890-75143890	Slc23a3	ENSMUSG00000026205	1331.98	1179.09	1412.67	1312.36	1802	2060.32	1096.86	1869.84
chr1:75123546-75143546	Slc23a3	ENSMUSG00000026205	1344.2	1167.18	1443.05	1324.4	1802	2086.4	1107.72	1892.1
chr14:4324763-4344763	2610042L04Rik	ENSMUSG00000079388	109.98	35.73	60.76	168.56	92.75	78.24	86.88	100.17
chr14:4329563-4349563	2610042L04Rik	ENSMUSG00000079388	122.2	35.73	60.76	180.6	79.5	65.2	76.02	111.3
chr1:17135362-17155362	Gdap1	ENSMUSG00000025777	1527.5	1298.19	1701.28	1444.8	1404.5	1630	1129.44	1302.21
chr1:17135468-17155468	Gdap1	ENSMUSG00000025777	1539.72	1298.19	1746.85	1444.8	1444.25	1643.04	1140.3	1302.21
chr1:17148370-17168370	Gdap1	ENSMUSG00000025777	2028.52	2000.88	2263.31	2034.76	1735.75	2047.28	1335.78	1636.11
chr4:124840679-124860679	Yrdc	ENSMUSG00000028889	1173.12	702.69	1078.49	842.8	1364.75	1512.64	695.04	1413.51
chr4:124841351-124861351	Yrdc	ENSMUSG00000028889	1429.74	905.16	1351.91	1107.68	1603.25	1760.4	923.1	1647.24
chr4:124841895-124861895	Yrdc	ENSMUSG00000028889	1857.44	1131.45	1716.47	1529.08	1908	1995.12	1151.16	1992.27
chr6:127099550-127119550	9630033F20Rik	ENSMUSG00000038028	2004.08	1250.55	2035.46	1625.4	1709.25	1721.28	1390.08	1458.03
chr17:34949238-34969238	Hspa1b	ENSMUSG00000090877	1148.68	797.97	1154.44	866.88	1510.5	912.8	1031.7	1224.3
chr7:10739538-10759538	Vmn1r71	ENSMUSG00000059206	965.38	845.61	1564.57	674.24	927.5	1004.08	836.22	923.79
chr13:22209820-22229820	Vmn1r193	ENSMUSG00000046932	659.88	750.33	911.4	614.04	1126.25	730.24	847.08	857.01
chr1:63103078-63123078	Ino80dos	ENSMUSG00000084799	1136.46	893.25	1200.01	927.08	1232.25	1382.24	836.22	1135.26
chr1:63104096-63124096	Ino80dos	ENSMUSG00000084799	1087.58	845.61	1245.58	890.96	1245.5	1382.24	792.78	1179.78
chr1:63104471-63124471	Ino80dos	ENSMUSG00000084799	1099.8	845.61	1291.15	890.96	1272	1408.32	825.36	1202.04
chr1:63104740-63124740	Ino80dos	ENSMUSG00000084799	1112.02	845.61	1306.34	903	1232.25	1369.2	825.36	1190.91
chr19:37424810-37444810	Hhex	ENSMUSG00000024986	6830.98	4847.37	8384.88	6236.72	4438.75	4981.28	4550.34	4607.82
chr19:37426739-37446739	Hhex	ENSMUSG00000024986	6928.74	4883.1	8536.78	6296.92	4412.25	4942.16	4485.18	4552.17
chr2:107049656-107069656	Fshb	ENSMUSG00000027120	1466.4	1333.92	1868.37	1204	1603.25	1929.92	1064.28	1313.34
chr18:12589926-12609926	Ttc39c	ENSMUSG00000024424	1991.86	1191	1792.42	1444.8	1947.75	1577.84	1390.08	1446.9
chr18:12633344-12653344	Ttc39c	ENSMUSG00000024424	1808.56	1131.45	1762.04	1167.88	2014	1903.84	1335.78	1669.5
chr18:12724705-12744705	Ttc39c	ENSMUSG00000024424	965.38	881.34	1139.25	999.32	1033.5	1486.56	857.94	1246.56
chr2:25262478-25282478	Anapc2	ENSMUSG00000026965	1331.98	1012.35	1108.87	890.96	1378	1564.8	847.08	1435.77
chr2:25262595-25282595	Anapc2	ENSMUSG00000026965	1307.54	1024.26	1108.87	890.96	1378	1564.8	857.94	1446.9
chr2:25263478-25283478	Anapc2	ENSMUSG00000026965	1283.1	1048.08	1108.87	878.92	1364.75	1499.6	847.08	1357.86
chr2:25268993-25288993	Anapc2	ENSMUSG00000026965	1258.66	964.71	1200.01	770.56	1656.25	1356.16	814.5	1502.55
chr1:83050930-83070930	Krtap28-13	ENSMUSG00000101315	1979.64	1857.96	2339.26	1974.56	2239.25	2073.36	1672.44	1569.33
chr12:40124228-40144228	Scin	ENSMUSG00000002565	3336.06	2489.19	3189.9	2492.28	2517.5	2542.8	1954.8	2292.78
chr1:160067918-160087918	4930562F07Rik	ENSMUSG00000026729	1625.26	1286.28	1306.34	975.24	1391.25	1903.84	1020.84	1302.21
chr14:20693027-20713027	Chchd1	ENSMUSG00000063787	1160.9	893.25	1245.58	999.32	1192.5	1669.12	977.4	1168.65
chr16:37644453-37664453	Ndufb4	ENSMUSG00000022820	1270.88	917.07	1443.05	975.24	1364.75	1421.36	868.8	1257.69
chr16:37639359-37659359	Ndufb4	ENSMUSG00000022820	1014.26	988.53	1275.96	830.76	1258.75	1434.4	814.5	1113
chr13:49238294-49258294	Susd3	ENSMUSG00000021384	4203.68	2703.57	4572.19	3250.8	4187	3494.72	3268.86	3316.74
chr13:49238706-49258706	Susd3	ENSMUSG00000021384	4252.56	2751.21	4648.14	3238.76	4147.25	3507.76	3334.02	3294.48
chr13:49238154-49258154	Susd3	ENSMUSG00000021384	4203.68	2691.66	4511.43	3226.72	4173.75	3507.76	3258	3294.48
chr13:49232900-49252900	Susd3	ENSMUSG00000021384	3519.36	2274.81	4253.2	2817.36	3961.75	3194.8	3073.38	3149.79
chr13:49230618-49250618	Susd3	ENSMUSG00000021384	3556.02	2286.72	4131.68	2901.64	3802.75	3194.8	3029.94	3071.88
chr2:111654228-111674228	Olfr1299	ENSMUSG00000074957	867.62	690.78	987.35	866.88	768.5	1108.4	825.36	667.8
chr2:69811944-69831944	Klhl23	ENSMUSG00000042155	2175.16	1726.95	2430.4	1312.36	1603.25	2047.28	1455.24	1680.63
chr2:69812370-69832370	Klhl23	ENSMUSG00000042155	2162.94	1679.31	2384.83	1276.24	1603.25	2073.36	1411.8	1680.63
chr2:69814354-69834354	Klhl23	ENSMUSG00000042155	1942.98	1524.48	1868.37	1179.92	1431	2008.16	1238.04	1636.11
chr13:28943713-28963713	Sox4	ENSMUSG00000076431	1283.1	964.71	1594.95	1131.76	1775.5	1838.64	1346.64	1814.19
chr6:124702336-124722336	Phb2	ENSMUSG00000004264	1490.84	952.8	1306.34	1179.92	1152.75	1434.4	890.52	1268.82
chr6:124702766-124722766	Phb2	ENSMUSG00000004264	1417.52	940.89	1306.34	1143.8	1179.25	1408.32	868.8	1279.95
chr6:124703122-124723122	Phb2	ENSMUSG00000004264	1417.52	928.98	1351.91	1155.84	1192.5	1382.24	868.8	1268.82
chr6:124705348-124725348	Phb2	ENSMUSG00000004264	1417.52	881.34	1519	1107.68	1232.25	1356.16	879.66	1335.6
chr2:158600767-158620767	Slc32a1	ENSMUSG00000037771	11890.1	10945.3	11757.1	14303.5	9381	9245.36	7189.32	9059.82
chr16:37858389-37878389	Lrrc58	ENSMUSG00000034158	1515.28	1286.28	1883.56	987.28	1391.25	2047.28	977.4	1213.17
chr16:3828975-3848975	Olfr15	ENSMUSG00000059043	2187.38	1810.32	2506.35	1721.72	1603.25	1643.04	1444.38	1847.58
chr6:30391868-30411868	Klhdc10	ENSMUSG00000029775	1368.64	940.89	1822.8	1023.4	1192.5	1212.72	1075.14	1224.3
chr6:30391998-30411998	Klhdc10	ENSMUSG00000029775	1380.86	928.98	1837.99	1023.4	1192.5	1212.72	1064.28	1224.3
chr6:30407036-30427036	Klhdc10	ENSMUSG00000029775	953.16	797.97	1200.01	915.04	1060	1421.36	684.18	1068.48
chr6:30417396-30437396	Klhdc10	ENSMUSG00000029775	1258.66	1107.63	1063.3	915.04	1258.75	1330.08	781.92	1057.35
chr6:30433770-30453770	Klhdc10	ENSMUSG00000029775	1148.68	1214.82	1063.3	746.48	1126.25	1225.76	781.92	1135.26
chr19:3378857-3398857	Mtl5	ENSMUSG00000024905	1698.58	1441.11	1594.95	1456.84	1881.5	2021.2	1292.34	1825.32
chr19:3379379-3399379	Mtl5	ENSMUSG00000024905	1613.04	1476.84	1625.33	1505	1934.5	1995.12	1335.78	1814.19
chr7:14436586-14456586	2810007J24Rik	ENSMUSG00000030378	1050.92	738.42	926.59	806.68	901	1186.64	608.16	779.1
chr7:14436769-14456769	2810007J24Rik	ENSMUSG00000030378	1038.7	738.42	926.59	806.68	887.75	1186.64	586.44	790.23
chr7:14428551-14448551	2810007J24Rik	ENSMUSG00000030378	843.18	809.88	1032.92	734.44	887.75	1121.44	673.32	879.27
chr7:29367605-29387605	Sipa1l3	ENSMUSG00000030583	928.72	1012.35	1078.49	903	1219	1017.12	901.38	1135.26
chr7:29344297-29364297	Sipa1l3	ENSMUSG00000030583	1063.14	607.41	1184.82	722.4	1113	1264.88	955.68	1079.61
chr7:29495460-29515460	Sipa1l3	ENSMUSG00000030583	1124.24	714.6	911.4	842.8	1285.25	1160.56	944.82	957.18
chr7:29318988-29338988	Sipa1l3	ENSMUSG00000030583	989.82	786.06	1124.06	830.76	1444.25	1186.64	868.8	1001.7
chr7:29357818-29377818	Sipa1l3	ENSMUSG00000030583	1148.68	952.8	1032.92	794.64	1166	1264.88	1064.28	1190.91
chr7:29331868-29351868	Sipa1l3	ENSMUSG00000030583	1148.68	643.14	1291.15	710.36	1351.5	1304	857.94	1224.3
chr7:29329063-29349063	Sipa1l3	ENSMUSG00000030583	1148.68	690.78	1291.15	746.48	1404.5	1343.12	825.36	1246.56
chr7:29357291-29377291	Sipa1l3	ENSMUSG00000030583	1112.02	964.71	1063.3	782.6	1166	1251.84	1053.42	1168.65
chr7:29367745-29387745	Sipa1l3	ENSMUSG00000030583	916.5	1012.35	1078.49	890.96	1219	1030.16	901.38	1101.87
chr7:29508612-29528612	Sipa1l3	ENSMUSG00000030583	1466.4	1036.17	1686.09	1107.68	1484	1421.36	955.68	1547.07
chr7:142522799-142542799	Mrpl23	ENSMUSG00000037772	1906.32	1691.22	2506.35	1685.6	2424.75	2438.48	1770.18	2148.09
chr7:142523012-142543012	Mrpl23	ENSMUSG00000037772	1857.44	1750.77	2460.78	1673.56	2411.5	2451.52	1791.9	2125.83
chr7:142524522-142544522	Mrpl23	ENSMUSG00000037772	1784.12	1691.22	2217.74	1613.36	2318.75	2268.96	1683.3	2070.18
chr7:142526104-142546104	Mrpl23	ENSMUSG00000037772	1674.14	1560.21	2035.46	1456.84	2133.25	2138.56	1455.24	1880.97
chr3:53031528-53051528	Lhfp	ENSMUSG00000048332	1454.18	952.8	1488.62	866.88	1364.75	1395.28	1075.14	1146.39
chr19:8957041-8977041	Eef1g	ENSMUSG00000071644	1099.8	857.52	1108.87	915.04	1311.75	1317.04	955.68	1046.22
chr19:8957570-8977570	Eef1g	ENSMUSG00000071644	1112.02	905.16	1124.06	939.12	1311.75	1304	912.24	1057.35
chr19:8958216-8978216	Eef1g	ENSMUSG00000071644	1112.02	869.43	1139.25	939.12	1338.25	1290.96	901.38	1035.09
chr19:8962404-8982404	Eef1g	ENSMUSG00000071644	1160.9	738.42	1230.39	927.08	1285.25	1277.92	814.5	1046.22
chr7:78773119-78793119	Mrps11	ENSMUSG00000030611	1368.64	1024.26	1032.92	915.04	1126.25	1043.2	868.8	1146.39
chr7:78773313-78793313	Mrps11	ENSMUSG00000030611	1368.64	1048.08	1032.92	915.04	1099.75	1017.12	857.94	1146.39
chr2:87736198-87756198	Olfr1140	ENSMUSG00000068817	965.38	1083.81	1367.1	1071.56	834.75	1434.4	1042.56	912.66
chr16:17884203-17904203	Tssk1	ENSMUSG00000041566	1063.14	1083.81	1306.34	866.88	1709.25	1277.92	944.82	1291.08
chr15:101792343-101812343	Krt73	ENSMUSG00000063661	3519.36	2775.03	3721.55	3624.04	4253.25	3481.68	2877.9	3316.74
chr15:59638350-59658350	Trib1	ENSMUSG00000032501	1344.2	964.71	1200.01	1240.12	1696	1616.96	1086	1402.38
chr15:59638653-59658653	Trib1	ENSMUSG00000032501	1368.64	976.62	1184.82	1240.12	1682.75	1630	1086	1413.51
chr11:73008804-73028804	4732414G09Rik	ENSMUSG00000086943	2945.02	1929.42	2688.63	2143.12	3617.25	2542.8	2291.46	2648.94
chr16:36121241-36141241	Csta1	ENSMUSG00000034362	1551.94	1048.08	1488.62	1119.72	1563.5	1512.64	999.12	979.44
chr11:75183783-75203783	Rtn4rl1	ENSMUSG00000045287	5169.06	2917.95	5878.53	3744.44	4584.5	3364.32	3572.94	3450.3
chr11:116684868-116704868	St6galnac2	ENSMUSG00000057286	2334.02	1572.12	2977.24	1842.12	2385	1708.24	2030.82	1925.49
chr11:116669678-116689678	St6galnac2	ENSMUSG00000057286	1356.42	1036.17	1549.38	1167.88	1603.25	1669.12	1096.86	1324.47
chr11:116671290-116691290	St6galnac2	ENSMUSG00000057286	1087.58	988.53	1230.39	1023.4	1378	1473.52	923.1	1246.56
chr11:116674816-116694816	St6galnac2	ENSMUSG00000057286	1576.38	1298.19	2035.46	1589.28	1947.75	1525.68	1411.8	1602.72
chr11:116675917-116695917	St6galnac2	ENSMUSG00000057286	1906.32	1441.11	2324.07	1757.84	2212.75	1721.28	1629	1747.41
chr11:116684609-116704609	St6galnac2	ENSMUSG00000057286	2358.46	1595.94	2946.86	1842.12	2398.25	1773.44	2041.68	1947.75
chr7:80314444-80334444	Rccd1	ENSMUSG00000038930	977.6	714.6	926.59	722.4	1484	1264.88	716.76	968.31
chr7:80314125-80334125	Rccd1	ENSMUSG00000038930	977.6	738.42	881.02	722.4	1444.25	1251.84	738.48	1001.7
chr7:80309203-80329203	Rccd1	ENSMUSG00000038930	904.28	750.33	987.35	746.48	1523.75	1277.92	705.9	857.01
chr7:80310097-80330097	Rccd1	ENSMUSG00000038930	916.5	702.69	956.97	710.36	1510.5	1277.92	684.18	812.49
chr7:44847139-44867139	Pnkp	ENSMUSG00000002963	1148.68	857.52	1124.06	939.12	1523.75	1447.44	1020.84	1279.95
chr7:44847339-44867339	Pnkp	ENSMUSG00000002963	1160.9	857.52	1139.25	963.2	1550.25	1447.44	1031.7	1279.95
chr7:44850425-44870425	Pnkp	ENSMUSG00000002963	1160.9	869.43	1078.49	1047.48	1616.5	1473.52	1053.42	1202.04
chr7:44850545-44870545	Pnkp	ENSMUSG00000002963	1173.12	857.52	1063.3	1023.4	1603.25	1473.52	1064.28	1179.78
chr7:44851697-44871697	Pnkp	ENSMUSG00000002963	1124.24	905.16	1078.49	975.24	1629.75	1525.68	1020.84	1135.26
chr17:28565718-28585718	Lhfpl5	ENSMUSG00000062252	1930.76	1655.49	2096.22	1757.84	2146.5	2177.68	1542.12	1981.14
chrX:167199315-167219315	Tmsb4x	ENSMUSG00000049775	427.7	297.75	637.98	325.08	755.25	652	445.26	467.46
chrX:167199149-167219149	Tmsb4x	ENSMUSG00000049775	427.7	321.57	637.98	325.08	755.25	652	445.26	489.72
chrX:167198827-167218827	Tmsb4x	ENSMUSG00000049775	439.92	321.57	653.17	337.12	755.25	652	456.12	489.72
chr18:20934625-20954625	Rnf125	ENSMUSG00000033107	1527.5	1107.63	1488.62	1191.96	1073.25	1173.6	923.1	912.66
chr11:67445437-67465437	Gas7	ENSMUSG00000033066	3458.26	1738.86	2886.1	1625.4	3471.5	2829.68	2823.6	2904.93
chr11:67642577-67662577	Gas7	ENSMUSG00000033066	1405.3	833.7	1306.34	975.24	1643	1877.76	1357.5	1446.9
chr11:67537154-67557154	Gas7	ENSMUSG00000033066	1808.56	1143.36	1686.09	939.12	2199.5	1616.96	1444.38	1513.68
chr11:67576500-67596500	Gas7	ENSMUSG00000033066	1344.2	845.61	1412.67	963.2	2106.75	1669.12	1270.62	1535.94
chr11:67576701-67596701	Gas7	ENSMUSG00000033066	1380.86	845.61	1427.86	963.2	2133.25	1708.24	1281.48	1524.81
chr11:67586564-67606564	Gas7	ENSMUSG00000033066	1478.62	809.88	1351.91	1035.44	2332	1916.88	1411.8	1535.94
chr11:67445724-67465724	Gas7	ENSMUSG00000033066	3421.6	1750.77	2886.1	1589.28	3484.75	2816.64	2834.46	2916.06
chr11:67537453-67557453	Gas7	ENSMUSG00000033066	1833	1167.18	1686.09	951.16	2226	1669.12	1476.96	1502.55
chr11:67672172-67692172	Gas7	ENSMUSG00000033066	1270.88	1024.26	972.16	1408.68	1894.75	1786.48	999.12	1291.08
chr11:83639355-83659355	Ccl3	ENSMUSG00000000982	2615.08	2024.7	2612.68	2143.12	2544	2542.8	1987.38	2025.66
chrX:154333392-154353392	4930524N10Rik	ENSMUSG00000059663	488.8	381.12	334.18	421.4	397.5	508.56	390.96	411.81
chr7:12352764-12372764	Vmn1r84	ENSMUSG00000066803	574.34	643.14	744.31	686.28	477	1121.44	466.98	634.41
chr8:43297009-43317009	Zfp42	ENSMUSG00000051176	1014.26	988.53	1154.44	650.16	1152.75	1043.2	738.48	745.71
chr4:136274683-136294683	Zfp46	ENSMUSG00000051351	1405.3	940.89	1397.48	1047.48	1245.5	1408.32	955.68	1391.25
chr4:136275069-136295069	Zfp46	ENSMUSG00000051351	1380.86	988.53	1306.34	987.28	1232.25	1343.12	955.68	1391.25
chr4:136276067-136296067	Zfp46	ENSMUSG00000051351	1222	976.62	1200.01	927.08	1245.5	1317.04	879.66	1279.95
chr5:124106099-124126099	Arl6ip4	ENSMUSG00000029404	892.06	797.97	531.65	662.2	1192.5	938.88	619.02	834.75
chr5:124106679-124126679	Arl6ip4	ENSMUSG00000029404	916.5	821.79	562.03	686.28	1272	978	619.02	868.14
chr12:76700547-76720547	Sptb	ENSMUSG00000021061	6525.48	4490.07	7260.82	4803.96	3617.25	2738.4	3431.76	2726.85
chr12:76574086-76594086	Sptb	ENSMUSG00000021061	1331.98	940.89	1154.44	722.4	1722.5	1251.84	955.68	1135.26
chr12:76700023-76720023	Sptb	ENSMUSG00000021061	6525.48	4478.16	7260.82	4864.16	3590.75	2725.36	3453.48	2682.33
chr8:72202837-72222837	Cib3	ENSMUSG00000074240	2211.82	1810.32	2232.93	1709.68	1921.25	1616.96	1411.8	1602.72
chr4:121088241-121108241	Zmpste24	ENSMUSG00000043207	1283.1	1155.27	1336.72	1264.2	1311.75	1512.64	868.8	1190.91
chr4:121067738-121087738	Zmpste24	ENSMUSG00000043207	953.16	917.07	1154.44	951.16	1113	1356.16	836.22	912.66
chr4:121085698-121105698	Zmpste24	ENSMUSG00000043207	965.38	1048.08	1169.63	1047.48	1152.75	1290.96	727.62	1046.22
chr2:3503065-3523065	Cdnf	ENSMUSG00000039496	1466.4	1262.46	1215.2	1023.4	1378	1304	1009.98	1168.65
chr2:3503884-3523884	Cdnf	ENSMUSG00000039496	1515.28	1310.1	1169.63	1083.6	1444.25	1395.28	1107.72	1213.17
chr12:104237905-104257905	Serpina3h	ENSMUSG00000041449	855.4	714.6	926.59	758.52	1245.5	1317.04	879.66	923.79
chr12:104240152-104260152	Serpina3h	ENSMUSG00000041449	904.28	750.33	956.97	866.88	1311.75	1277.92	923.1	957.18
chr8:84002158-84022158	2210011C24Rik	ENSMUSG00000074217	3617.12	1977.06	3524.08	2540.44	3551	3012.24	2812.74	2292.78
chr8:84001411-84021411	2210011C24Rik	ENSMUSG00000074217	3556.02	1988.97	3615.22	2552.48	3498	3051.36	2801.88	2303.91
chr2:28689651-28709651	1700026L06Rik	ENSMUSG00000026809	2627.3	2167.62	2992.43	2588.6	3418.5	2881.84	2573.82	2704.59
chr17:87662330-87682330	Msh2	ENSMUSG00000024151	1063.14	893.25	1230.39	854.84	1152.75	1186.64	1216.32	990.57
chr17:87662540-87682540	Msh2	ENSMUSG00000024151	1075.36	881.34	1230.39	854.84	1205.75	1186.64	1227.18	1001.7
chr17:87678942-87698942	Msh2	ENSMUSG00000024151	1063.14	631.23	1063.3	842.8	1219	1251.84	933.96	868.14
chr17:87686541-87706541	Msh2	ENSMUSG00000024151	1136.46	714.6	1048.11	818.72	1139.5	1277.92	792.78	1146.39
chr19:6072831-6092831	Zfpl1	ENSMUSG00000024792	1050.92	821.79	1260.77	1083.6	1351.5	1095.36	738.48	1291.08
chr19:6074693-6094693	Zfpl1	ENSMUSG00000024792	1063.14	786.06	1291.15	1059.52	1338.25	1095.36	803.64	1257.69
chr19:6074307-6094307	Zfpl1	ENSMUSG00000024792	1075.36	797.97	1275.96	1059.52	1325	1095.36	771.06	1268.82
chr4:134305122-134325122	Trim63	ENSMUSG00000028834	3213.86	2167.62	3539.27	2347.8	3034.25	2386.32	2269.74	2392.95
chr4:134309988-134329988	Trim63	ENSMUSG00000028834	3213.86	2191.44	3493.7	2468.2	3219.75	2464.56	2269.74	2604.42
chr15:100413055-100433055	Slc11a2	ENSMUSG00000023030	2101.84	1322.01	2005.08	1119.72	2067	1721.28	1238.04	1391.25
chr15:100393243-100413243	Slc11a2	ENSMUSG00000023030	904.28	690.78	789.88	818.72	1245.5	1160.56	684.18	823.62
chr15:100393422-100413422	Slc11a2	ENSMUSG00000023030	904.28	702.69	805.07	842.8	1272	1186.64	716.76	823.62
chr15:100415072-100435072	Slc11a2	ENSMUSG00000023030	2162.94	1405.38	2035.46	1204	2080.25	1825.6	1259.76	1480.29
chr15:100414214-100434214	Slc11a2	ENSMUSG00000023030	2114.06	1393.47	2005.08	1143.8	2053.75	1812.56	1216.32	1469.16
chr15:100414092-100434092	Slc11a2	ENSMUSG00000023030	2101.84	1393.47	1989.89	1131.76	2093.5	1799.52	1227.18	1435.77
chr11:114959157-114979157	Cd300c	ENSMUSG00000058728	904.28	702.69	1473.43	794.64	1020.25	652	988.26	990.57
chr11:114950417-114970417	Cd300c	ENSMUSG00000058728	1087.58	952.8	2020.27	1035.44	1364.75	899.76	1281.48	1190.91
chr11:72492443-72512443	Spns3	ENSMUSG00000020798	2553.98	1953.24	2794.96	2131.08	3630.5	2855.76	2693.28	3138.66
chr11:72540506-72560506	Spns3	ENSMUSG00000020798	2590.64	1905.6	3022.81	2167.2	2703	2203.76	1900.5	2125.83
chr11:72540301-72560301	Spns3	ENSMUSG00000020798	2615.08	1941.33	3053.19	2215.36	2729.5	2216.8	1900.5	2136.96
chr13:3468230-3488230	2810429I04Rik	ENSMUSG00000097709	916.5	797.97	1321.53	722.4	821.5	938.88	629.88	801.36
chr13:3488045-3508045	2810429I04Rik	ENSMUSG00000097709	549.9	524.04	607.6	433.44	318	652	314.94	456.33
chr2:121496665-121516665	Mfap1a	ENSMUSG00000068479	378.82	416.85	653.17	337.12	609.5	638.96	380.1	456.33
chr17:84177947-84197947	Zfp36l2	ENSMUSG00000045817	1185.34	845.61	987.35	1083.6	1576.75	1486.56	1096.86	1313.34
chr14:50310868-50330868	Olfr734	ENSMUSG00000045306	879.84	762.24	1063.3	782.6	795	925.84	716.76	667.8
chr1:106878897-106898897	Pou2f3-rs1	ENSMUSG00000083613	2211.82	2191.44	2445.59	1806	2027.25	2268.96	1715.88	1647.24
chrY:27682628-27702628	CH36-234I19.5	ENSMUSG00000100413	0	0	0	0	0	0	0	0
chr2:71863224-71883224	Pdk1	ENSMUSG00000006494	2358.46	1298.19	2658.25	1336.44	1444.25	1603.92	1270.62	1101.87
chr2:71863346-71883346	Pdk1	ENSMUSG00000006494	2358.46	1286.28	2673.44	1348.48	1431	1616.96	1270.62	1101.87
chr2:71863743-71883743	Pdk1	ENSMUSG00000006494	2370.68	1286.28	2627.87	1372.56	1457.5	1669.12	1248.9	1101.87
chr2:71865079-71885079	Pdk1	ENSMUSG00000006494	2297.36	1322.01	2354.45	1252.16	1378	1643.04	1162.02	1046.22
chr2:71863551-71883551	Pdk1	ENSMUSG00000006494	2370.68	1298.19	2673.44	1360.52	1457.5	1656.08	1259.76	1101.87
chr2:71877418-71897418	Pdk1	ENSMUSG00000006494	1417.52	1012.35	1488.62	927.08	1020.25	1577.84	792.78	1057.35
chr3:14853538-14873538	Car3	ENSMUSG00000027559	2896.14	2024.7	3919.02	1938.44	2610.25	2112.48	1965.66	2237.13
chr5:145191868-145211868	Zkscan14	ENSMUSG00000029627	1344.2	762.24	1275.96	734.44	1232.25	1330.08	879.66	857.01
chr13:111480111-111500111	Gpbp1	ENSMUSG00000032745	2444	1857.96	2779.77	1950.48	2544	2451.52	2150.28	2148.09
chr13:111477712-111497712	Gpbp1	ENSMUSG00000032745	2431.78	1786.5	2749.39	1986.6	2517.5	2451.52	2009.1	2092.44
chr13:111443423-111463423	Gpbp1	ENSMUSG00000032745	806.52	1000.44	1275.96	963.2	1073.25	1369.2	836.22	868.14
chr16:88922264-88942264	Krtap19-9b	ENSMUSG00000057174	1222	1143.36	1594.95	698.32	1523.75	1395.28	868.8	1079.61
chr10:118285038-118305038	Iltifb	ENSMUSG00000090461	354.38	500.22	577.22	529.76	636	547.68	434.4	411.81
chr10:118283221-118303221	Iltifb	ENSMUSG00000090461	293.28	452.58	531.65	457.52	556.5	469.44	401.82	378.42
chr11:100255978-100275978	Krt42	ENSMUSG00000053654	2688.4	1893.69	2400.02	1830.08	2928.25	1773.44	2009.1	1880.97
chr11:100259871-100279871	Krt42	ENSMUSG00000053654	2749.5	1762.68	2308.88	1781.92	2862	1747.36	1976.52	1669.5
chr11:102097822-102117822	Pyy	ENSMUSG00000017311	6244.42	5466.69	7078.54	6766.48	6439.5	5424.64	4452.6	5431.44
chr11:102097416-102117416	Pyy	ENSMUSG00000017311	6268.86	5490.51	7154.49	6742.4	6519	5476.8	4517.76	5442.57
chr13:24895593-24915593	4932702P03Rik	ENSMUSG00000086796	1588.6	1191	1837.99	1119.72	1457.5	1838.64	1227.18	1502.55
chr17:29539593-29559593	Tmem217	ENSMUSG00000079580	1576.38	1107.63	1564.57	1204	1484	1408.32	933.96	1079.61
chr1:82306452-82326452	Rhbdd1	ENSMUSG00000026142	2077.4	1536.39	2567.11	1769.88	1537	2099.44	1498.68	1547.07
chr1:82306642-82326642	Rhbdd1	ENSMUSG00000026142	2040.74	1524.48	2567.11	1697.64	1497.25	2112.48	1476.96	1547.07
chr1:82329049-82349049	Rhbdd1	ENSMUSG00000026142	1319.76	1083.81	1458.24	903	1126.25	1290.96	868.8	957.18
chr7:127112226-127132226	Qprt	ENSMUSG00000030674	2932.8	1953.24	2810.15	2107	2014	2138.56	1552.98	1513.68
chr7:127112041-127132041	Qprt	ENSMUSG00000030674	2932.8	1953.24	2840.53	2131.08	2027.25	2112.48	1574.7	1513.68
chr7:104587179-104607179	Olfr655	ENSMUSG00000051182	1222	1453.02	1488.62	975.24	1232.25	1330.08	912.24	1146.39
chr8:13149135-13169135	Lamp1	ENSMUSG00000031447	1148.68	917.07	1184.82	878.92	1338.25	1421.36	857.94	1179.78
chr6:54982950-55002950	Ggct	ENSMUSG00000002797	1808.56	1155.27	1655.71	1252.16	1470.75	1799.52	1118.58	1346.73
chr6:54982707-55002707	Ggct	ENSMUSG00000002797	1759.68	1155.27	1655.71	1216.04	1484	1812.56	1086	1346.73
chr7:127250709-127270709	Dctpp1	ENSMUSG00000042462	1160.9	1000.44	1427.86	927.08	1338.25	1447.44	923.1	1291.08
chr16:19190351-19210351	Iglc2	ENSMUSG00000076937	953.16	1000.44	1124.06	842.8	1139.5	1121.44	673.32	812.49
chr8:117085854-117105854	Bcmo1	ENSMUSG00000031845	2370.68	1762.68	2324.07	1589.28	3312.5	2725.36	2313.18	2548.77
chr8:117085998-117105998	Bcmo1	ENSMUSG00000031845	2382.9	1762.68	2354.45	1613.36	3272.75	2712.32	2302.32	2526.51
chr11:99573654-99593654	Krtap1-4	ENSMUSG00000075567	1246.44	1143.36	1215.2	1240.12	1974.25	2268.96	1357.5	1613.85
chr2:36918112-36938112	Olfr355	ENSMUSG00000075380	830.96	797.97	1002.54	794.64	1086.5	1212.72	586.44	745.71
chrX:106177100-106197100	Pgk1	ENSMUSG00000062070	598.78	869.43	941.78	577.92	848	1134.48	543	690.06
chrX:106181628-106201628	Pgk1	ENSMUSG00000062070	672.1	869.43	881.02	565.88	821.5	1199.68	543	734.58
chr11:96276623-96296623	Hoxb7	ENSMUSG00000038721	16570.3	15101.9	16800.1	18011.8	12402	13274.7	10099.8	13356
chr11:96278715-96298715	Hoxb7	ENSMUSG00000038721	16643.6	15280.5	16557.1	17891.4	12190	13000.9	10327.9	13344.9
chr9:57996411-58016411	Cyp11a1	ENSMUSG00000032323	3067.22	1643.58	3083.57	1842.12	2133.25	1695.2	1770.18	1847.58
chr9:58004671-58024671	Cyp11a1	ENSMUSG00000032323	3018.34	1905.6	3220.28	2131.08	2650	1812.56	2074.26	1992.27
chr9:58004997-58024997	Cyp11a1	ENSMUSG00000032323	3116.1	1941.33	3265.85	2131.08	2716.25	1825.6	2052.54	2003.4
chr9:58007396-58027396	Cyp11a1	ENSMUSG00000032323	3067.22	1953.24	3356.99	2395.96	2954.75	1995.12	2193.72	2248.26
chr11:5048128-5068128	Rasl10a	ENSMUSG00000034209	4118.14	2191.44	4754.47	2793.28	3643.75	2986.16	2812.74	2515.38
chr11:5048966-5068966	Rasl10a	ENSMUSG00000034209	4118.14	2143.8	4724.09	2769.2	3551	2947.04	2693.28	2415.21
chr7:20874121-20894121	Vmn1r117	ENSMUSG00000096737	12.22	0	0	0	0	0	0	0
chr4:138333649-138353649	Cda	ENSMUSG00000028755	2224.04	1655.49	2521.54	2022.72	2464.5	1982.08	1965.66	2315.04
chr4:138357992-138377992	Cda	ENSMUSG00000028755	2358.46	1512.57	2475.97	1745.8	2226	1995.12	1857.06	1791.93
chr7:132600638-132620638	Lhpp	ENSMUSG00000030946	4081.48	3227.61	5134.22	3527.72	3657	2855.76	2910.48	2715.72
chr7:132620371-132640371	Lhpp	ENSMUSG00000030946	1942.98	1298.19	2126.6	1745.8	1987.5	1982.08	1552.98	1480.29
chr7:23567185-23587185	Vmn1r169	ENSMUSG00000094602	207.74	273.93	470.89	313.04	172.25	456.4	217.2	300.51
chr8:11668750-11688750	1700016D06Rik	ENSMUSG00000031509	2957.24	2262.9	3539.27	2432.08	3696.75	2712.32	2899.62	2604.42
chr8:11650735-11670735	1700016D06Rik	ENSMUSG00000031509	2822.82	1953.24	2916.48	2022.72	2928.25	2216.8	2302.32	2136.96
chr8:11691063-11711063	1700016D06Rik	ENSMUSG00000031509	3128.32	1667.4	3448.13	2432.08	3246.25	2451.52	2486.94	2604.42
chr8:11652604-11672604	1700016D06Rik	ENSMUSG00000031509	2981.68	2179.53	3068.38	2299.64	3060.75	2516.72	2410.92	2248.26
chr18:46301928-46321928	Ccdc112	ENSMUSG00000071855	1771.9	1262.46	1807.61	1143.8	1656.25	1630	1270.62	1157.52
chr15:75999888-76019888	K230010J24Rik	ENSMUSG00000102018	3873.74	2131.89	4663.33	2925.72	4597.75	2777.52	3714.12	3038.49
chr15:76004590-76024590	K230010J24Rik	ENSMUSG00000102018	2285.14	1619.76	3311.42	2094.96	3060.75	2112.48	2660.7	2125.83
chr15:76024252-76044252	K230010J24Rik	ENSMUSG00000102018	3714.88	2346.27	4207.63	2492.28	3246.25	2008.16	2573.82	2348.43
chr15:76024951-76044951	K230010J24Rik	ENSMUSG00000102018	3580.46	2298.63	4116.49	2504.32	3180	2099.44	2508.66	2315.04
chr15:76026646-76046646	K230010J24Rik	ENSMUSG00000102018	3274.96	2155.71	3584.84	2408	3060.75	1995.12	2389.2	2326.17
chr11:83568636-83588636	Ccl9	ENSMUSG00000019122	1551.94	1191	1701.28	1300.32	1947.75	1786.48	1705.02	1814.19
chr11:83567142-83587142	Ccl9	ENSMUSG00000019122	1405.3	1083.81	1716.47	1216.04	1881.5	1773.44	1629	1847.58
chr18:37297455-37317455	Pcdhb4	ENSMUSG00000045689	1380.86	917.07	1321.53	1107.68	1232.25	1747.36	857.94	1224.3
chr4:41114455-41134455	Nol6	ENSMUSG00000028430	1380.86	1024.26	1260.77	890.96	1298.5	1395.28	1020.84	1113
chr4:41113299-41133299	Nol6	ENSMUSG00000028430	1405.3	1012.35	1200.01	939.12	1232.25	1317.04	977.4	1135.26
chr4:41113534-41133534	Nol6	ENSMUSG00000028430	1405.3	1036.17	1215.2	951.16	1285.25	1330.08	988.26	1113
chr4:41112754-41132754	Nol6	ENSMUSG00000028430	1429.74	1012.35	1230.39	915.04	1232.25	1304	1009.98	1135.26
chr18:10607796-10627796	Snrpd1	ENSMUSG00000002477	1295.32	1191	1807.61	999.32	1457.5	1499.6	1042.56	1068.48
chr14:79416511-79436511	Kbtbd7	ENSMUSG00000043881	1283.1	964.71	1534.19	830.76	1245.5	1251.84	999.12	1179.78
chr17:24868770-24888770	Igfals	ENSMUSG00000046070	1356.42	905.16	1488.62	890.96	1470.75	1421.36	1096.86	1313.34
chr16:17551885-17571885	P2rx6	ENSMUSG00000022758	3470.48	2453.46	3524.08	3046.12	4160.5	2868.8	3040.8	2882.67
chr10:33853935-33873935	Sult3a1	ENSMUSG00000069668	1222	1095.72	1306.34	1384.6	1060	1304	1096.86	1035.09
chr17:40904350-40924350	Glyatl3	ENSMUSG00000091043	1393.08	1143.36	1883.56	1312.36	1046.75	1499.6	857.94	1057.35
chr19:13908942-13928942	Olfr1505	ENSMUSG00000062314	757.64	881.34	820.26	553.84	768.5	1069.28	521.28	678.93
chr2:32250159-32270159	Uck1	ENSMUSG00000002550	1503.06	1071.9	1762.04	975.24	1709.25	1434.4	1118.58	1669.5
chr2:32246669-32266669	Uck1	ENSMUSG00000002550	1234.22	928.98	1336.72	890.96	1391.25	1186.64	966.54	1335.6
chr2:32249644-32269644	Uck1	ENSMUSG00000002550	1417.52	1012.35	1594.95	939.12	1603.25	1343.12	1042.56	1569.33
chr11:69284151-69304151	Cntrobos	ENSMUSG00000087003	1661.92	1441.11	1503.81	1432.76	2000.75	1877.76	1292.34	1168.65
chr8:21608183-21628183	Defa26	ENSMUSG00000060070	36.66	0	15.19	12.04	13.25	13.04	0	33.39
chr2:93970034-93990034	4921507L20Rik	ENSMUSG00000027196	1881.88	1286.28	1610.14	1216.04	2239.25	1956	1683.3	1992.27
chr6:30949078-30969078	Klf14	ENSMUSG00000073209	7661.94	6395.67	9159.57	6862.8	6148	6793.84	5506.02	6043.59
chr3:34640405-34660405	Sox2	ENSMUSG00000074637	14053	12660.3	17149.5	15784.4	9844.75	8554.24	8774.88	8147.16
chr5:20529890-20549890	Magi2	ENSMUSG00000067798	1845.22	1250.55	1655.71	1131.76	1563.5	1643.04	1314.06	1357.86
chr9:58092297-58112297	Ccdc33	ENSMUSG00000037716	2725.06	2024.7	2946.86	2155.16	3975	2999.2	3149.4	3405.78
chr9:58108823-58128823	Ccdc33	ENSMUSG00000037716	4606.94	2179.53	4708.9	2769.2	4120.75	2855.76	2932.2	2971.71
chr9:58020976-58040976	Ccdc33	ENSMUSG00000037716	3800.42	2703.57	4010.16	3431.4	4465.25	3064.4	3073.38	2838.15
chr9:58032036-58052036	Ccdc33	ENSMUSG00000037716	3995.94	2667.84	3827.88	3311	4491.75	3494.72	3268.86	3361.26
chr9:58104360-58124360	Ccdc33	ENSMUSG00000037716	4509.18	2227.17	4572.19	3022.04	4399	3273.04	3301.44	3205.44
chr9:58072069-58092069	Ccdc33	ENSMUSG00000037716	4802.46	4049.4	4860.8	4960.48	5432.5	4394.48	3953.04	5631.78
chr7:13268144-13288144	6330408A02Rik	ENSMUSG00000070814	1014.26	702.69	1200.01	722.4	1139.5	1212.72	695.04	1012.83
chr7:13268683-13288683	6330408A02Rik	ENSMUSG00000070814	1050.92	726.51	1184.82	710.36	1113	1160.56	673.32	1023.96
chr7:13268422-13288422	6330408A02Rik	ENSMUSG00000070814	1002.04	714.6	1184.82	722.4	1113	1173.6	684.18	1023.96
chr2:151901210-151921210	Angpt4	ENSMUSG00000027460	1845.22	1715.04	1883.56	1793.96	3206.5	3207.84	2150.28	3172.05
chr13:73250479-73270479	Irx4	ENSMUSG00000021604	9006.14	8920.59	8855.77	10691.5	8705.25	8032.64	6559.44	8369.76
chr7:108357490-108377490	Olfr494	ENSMUSG00000059227	782.08	619.32	683.55	734.44	742	1160.56	510.42	767.97
chr14:7402460-7422460	4933406F09Rik	ENSMUSG00000090585	12.22	0	15.19	0	0	0	0	0
chr14:31426078-31446078	Sh3bp5	ENSMUSG00000021892	1661.92	1191	1929.13	1324.4	2000.75	2008.16	1574.7	1836.45
chr14:31407677-31427677	Sh3bp5	ENSMUSG00000021892	1185.34	952.8	1275.96	903	2146.5	1512.64	1118.58	1524.81
chr14:31397385-31417385	Sh3bp5	ENSMUSG00000021892	1050.92	738.42	1215.2	878.92	1921.25	1903.84	1259.76	1702.89
chr17:64590736-64610736	Man2a1	ENSMUSG00000024085	1393.08	1107.63	1716.47	1143.8	2239.25	1956	1324.92	1469.16
chr17:64703420-64723420	Man2a1	ENSMUSG00000024085	1099.8	881.34	1078.49	963.2	1497.25	1551.76	1075.14	1357.86
chr17:64703619-64723619	Man2a1	ENSMUSG00000024085	1112.02	881.34	1078.49	963.2	1484	1551.76	1064.28	1346.73
chr7:103031481-103051481	Olfr582	ENSMUSG00000073961	745.42	917.07	987.35	505.68	728.75	834.56	543	601.02
chr11:63954226-63974226	9630013K17Rik	ENSMUSG00000086359	1246.44	905.16	1032.92	939.12	1338.25	1290.96	890.52	1190.91
chr1:20774270-20794270	Il17f	ENSMUSG00000041872	2395.12	2024.7	2506.35	1589.28	2120	1656.08	1390.08	1368.99
chr1:20769554-20789554	Il17f	ENSMUSG00000041872	2077.4	1703.13	2141.79	1384.6	1855	1382.24	1140.3	1023.96
chr1:20780617-20800617	Il17f	ENSMUSG00000041872	2150.72	1941.33	2324.07	1444.8	2014	1890.8	1390.08	1313.34
chr16:43969093-43989093	Zdhhc23	ENSMUSG00000036304	2138.5	1726.95	2794.96	1613.36	1947.75	2099.44	1574.7	1613.85
chr8:4249274-4269274	Ctxn1	ENSMUSG00000048644	1075.36	809.88	1017.73	878.92	1417.75	1343.12	944.82	1313.34
chr4:59795840-59815840	Snx30	ENSMUSG00000028385	1283.1	1131.45	1260.77	1131.76	1987.5	1721.28	944.82	1235.43
chr4:59874694-59894694	Snx30	ENSMUSG00000028385	1099.8	940.89	881.02	1204	1391.25	1251.84	890.52	1179.78
chr7:112943962-112963962	Rassf10	ENSMUSG00000098132	5584.54	3346.71	6030.43	3551.8	3829.25	3416.48	3855.3	2982.84
chr7:93069879-93089879	Fam181b	ENSMUSG00000051515	3226.08	1786.5	3372.18	1926.4	3286	2764.48	2649.84	2070.18
chr6:8938614-8958614	Nxph1	ENSMUSG00000046178	7735.26	7562.85	8339.31	8512.28	5618	5711.52	5017.32	5598.39
chr6:8939676-8959676	Nxph1	ENSMUSG00000046178	8004.1	7670.04	8460.83	8704.92	5750.5	5789.76	5071.62	5743.08
chr6:8938431-8958431	Nxph1	ENSMUSG00000046178	7710.82	7539.03	8263.36	8452.08	5565	5698.48	4963.02	5576.13
chr8:107021222-107041222	Vps4a	ENSMUSG00000031913	1014.26	1095.72	1412.67	830.76	1484	1564.8	1031.7	1302.21
chr8:107029019-107049019	Vps4a	ENSMUSG00000031913	1038.7	881.34	1321.53	890.96	1391.25	1343.12	814.5	1324.47
chr8:107032255-107052255	Vps4a	ENSMUSG00000031913	1038.7	809.88	1306.34	758.52	1139.5	1290.96	781.92	1135.26
chr15:52030107-52050107	Aard	ENSMUSG00000068522	2896.14	2715.48	2658.25	2709	2689.75	2947.04	2030.82	2348.43
chr4:41713170-41733170	Dctn3	ENSMUSG00000028447	6171.1	4549.62	5969.67	4864.16	5260.25	4133.68	3627.24	3761.94
chr11:29537950-29557950	Clhc1	ENSMUSG00000020461	1209.78	1262.46	1716.47	927.08	954	1447.44	1205.46	1146.39
chr11:29553850-29573850	Clhc1	ENSMUSG00000020461	1527.5	1476.84	2065.84	1348.48	1245.5	1695.2	1205.46	1513.68
chr8:111844310-111864310	Cfdp1	ENSMUSG00000031954	1173.12	845.61	1139.25	927.08	1166	1212.72	771.06	1213.17
chr15:100324929-100344929	Mettl7a3	ENSMUSG00000058057	1124.24	976.62	1048.11	842.8	954	704.16	553.86	645.54
chr8:60496124-60516124	Aadat	ENSMUSG00000057228	1185.34	988.53	1534.19	1035.44	1205.75	1304	912.24	1023.96
chr2:151466153-151486153	4921509C19Rik	ENSMUSG00000061525	513.24	381.12	349.37	433.44	583	339.04	401.82	367.29
chr19:20395288-20415288	1500015L24Rik	ENSMUSG00000094732	1258.66	1071.9	1412.67	1047.48	1444.25	1577.84	1042.56	1124.13
chr19:20412365-20432365	1500015L24Rik	ENSMUSG00000094732	1368.64	1381.56	1625.33	927.08	1179.25	1630	825.36	1012.83
chr5:65065586-65085586	Tmem156	ENSMUSG00000037913	2187.38	1405.38	2703.82	1444.8	1828.5	1995.12	1672.44	1513.68
chr5:65081584-65101584	Tmem156	ENSMUSG00000037913	1613.04	1131.45	1883.56	1191.96	1523.75	1929.92	1379.22	1591.59
chr14:54399472-54419472	Slc7a7	ENSMUSG00000000958	1307.54	881.34	1503.81	1191.96	1404.5	1434.4	1183.74	1257.69
chr8:119334538-119354538	Hsbp1	ENSMUSG00000031839	1356.42	1083.81	1412.67	1216.04	1404.5	1395.28	955.68	1157.52
chr15:36273147-36293147	Rnf19a	ENSMUSG00000022280	1759.68	1298.19	2172.17	1240.12	1682.75	1473.52	1020.84	1035.09
chr16:4760097-4780097	Cdip1	ENSMUSG00000004071	1173.12	1048.08	1184.82	794.64	1338.25	1434.4	738.48	1046.22
chr16:4779990-4799990	Cdip1	ENSMUSG00000004071	1356.42	869.43	1382.29	1083.6	1192.5	1395.28	847.08	1079.61
chr16:4761512-4781512	Cdip1	ENSMUSG00000004071	1124.24	1024.26	1184.82	818.72	1351.5	1421.36	684.18	1023.96
chr16:4780292-4800292	Cdip1	ENSMUSG00000004071	1380.86	881.34	1367.1	1071.56	1139.5	1395.28	814.5	1057.35
chr5:34503963-34523963	Tnip2	ENSMUSG00000059866	1735.24	1131.45	1488.62	1228.08	1550.25	1682.16	1248.9	1380.12
chr5:34491618-34511618	Tnip2	ENSMUSG00000059866	1331.98	964.71	1336.72	878.92	1258.75	1317.04	879.66	1313.34
chr5:34503849-34523849	Tnip2	ENSMUSG00000059866	1686.36	1119.54	1458.24	1228.08	1523.75	1669.12	1238.04	1391.25
chr5:34503660-34523660	Tnip2	ENSMUSG00000059866	1674.14	1107.63	1443.05	1216.04	1563.5	1682.16	1238.04	1391.25
chr10:129649804-129669804	Olfr800	ENSMUSG00000063452	1209.78	821.79	1169.63	1047.48	1020.25	1486.56	695.04	868.14
chr12:69362150-69382150	Arf6	ENSMUSG00000044147	1124.24	917.07	987.35	746.48	1086.5	1225.76	814.5	1079.61
chr12:113533908-113553908	Adam6a	ENSMUSG00000043945	415.48	547.86	683.55	409.36	490.25	665.04	401.82	467.46
chrX:164496327-164516327	Asb9	ENSMUSG00000031384	1026.48	762.24	956.97	746.48	940.75	808.48	760.2	601.02
chr7:10571487-10591487	Vmn1r69	ENSMUSG00000091662	977.6	1107.63	941.78	758.52	901	1225.76	847.08	834.75
chr7:10603576-10623576	Vmn1r69	ENSMUSG00000091662	696.54	857.52	805.07	662.2	543.25	899.76	564.72	790.23
chr3:117067765-117087765	1700061I17Rik	ENSMUSG00000028009	1564.16	1238.64	1519	1167.88	1497.25	1356.16	1075.14	1279.95
chrX:6863484-6883484	Dgkk	ENSMUSG00000062393	1124.24	1191	1321.53	1035.44	927.5	938.88	749.34	857.01
chrX:6769306-6789306	Dgkk	ENSMUSG00000062393	2187.38	1822.23	2521.54	2335.76	1470.75	1421.36	1400.94	1535.94
chr15:9519876-9539876	Il7r	ENSMUSG00000003882	1466.4	1012.35	2141.79	1035.44	1073.25	1251.84	847.08	1012.83
chr19:4153354-4173354	Rps6kb2	ENSMUSG00000024830	1234.22	833.7	1048.11	963.2	1537	1382.24	999.12	1458.03
chr19:4148152-4168152	Rps6kb2	ENSMUSG00000024830	1112.02	726.51	911.4	1059.52	1219	1395.28	944.82	1458.03
chr19:4152330-4172330	Rps6kb2	ENSMUSG00000024830	1209.78	786.06	1002.54	963.2	1417.75	1447.44	999.12	1469.16
chr8:70129197-70149197	Rfxank	ENSMUSG00000036120	1014.26	678.87	1124.06	782.6	1537	1343.12	1020.84	1224.3
chrY:887788-907788	Kdm5d	ENSMUSG00000056673	623.22	690.78	881.02	698.32	569.75	704.16	586.44	445.2
chrY:888032-908032	Kdm5d	ENSMUSG00000056673	647.66	702.69	896.21	698.32	569.75	717.2	586.44	456.33
chrY:889482-909482	Kdm5d	ENSMUSG00000056673	659.88	690.78	881.02	710.36	556.5	756.32	597.3	489.72
chrY:906529-926529	Kdm5d	ENSMUSG00000056673	366.6	571.68	410.13	553.84	516.75	547.68	445.26	467.46
chrY:927783-947783	Kdm5d	ENSMUSG00000056673	366.6	500.22	470.89	385.28	384.25	638.96	336.66	411.81
chr4:15935507-15955507	Decr1	ENSMUSG00000028223	1136.46	928.98	1655.71	1095.64	1338.25	1447.44	1238.04	1335.6
chr4:15935275-15955275	Decr1	ENSMUSG00000028223	1136.46	964.71	1640.52	1083.6	1325	1447.44	1259.76	1346.73
chr4:15934489-15954489	Decr1	ENSMUSG00000028223	1173.12	940.89	1655.71	1095.64	1325	1486.56	1259.76	1346.73
chr16:48862608-48882608	Retnlg	ENSMUSG00000022651	916.5	1012.35	1321.53	842.8	993.75	1225.76	944.82	934.92
chr5:135734271-135754271	Tmem120a	ENSMUSG00000039886	1735.24	1262.46	2293.69	1336.44	2544	2008.16	1661.58	1736.28
chr5:135726590-135746590	Tmem120a	ENSMUSG00000039886	1075.36	833.7	1367.1	939.12	1947.75	1434.4	1227.18	1380.12
chr5:135732399-135752399	Tmem120a	ENSMUSG00000039886	1564.16	1179.09	2050.65	1204	2345.25	1903.84	1444.38	1535.94
chr7:114107781-114127781	Rras2	ENSMUSG00000055723	818.74	738.42	789.88	782.6	1179.25	1017.12	836.22	823.62
chr10:23975646-23995646	Taar6	ENSMUSG00000045111	2700.62	1798.41	2992.43	1962.52	2014	2047.28	1618.14	1669.5
chr14:53022902-53042902	Trav13d-3	ENSMUSG00000095643	171.08	71.46	151.9	96.32	145.75	117.36	119.46	200.34
chr15:101522820-101542820	Krt84	ENSMUSG00000044294	2114.06	1643.58	2278.5	1769.88	2769.25	2438.48	2172	2214.87
chr12:85814522-85834522	0610007P14Rik	ENSMUSG00000021252	965.38	1012.35	1200.01	963.2	1364.75	1082.32	977.4	1213.17
chr12:85812250-85832250	0610007P14Rik	ENSMUSG00000021252	1002.04	988.53	1139.25	999.32	1351.5	1056.24	1020.84	1291.08
chr8:84891928-84911928	Klf1	ENSMUSG00000054191	2028.52	1572.12	2278.5	1661.52	2345.25	2034.24	1563.84	2059.05
chr2:69201073-69221073	G6pc2	ENSMUSG00000005232	1918.54	1488.75	1837.99	1420.72	1643	1773.44	1292.34	1380.12
chr2:69209971-69229971	G6pc2	ENSMUSG00000005232	2505.1	2084.25	2840.53	1950.48	2265.75	2008.16	1574.7	1636.11
chr8:19147886-19167886	Spag11a	ENSMUSG00000079842	1050.92	1167.18	896.21	1179.92	1696	1682.16	1183.74	1368.99
chr12:65215517-65235517	Wdr20rt	ENSMUSG00000035560	1454.18	1345.83	1686.09	1444.8	1576.75	1708.24	1216.32	1368.99
chr13:23829449-23849449	Slc17a3	ENSMUSG00000036083	3262.74	3120.42	3721.55	3443.44	2822.25	2803.6	2215.44	2081.31
chr3:125928550-125948550	Ugt8a	ENSMUSG00000032854	4863.56	3346.71	5969.67	3660.16	3299.25	3364.32	2649.84	2337.3
chr6:133045816-133065816	Tas2r140	ENSMUSG00000071147	916.5	964.71	1093.68	1047.48	675.75	1173.6	857.94	946.05
chr19:13758307-13778307	Olfr1495	ENSMUSG00000047207	623.22	643.14	668.36	686.28	728.75	951.92	434.4	556.5
chr10:33073483-33093483	Trdn	ENSMUSG00000019787	1527.5	1345.83	2202.55	1505	1484	1747.36	1086	1113
chr11:50840685-50860685	Grm6	ENSMUSG00000000617	5670.08	4156.59	5924.1	4984.56	4796.5	3990.24	4018.2	4418.61
chr11:50840986-50860986	Grm6	ENSMUSG00000000617	5645.64	4132.77	5969.67	4984.56	4836.25	3977.2	4007.34	4396.35
chr11:50846824-50866824	Grm6	ENSMUSG00000000617	5095.74	3727.83	5331.69	4671.52	4743.5	3794.64	4105.08	4162.62
chr8:3666299-3686299	Trappc5	ENSMUSG00000040236	1356.42	1357.74	1367.1	1384.6	1484	1643.04	1357.5	1402.38
chr1:51977148-51997148	Stat4	ENSMUSG00000062939	2957.24	2215.26	2870.91	2299.64	2398.25	2125.52	1802.76	1647.24
chr1:51998243-52018243	Stat4	ENSMUSG00000062939	2285.14	2036.61	2643.06	1721.72	1802	2321.12	1889.64	1669.5
chr1:51998626-52018626	Stat4	ENSMUSG00000062939	2260.7	2036.61	2673.44	1685.6	1828.5	2373.28	1835.34	1680.63
chr1:52095449-52115449	Stat4	ENSMUSG00000062939	1967.42	1798.41	2764.58	1842.12	1788.75	2177.68	1694.16	1569.33
chr3:89269645-89289645	Efna1	ENSMUSG00000027954	2016.3	1405.38	2156.98	1336.44	2318.75	1877.76	1715.88	1702.89
chr3:89271142-89291142	Efna1	ENSMUSG00000027954	1979.64	1345.83	2293.69	1408.68	2385	1864.72	1759.32	1714.02
chr4:115508264-115528264	Cyp4a10	ENSMUSG00000066072	684.32	547.86	835.45	626.08	887.75	652	488.7	601.02
[truncated: 51,317 more rows]

## Sheet: TTS-H3K27me3
Supplementary Data 4c - H3K27me3 levels at TTS of all transcripts from ChIP-seq
			H3K27me3 normalized tag density
TTS (+/- 10kb)	Gene symbol	Ensembl gene accession	WT_Empty D5	WT_JMJD3 D5	KO_Empty D5	KO_JMJD3 D5	WT_Empty D10	WT_JMJD3 D10	KO_Empty D10	KO_JMJD3 D10
chr13:4181187-4201187	Akr1c13	ENSMUSG00000021213	85	60	77	60	86	67	72	62
chr13:4183858-4203858	Akr1c13	ENSMUSG00000021213	92	67	80	68	87	71	76	64
chr19:12755632-12775632	Cntf	ENSMUSG00000079415	94	89	76	82	86	104	70	89
chr9:8890468-8910468	Pgr	ENSMUSG00000031870	447	366	391	409	305	279	323	324
chr9:8889833-8909833	Pgr	ENSMUSG00000031870	448	364	384	414	308	279	320	327
chr15:36164010-36184010	Polr2k	ENSMUSG00000045996	163	135	137	142	125	123	122	133
chr13:25010379-25030379	Mrs2	ENSMUSG00000021339	110	56	78	70	91	95	81	103
chr13:27503215-27523215	Prl8a8	ENSMUSG00000021346	85	88	87	83	78	109	81	83
chr2:19442470-19462470	1810010K12Rik	ENSMUSG00000056329	790	802	599	1000	573	609	598	649
chr2:19441828-19461828	1810010K12Rik	ENSMUSG00000056329	795	825	615	1014	581	610	593	662
chr8:3707553-3727553	Clec4g	ENSMUSG00000074491	147	161	130	157	193	155	141	192
chr8:3710651-3730651	Clec4g	ENSMUSG00000074491	135	146	118	137	174	143	130	169
chr8:3708653-3728653	Clec4g	ENSMUSG00000074491	142	157	123	152	174	151	131	184
chrY:70004843-70024843	Orly	ENSMUSG00000099550	0	0	0	0	0	0	0	0
chrY:70002798-70022798	Orly	ENSMUSG00000099550	0	0	0	0	0	0	0	0
chr13:31572505-31592505	1700018A04Rik	ENSMUSG00000038408	210	154	200	156	208	185	198	195
chr13:31796691-31816691	Foxc1	ENSMUSG00000050295	565	367	406	421	456	489	361	488
chr19:6899698-6919698	Trmt112	ENSMUSG00000038812	93	82	66	80	90	89	70	107
chr19:6900153-6920153	Trmt112	ENSMUSG00000038812	96	82	66	82	88	92	70	113
chr4:34604944-34624944	Orc3	ENSMUSG00000040044	107	89	90	81	77	116	82	86
chr4:34588751-34608751	Orc3	ENSMUSG00000040044	88	82	82	62	71	92	72	98
chr4:34566896-34586896	Orc3	ENSMUSG00000040044	98	82	76	78	80	118	70	111
chr4:34588620-34608620	Orc3	ENSMUSG00000040044	91	79	82	62	73	92	72	96
chr4:34585188-34605188	Orc3	ENSMUSG00000040044	93	81	80	61	73	94	66	93
chrX:20951684-20971684	A230072C01Rik	ENSMUSG00000086877	46	38	39	35	37	44	47	50
chrX:20952114-20972114	A230072C01Rik	ENSMUSG00000086877	46	38	40	35	38	45	45	53
chr5:24341604-24361604	Kcnh2	ENSMUSG00000038319	578	375	458	472	474	376	414	441
chr5:24319591-24339591	Kcnh2	ENSMUSG00000038319	334	251	278	296	401	316	315	335
chr5:24312254-24332254	Kcnh2	ENSMUSG00000038319	327	240	252	269	340	279	280	287
chr5:24315789-24335789	Kcnh2	ENSMUSG00000038319	327	245	251	269	360	291	295	319
chr5:24316519-24336519	Kcnh2	ENSMUSG00000038319	320	242	244	270	359	287	280	309
chr15:39847467-39867467	Dpys	ENSMUSG00000022304	293	238	280	240	234	192	223	216
chr15:39783251-39803251	Dpys	ENSMUSG00000022304	259	170	226	160	208	163	174	161
chrY:55327352-55347352	CH36-97J9.10	ENSMUSG00000100184	0	0	0	0	0	0	0	0
chr19:11594849-11614849	Ms4a6d	ENSMUSG00000024679	108	91	103	88	113	106	101	110
chr19:11583373-11603373	Ms4a6d	ENSMUSG00000024679	85	73	82	71	80	73	68	73
chr19:11583155-11603155	Ms4a6d	ENSMUSG00000024679	84	75	86	70	78	68	68	76
chr19:11583015-11603015	Ms4a6d	ENSMUSG00000024679	83	74	84	69	78	67	66	74
chr16:5194012-5214012	Nagpa	ENSMUSG00000023143	135	117	108	120	128	133	126	135
chr16:5193477-5213477	Nagpa	ENSMUSG00000023143	134	114	107	122	127	126	126	127
chr16:5187765-5207765	Nagpa	ENSMUSG00000023143	142	121	113	121	148	126	147	136
chr1:13658771-13678771	Xkr9	ENSMUSG00000067813	121	100	139	96	107	118	106	115
chr5:4182367-4202367	Mterf1b	ENSMUSG00000053178	90	86	79	82	70	95	65	73
chrY:79655570-79675570	CH36-28F14.1	ENSMUSG00000101259	0	0	0	0	0	0	0	0
chr19:4388285-4408285	Kdm2a	ENSMUSG00000054611	118	87	104	86	114	109	105	111
chr19:4312548-4332548	Kdm2a	ENSMUSG00000054611	98	89	82	82	91	122	81	104
chr19:4312803-4332803	Kdm2a	ENSMUSG00000054611	95	90	85	82	92	122	80	104
chr19:4324001-4344001	Kdm2a	ENSMUSG00000054611	115	85	108	77	108	96	72	102
chr19:4387080-4407080	Kdm2a	ENSMUSG00000054611	116	88	104	82	115	114	107	114
chr19:4352887-4372887	Kdm2a	ENSMUSG00000054611	100	82	93	86	71	104	81	106
chr9:37542904-37562904	Nrgn	ENSMUSG00000053310	389	358	313	391	363	359	374	341
chr9:37536138-37556138	Nrgn	ENSMUSG00000053310	357	317	283	369	379	352	357	344
chr5:24517202-24537202	Gbx1	ENSMUSG00000067724	712	631	679	713	593	524	578	629
chr15:75878770-75898770	Mroh6	ENSMUSG00000098678	121	80	88	96	120	129	103	132
chr8:21074442-21094442	Defa25	ENSMUSG00000094687	9	11	11	10	19	13	18	16
chr8:12662099-12682099	Tubgcp3	ENSMUSG00000000759	148	141	161	115	168	163	158	157
chr8:12662248-12682248	Tubgcp3	ENSMUSG00000000759	146	140	161	113	168	163	158	156
chr8:12627982-12647982	Tubgcp3	ENSMUSG00000000759	80	81	68	65	85	101	79	90
chr8:12647620-12667620	Tubgcp3	ENSMUSG00000000759	70	56	65	72	88	111	83	97
chr8:12645902-12665902	Tubgcp3	ENSMUSG00000000759	79	61	63	76	90	118	84	104
chr8:12661959-12681959	Tubgcp3	ENSMUSG00000000759	149	140	163	115	168	164	158	156
chr12:55070110-55090110	2700097O09Rik	ENSMUSG00000062198	57	52	43	42	46	49	29	52
chr12:55044101-55064101	2700097O09Rik	ENSMUSG00000062198	83	85	80	82	91	116	65	99
chrY:82215227-82235227	SLY	ENSMUSG00000101286	0	0	0	0	0	0	0	0
chrX:37561405-37581405	Rhox2f	ENSMUSG00000095741	7	9	10	5	5	6	6	8
chrX:37561829-37581829	Rhox2f	ENSMUSG00000095741	7	8	10	5	5	6	6	7
chr4:28803131-28823131	Epha7	ENSMUSG00000028289	114	84	100	84	119	156	114	125
chr4:28803250-28823250	Epha7	ENSMUSG00000028289	114	87	100	84	119	156	112	126
chr4:28805429-28825429	Epha7	ENSMUSG00000028289	106	92	100	79	125	152	107	118
chr4:28861841-28881841	Epha7	ENSMUSG00000028289	85	92	99	85	74	100	74	84
chr13:21431044-21451044	Pgbd1	ENSMUSG00000055313	101	81	72	91	98	97	83	98
chr13:21430710-21450710	Pgbd1	ENSMUSG00000055313	103	83	77	93	102	96	79	97
chr13:21430901-21450901	Pgbd1	ENSMUSG00000055313	103	81	74	92	100	97	79	98
chr13:24821517-24841517	Acot13	ENSMUSG00000006717	77	74	72	79	85	114	86	105
chr16:18801779-18821779	Ufd1l	ENSMUSG00000005262	116	81	83	77	108	102	82	90
chr16:18802294-18822294	Ufd1l	ENSMUSG00000005262	119	84	78	78	106	104	83	96
chr16:18813226-18833226	Ufd1l	ENSMUSG00000005262	107	78	71	77	90	110	79	100
chr16:18817061-18837061	Ufd1l	ENSMUSG00000005262	102	72	71	80	97	124	81	100
chr16:18817249-18837249	Ufd1l	ENSMUSG00000005262	101	73	71	79	99	123	80	102
chr5:21775251-21795251	Dnajc2	ENSMUSG00000029014	100	72	66	67	83	78	62	97
chr5:21758667-21778667	Dnajc2	ENSMUSG00000029014	59	78	65	60	72	91	69	93
chr12:72431866-72451866	Lrrc9	ENSMUSG00000021090	181	130	169	159	153	170	185	203
chr12:72432035-72452035	Lrrc9	ENSMUSG00000021090	179	129	170	158	154	167	183	200
chr12:72432242-72452242	Lrrc9	ENSMUSG00000021090	182	129	171	157	151	166	183	198
chr12:72466074-72486074	Lrrc9	ENSMUSG00000021090	135	147	158	118	137	160	135	167
chr9:21908192-21928192	Rab3d	ENSMUSG00000019066	134	91	117	118	109	125	94	99
chr9:21908089-21928089	Rab3d	ENSMUSG00000019066	136	91	118	117	108	126	94	98
chrY:59821762-59841762	CH36-440P21.1	ENSMUSG00000101103	0	0	0	0	0	0	0	0
chr6:18160687-18180687	Cftr	ENSMUSG00000041301	149	120	173	115	111	130	127	123
chr6:18160824-18180824	Cftr	ENSMUSG00000041301	148	121	174	115	112	129	128	124
chr6:18245224-18265224	Cftr	ENSMUSG00000041301	126	91	116	101	103	119	103	98
chr14:32589407-32609407	Prrxl1	ENSMUSG00000041730	733	761	606	841	547	544	516	603
chr14:32589541-32609541	Prrxl1	ENSMUSG00000041730	730	758	604	839	545	540	514	602
chr14:32589867-32609867	Prrxl1	ENSMUSG00000041730	724	750	601	841	544	541	513	604
chrY:26603352-26623352	CH36-234I19.6	ENSMUSG00000101513	0	0	0	0	0	0	0	0
chrY:26603243-26623243	CH36-234I19.6	ENSMUSG00000101513	0	0	0	0	0	0	0	0
chr19:5413923-5433923	Drap1	ENSMUSG00000024914	96	70	84	85	132	124	91	105
chr19:5414759-5434759	Drap1	ENSMUSG00000024914	94	65	83	82	132	122	86	107
chr19:5414220-5434220	Drap1	ENSMUSG00000024914	95	70	84	84	133	121	87	108
chr19:5414979-5434979	Drap1	ENSMUSG00000024914	92	64	81	82	132	121	86	108
chr19:5414543-5434543	Drap1	ENSMUSG00000024914	95	67	84	83	130	123	88	108
chr19:5414081-5434081	Drap1	ENSMUSG00000024914	95	70	84	85	132	120	87	107
chr10:23841462-23861462	Vnn3	ENSMUSG00000020010	99	77	89	65	62	87	67	71
chr14:29998813-30018813	Il17rb	ENSMUSG00000015966	245	153	224	189	205	151	175	174
chrY:44338829-44358829	CH36-92G23.1	ENSMUSG00000102081	0	0	0	0	0	0	0	0
chr3:52094891-52114891	Maml3	ENSMUSG00000061143	162	102	159	100	119	144	124	106
chr3:51786535-51806535	Maml3	ENSMUSG00000061143	104	89	105	90	119	108	79	131
chr12:8761803-8781803	Sdc1	ENSMUSG00000020592	107	86	92	80	135	118	107	129
chr12:8761324-8781324	Sdc1	ENSMUSG00000020592	105	87	92	81	136	118	104	134
chr5:27491438-27511438	Speer4b	ENSMUSG00000048703	36	39	50	37	47	48	36	37
chr15:31591852-31611852	Fam173b	ENSMUSG00000039065	94	84	64	69	104	109	67	116
chr15:31592118-31612118	Fam173b	ENSMUSG00000039065	93	83	64	69	107	110	67	117
chr3:30637869-30657869	Lrrc34	ENSMUSG00000027702	382	277	355	295	200	178	218	193
chr7:3607373-3627373	Ndufa3	ENSMUSG00000035674	109	88	89	86	123	116	87	122
chr7:3607617-3627617	Ndufa3	ENSMUSG00000035674	107	87	89	86	123	117	86	120
chr17:20492299-20512299	Vmn1r225	ENSMUSG00000043537	77	74	72	78	64	108	66	75
chr1:26677460-26697460	4931408C20Rik	ENSMUSG00000073722	140	152	164	113	133	146	123	120
chr12:35915620-35935620	Agr3	ENSMUSG00000036231	120	105	107	106	114	107	110	110
chr6:6568658-6588658	Shfm1	ENSMUSG00000042541	140	99	118	97	86	131	94	96
chrY:8092756-8112756	CH36-205D18.8	ENSMUSG00000100312	0	1	0	0	0	3	1	0
chrY:8091164-8111164	CH36-205D18.8	ENSMUSG00000100312	0	1	0	0	0	3	1	0
chr14:3214440-3234440	D830030K20Rik	ENSMUSG00000096039	1	1	2	0	0	0	1	0
chr14:3215315-3235315	D830030K20Rik	ENSMUSG00000096039	1	1	2	0	0	0	1	0
chr7:10166286-10186286	Vmn2r52	ENSMUSG00000091930	72	71	60	59	58	84	52	83
chrY:46747399-46767399	CH36-412K24.2	ENSMUSG00000100611	0	0	0	0	0	0	0	0
chr11:6510958-6530958	Myo1g	ENSMUSG00000020437	143	113	137	124	139	131	119	150
chr11:6498685-6518685	Myo1g	ENSMUSG00000020437	157	132	149	173	141	139	149	172
chr11:6505500-6525500	Myo1g	ENSMUSG00000020437	159	128	153	158	148	158	140	178
chr11:6509504-6529504	Myo1g	ENSMUSG00000020437	143	119	142	138	142	134	126	156
chr15:37951103-37971103	Rrm2b	ENSMUSG00000022292	101	95	95	92	81	113	78	93
chr15:37950891-37970891	Rrm2b	ENSMUSG00000022292	101	94	95	91	78	111	76	94
chr15:37945138-37965138	Rrm2b	ENSMUSG00000022292	105	80	99	88	86	105	79	101
chr15:37951318-37971318	Rrm2b	ENSMUSG00000022292	97	96	92	94	82	113	79	92
chr17:22563273-22583273	Vmn2r111	ENSMUSG00000095093	55	68	57	54	57	80	47	65
chr13:21706143-21726143	Hist1h2bl	ENSMUSG00000094338	101	80	110	62	104	132	89	79
chr10:22296702-22316702	C920009B18Rik	ENSMUSG00000097352	134	134	125	117	210	152	162	165
chr10:22297208-22317208	C920009B18Rik	ENSMUSG00000097352	130	126	122	113	206	146	158	162
chr13:27232430-27252430	Prl3b1	ENSMUSG00000038891	103	84	100	77	80	109	82	91
chr15:10475947-10495947	Brix1	ENSMUSG00000022247	104	82	87	93	99	107	70	92
chr15:10475385-10495385	Brix1	ENSMUSG00000022247	103	83	89	89	106	107	67	90
chr16:10535364-10555364	Clec16a	ENSMUSG00000068663	112	81	92	93	107	119	96	116
chr16:10590551-10610551	Clec16a	ENSMUSG00000068663	84	88	78	90	99	137	91	93
chr16:10600829-10620829	Clec16a	ENSMUSG00000068663	93	89	72	85	104	127	83	100
chr16:10620060-10640060	Clec16a	ENSMUSG00000068663	101	69	58	66	93	107	80	102
chr11:6264870-6284870	Tmed4	ENSMUSG00000004394	120	105	87	115	130	123	108	124
chr10:26363956-26383956	L3mbtl3	ENSMUSG00000039089	99	87	84	67	112	104	90	107
chr10:26365185-26385185	L3mbtl3	ENSMUSG00000039089	100	89	83	72	105	108	88	106
chrY:76051651-76071651	CH36-338D20.5	ENSMUSG00000100226	0	0	0	1	0	0	1	0
chr7:15502340-15522340	Obox1	ENSMUSG00000054310	1	4	2	0	0	2	2	5
chr7:15536982-15556982	Obox1	ENSMUSG00000054310	5	0	0	0	2	3	2	1
chr7:15537277-15557277	Obox1	ENSMUSG00000054310	5	0	0	0	2	3	2	1
chr7:15538411-15558411	Obox1	ENSMUSG00000054310	6	0	0	0	3	3	2	2
chr7:15378948-15398948	Obox1	ENSMUSG00000054310	5	6	5	5	8	1	6	5
chrY:54405518-54425518	CH36-97J9.1	ENSMUSG00000099594	0	0	0	0	0	0	0	0
chr15:62027986-62047986	Pvt1	ENSMUSG00000097039	126	94	131	106	156	128	130	98
chr15:62029257-62049257	Pvt1	ENSMUSG00000097039	123	93	125	100	146	123	121	95
chr15:62089029-62109029	Pvt1	ENSMUSG00000097039	106	85	88	52	95	105	89	98
chr15:62168175-62188175	Pvt1	ENSMUSG00000097039	87	77	60	60	99	111	82	82
chr15:62208223-62228223	Pvt1	ENSMUSG00000097039	91	80	61	51	91	88	55	91
chr15:62212603-62232603	Pvt1	ENSMUSG00000097039	98	73	57	45	80	87	60	101
chr12:31703926-31723926	Gpr22	ENSMUSG00000044067	113	89	109	86	93	122	86	85
chrY:27914318-27934318	CH36-328D8.1	ENSMUSG00000099791	0	0	0	0	0	0	0	0
chr10:40673282-40693282	Mettl24	ENSMUSG00000045555	162	98	147	100	154	133	124	138
chr16:10780914-10800914	Prm3	ENSMUSG00000050058	148	106	135	115	204	212	218	245
chr3:33014777-33034777	4930419G24Rik	ENSMUSG00000087625	153	125	104	123	135	137	133	122
chrY:79722217-79742217	CH36-28F14.3	ENSMUSG00000101197	0	0	0	0	0	0	0	0
chrX:37633046-37653046	Rhox2g	ENSMUSG00000079629	24	3	6	7	3	4	5	7
chrX:37633470-37653470	Rhox2g	ENSMUSG00000079629	24	3	6	7	3	4	5	7
chr8:3662336-3682336	Fcor	ENSMUSG00000089665	131	142	120	148	146	152	148	165
chr6:7834842-7854842	C1galt1	ENSMUSG00000042460	76	58	97	81	76	79	80	81
chr5:23773711-23793711	Pus7	ENSMUSG00000057541	93	67	79	92	79	108	79	97
chr5:23768411-23788411	Pus7	ENSMUSG00000057541	79	65	84	84	77	99	79	105
chr5:23769558-23789558	Pus7	ENSMUSG00000057541	84	64	81	88	76	106	78	106
chr5:23740112-23760112	Pus7	ENSMUSG00000057541	64	50	54	59	72	64	74	94
chr5:23752413-23772413	Pus7	ENSMUSG00000057541	58	48	86	74	80	70	63	98
chr5:23744576-23764576	Pus7	ENSMUSG00000057541	69	57	67	62	78	75	70	105
chrY:48175737-48195737	CH36-323H8.1	ENSMUSG00000099674	0	0	0	0	0	0	0	0
chr5:30195722-30215722	Gpr113	ENSMUSG00000067642	212	143	165	167	192	149	145	186
chr5:30194587-30214587	Gpr113	ENSMUSG00000067642	202	143	160	165	195	142	140	180
chr5:30186418-30206418	Gpr113	ENSMUSG00000067642	158	134	134	142	172	146	126	169
chr18:46515971-46535971	Fem1c	ENSMUSG00000033319	115	94	90	71	123	106	85	101
chr13:21740505-21760505	Hist1h4k	ENSMUSG00000064288	68	80	83	77	87	97	102	77
chr2:3274212-3294212	Nmt2	ENSMUSG00000026643	94	86	95	71	106	99	98	96
chr3:51473966-51493966	Rab33b	ENSMUSG00000027739	80	71	79	69	84	132	95	95
chr12:78973478-78993478	Tmem229b	ENSMUSG00000046157	107	103	87	94	98	107	85	104
chr12:78997627-79017627	Tmem229b	ENSMUSG00000046157	135	112	109	82	125	99	91	134
chr12:78970763-78990763	Tmem229b	ENSMUSG00000046157	110	93	88	92	98	104	88	104
chr12:78997277-79017277	Tmem229b	ENSMUSG00000046157	136	110	113	83	126	101	93	136
chr12:78996663-79016663	Tmem229b	ENSMUSG00000046157	137	109	115	87	126	104	94	132
chr12:40028099-40048099	Arl4aos	ENSMUSG00000086315	181	121	126	119	115	122	126	102
chr16:16860736-16880736	Top3b	ENSMUSG00000022779	105	64	94	69	97	96	82	107
chr16:16860840-16880840	Top3b	ENSMUSG00000022779	107	63	93	69	97	95	83	108
chr16:16860965-16880965	Top3b	ENSMUSG00000022779	106	63	92	71	98	96	82	106
chr16:16873442-16893442	Top3b	ENSMUSG00000022779	84	60	62	80	113	111	69	109
chr16:16874212-16894212	Top3b	ENSMUSG00000022779	86	58	66	80	105	111	71	113
chr16:16875526-16895526	Top3b	ENSMUSG00000022779	88	63	67	84	107	111	70	113
chr16:16876644-16896644	Top3b	ENSMUSG00000022779	87	63	64	86	105	110	72	109
chr16:16876910-16896910	Top3b	ENSMUSG00000022779	88	63	64	87	102	111	75	108
chr16:16877839-16897839	Top3b	ENSMUSG00000022779	87	65	70	90	103	111	76	106
chr16:16880226-16900226	Top3b	ENSMUSG00000022779	88	67	67	92	102	106	76	109
chr16:16881502-16901502	Top3b	ENSMUSG00000022779	85	73	71	87	100	107	77	104
chr5:29424664-29444664	Nom1	ENSMUSG00000001569	220	204	211	188	162	159	164	171
chr5:29431318-29451318	Nom1	ENSMUSG00000001569	120	90	103	88	116	113	110	117
chr17:21218826-21238826	Vmn1r234	ENSMUSG00000057203	75	79	61	61	65	80	62	75
chr9:44468778-44488778	C030014I23Rik	ENSMUSG00000060380	123	103	108	110	168	116	151	120
chr9:44467924-44487924	C030014I23Rik	ENSMUSG00000060380	140	111	115	121	184	125	161	134
chrX:20951991-20971991	Uxt	ENSMUSG00000001134	46	38	39	35	38	45	45	52
chr16:17192649-17212649	Ube2l3	ENSMUSG00000038965	164	127	174	167	172	146	139	181
chr16:17191473-17211473	Ube2l3	ENSMUSG00000038965	138	116	158	147	162	136	120	163
chr16:17150075-17170075	Ube2l3	ENSMUSG00000038965	105	70	76	69	92	90	54	89
chr7:19073849-19093849	Dmpk	ENSMUSG00000030409	96	72	77	87	141	135	92	136
chr7:19074710-19094710	Dmpk	ENSMUSG00000030409	98	71	73	86	142	130	91	134
chr7:19076500-19096500	Dmpk	ENSMUSG00000030409	105	73	77	83	153	136	96	142
chr7:19077269-19097269	Dmpk	ENSMUSG00000030409	108	76	78	80	155	139	97	147
chr7:19077493-19097493	Dmpk	ENSMUSG00000030409	106	77	81	80	157	135	98	150
chr7:19077611-19097611	Dmpk	ENSMUSG00000030409	106	78	82	80	156	132	98	151
chr7:19077746-19097746	Dmpk	ENSMUSG00000030409	108	79	84	80	156	133	98	153
chr7:19078185-19098185	Dmpk	ENSMUSG00000030409	107	78	84	83	159	134	101	150
chr7:19081483-19101483	Dmpk	ENSMUSG00000030409	117	76	87	91	172	138	115	165
chr7:19081616-19101616	Dmpk	ENSMUSG00000030409	116	78	87	92	171	138	113	167
chr7:19082218-19102218	Dmpk	ENSMUSG00000030409	119	80	89	96	182	138	117	169
chr7:19013538-19033538	Foxa3	ENSMUSG00000040891	270	162	224	201	227	188	191	179
chr1:33747795-33767795	Bag2	ENSMUSG00000042215	76	62	72	67	102	110	63	90
chr1:33738719-33758719	Bag2	ENSMUSG00000042215	78	64	59	68	109	104	76	88
chr13:52971073-52991073	Nfil3	ENSMUSG00000056749	204	139	160	169	367	336	372	385
chrY:53719612-53739612	CH36-37H17.1	ENSMUSG00000100778	0	0	0	0	0	0	0	0
chr7:15872617-15892617	Crxos	ENSMUSG00000074365	121	136	122	135	147	166	133	138
chr7:15886124-15906124	Crxos	ENSMUSG00000074365	127	143	110	131	122	135	124	132
chr7:15887406-15907406	Crxos	ENSMUSG00000074365	136	153	105	129	135	137	131	144
chr7:15891646-15911646	Crxos	ENSMUSG00000074365	134	166	121	143	142	154	149	160
chr12:51996501-52016501	Dtd2	ENSMUSG00000020956	96	83	90	84	78	82	81	117
chr9:26989566-27009566	Acad8	ENSMUSG00000031969	91	72	69	64	95	100	94	103
chr9:26981053-27001053	Acad8	ENSMUSG00000031969	85	53	62	62	83	94	66	102
chr9:26967955-26987955	Acad8	ENSMUSG00000031969	85	52	69	70	86	92	62	87
chr13:24731232-24751232	1700016G14Rik	ENSMUSG00000085861	87	68	78	70	89	90	101	90
chr13:21822196-21842196	Hist1h4n	ENSMUSG00000069305	45	44	45	40	46	51	32	46
chrY:71459449-71479449	SLY	ENSMUSG00000099531	0	0	0	0	0	0	0	0
chr13:51783673-51803673	Sema4d	ENSMUSG00000021451	290	194	212	226	189	147	162	157
chr13:51724763-51744763	Sema4d	ENSMUSG00000021451	134	97	138	99	139	95	92	123
chr13:51704159-51724159	Sema4d	ENSMUSG00000021451	118	97	87	87	101	97	86	120
chr13:51738919-51758919	Sema4d	ENSMUSG00000021451	166	96	133	86	155	106	104	129
chr13:51738815-51758815	Sema4d	ENSMUSG00000021451	166	96	133	86	154	108	104	130
chr13:51746802-51766802	Sema4d	ENSMUSG00000021451	153	92	130	87	142	103	109	131
chr13:51746668-51766668	Sema4d	ENSMUSG00000021451	153	94	129	86	142	103	109	130
chr13:51744765-51764765	Sema4d	ENSMUSG00000021451	155	90	130	77	141	99	112	129
chr13:51742165-51762165	Sema4d	ENSMUSG00000021451	173	94	139	77	152	97	112	132
chr13:51767111-51787111	Sema4d	ENSMUSG00000021451	154	89	117	111	134	125	112	124
chr4:17842893-17862893	Mmp16	ENSMUSG00000028226	105	78	92	75	108	120	96	103
chr4:17843091-17863091	Mmp16	ENSMUSG00000028226	104	78	93	74	107	120	94	106
chr4:17843458-17863458	Mmp16	ENSMUSG00000028226	102	78	95	73	106	122	93	105
chr4:17843593-17863593	Mmp16	ENSMUSG00000028226	101	78	94	74	107	122	94	106
chr4:17923991-17943991	Mmp16	ENSMUSG00000028226	75	62	77	60	64	83	64	68
chr4:18041757-18061757	Mmp16	ENSMUSG00000028226	106	77	77	87	63	103	81	77
chr3:10002548-10022548	Fabp5	ENSMUSG00000027533	124	80	103	77	116	105	91	119
chrY:7800101-7820101	CH36-205D18.5	ENSMUSG00000101956	0	0	0	0	0	0	0	0
chr3:14798365-14818365	Car1	ENSMUSG00000027556	99	89	97	74	78	94	79	77
chr3:14768459-14788459	Car1	ENSMUSG00000027556	50	54	64	47	41	60	42	48
chr13:14029579-14049579	Tbce	ENSMUSG00000039233	77	86	73	68	75	86	63	92
chr13:13991597-14011597	Tbce	ENSMUSG00000039233	99	75	85	59	90	96	90	106
chr13:13995504-14015504	Tbce	ENSMUSG00000039233	101	76	83	54	86	101	83	94
chr13:13999844-14019844	Tbce	ENSMUSG00000039233	103	79	77	55	98	90	81	96
chr13:13999051-14019051	Tbce	ENSMUSG00000039233	105	79	76	55	100	91	85	98
chr13:13999503-14019503	Tbce	ENSMUSG00000039233	103	80	77	56	98	92	83	95
chr7:19760547-19780547	Bcam	ENSMUSG00000002980	239	142	161	167	257	195	220	188
chr7:19746951-19766951	Bcam	ENSMUSG00000002980	161	103	108	106	202	146	161	149
chr7:19761016-19781016	Bcam	ENSMUSG00000002980	238	139	163	168	259	195	216	185
chr13:22033214-22053214	Hist1h2bj	ENSMUSG00000069300	95	73	88	70	100	116	66	89
chr14:32075374-32095374	Oxnad1	ENSMUSG00000021906	102	72	78	92	87	118	79	83
chr14:32075787-32095787	Oxnad1	ENSMUSG00000021906	102	75	79	90	82	119	78	85
chr14:32085399-32105399	Oxnad1	ENSMUSG00000021906	89	84	59	94	92	88	84	104
chr14:32090818-32110818	Oxnad1	ENSMUSG00000021906	86	87	72	87	99	86	100	114
chrY:1449782-1469782	Usp9y	ENSMUSG00000069044	43	34	37	43	35	47	29	36
chr2:19647752-19667752	Otud1	ENSMUSG00000043415	128	89	110	89	98	132	102	118
chr3:51267571-51287571	4930577N17Rik	ENSMUSG00000087440	95	80	94	79	73	113	73	79
chr19:11040566-11060566	AW112010	ENSMUSG00000075010	111	103	104	104	105	106	129	142
chr6:28820345-28840345	Lrrc4	ENSMUSG00000049939	145	87	152	86	200	176	167	182
chr6:28821747-28841747	Lrrc4	ENSMUSG00000049939	148	86	156	85	195	185	169	179
chr8:24677963-24697963	Adam3	ENSMUSG00000031553	144	165	153	137	151	167	169	186
chr8:24715852-24735852	Adam3	ENSMUSG00000031553	177	154	140	145	162	159	159	163
chr2:18054394-18074394	Mllt10	ENSMUSG00000026743	106	104	95	87	96	131	73	110
chr2:18054636-18074636	Mllt10	ENSMUSG00000026743	104	105	94	86	95	132	73	112
chr2:18054805-18074805	Mllt10	ENSMUSG00000026743	107	107	94	86	97	133	73	111
chr2:18113709-18133709	Mllt10	ENSMUSG00000026743	83	81	81	78	77	101	69	85
chr2:18116156-18136156	Mllt10	ENSMUSG00000026743	81	77	71	78	72	98	66	78
chr2:18160251-18180251	Mllt10	ENSMUSG00000026743	94	89	87	86	75	102	80	108
chr2:18045237-18065237	Mllt10	ENSMUSG00000026743	110	107	93	91	104	112	84	91
chrY:8247907-8267907	CH36-246D16.3	ENSMUSG00000101928	0	0	0	0	0	0	0	0
chr17:23780532-23800532	D930048G16Rik	ENSMUSG00000097732	104	64	75	77	83	102	78	92
chr10:21367291-21387291	Aldh8a1	ENSMUSG00000037542	182	120	145	136	215	196	190	200
chr3:30783564-30803564	4933429H19Rik	ENSMUSG00000097786	152	119	146	96	135	133	125	113
chr18:37935564-37955564	Hdac3	ENSMUSG00000024454	96	73	66	72	83	92	91	104
chr18:37934075-37954075	Hdac3	ENSMUSG00000024454	88	70	67	73	85	84	94	93
chr18:37944988-37964988	Hdac3	ENSMUSG00000024454	120	108	99	93	115	119	104	136
chr13:49177485-49197485	Ninj1	ENSMUSG00000037966	117	87	83	86	141	148	98	122
chr13:49177767-49197767	Ninj1	ENSMUSG00000037966	116	87	83	85	139	150	98	124
chr13:49180296-49200296	Ninj1	ENSMUSG00000037966	116	83	83	89	143	148	102	130
chr3:10321439-10341439	Impa1	ENSMUSG00000027531	100	81	82	78	112	92	88	87
chr3:10321132-10341132	Impa1	ENSMUSG00000027531	98	83	83	80	111	95	87	87
chr16:17136979-17156979	Ydjc	ENSMUSG00000041774	114	83	80	79	103	90	81	103
chr16:17135843-17155843	Ydjc	ENSMUSG00000041774	115	82	79	83	105	93	86	104
chr16:17134621-17154621	Ydjc	ENSMUSG00000041774	113	79	84	86	117	95	96	105
chr19:7701310-7721310	Slc22a19	ENSMUSG00000024757	70	43	62	67	63	78	53	81
chr1:37880477-37900477	Mrpl30	ENSMUSG00000026087	102	82	80	76	102	80	83	78
chr1:37881828-37901828	Mrpl30	ENSMUSG00000026087	99	73	77	75	101	81	77	77
chr1:37887256-37907256	Mrpl30	ENSMUSG00000026087	126	77	90	106	116	104	95	102
chr16:16819313-16839313	Spag6	ENSMUSG00000022783	129	80	124	87	86	68	81	65
chr16:16819456-16839456	Spag6	ENSMUSG00000022783	128	78	125	85	86	68	81	64
chr16:14153275-14173275	Nde1	ENSMUSG00000022678	90	75	90	91	85	87	79	85
chr16:14165127-14185127	Nde1	ENSMUSG00000022678	78	63	72	93	89	92	69	99
chr16:14173573-14193573	Nde1	ENSMUSG00000022678	73	61	80	81	83	97	60	92
chr17:22414222-22434222	Zfp946	ENSMUSG00000071266	156	173	161	118	107	126	130	122
chr17:22441123-22461123	Zfp946	ENSMUSG00000071266	93	87	81	73	63	111	68	79
chrY:74790197-74810197	CH36-333N19.1	ENSMUSG00000101218	1	0	0	0	0	1	1	0
chrY:74790353-74810353	CH36-333N19.1	ENSMUSG00000101218	1	0	0	0	0	1	1	0
chr6:30886730-30906730	Copg2	ENSMUSG00000025607	159	146	149	125	135	129	134	159
chr6:30886426-30906426	Copg2	ENSMUSG00000025607	156	144	148	122	134	125	129	150
chr17:7916000-7936000	Tagap	ENSMUSG00000033450	141	125	134	142	149	166	154	135
chr12:76347140-76367140	Zbtb25	ENSMUSG00000056459	71	96	72	73	84	83	61	80
chr12:76358999-76378999	Zbtb25	ENSMUSG00000056459	82	81	81	83	104	98	82	105
chr12:76359602-76379602	Zbtb25	ENSMUSG00000056459	85	79	82	79	106	97	81	103
chr12:76359393-76379393	Zbtb25	ENSMUSG00000056459	85	79	80	81	106	98	81	104
chr3:31300378-31320378	Slc7a14	ENSMUSG00000069072	275	237	215	282	214	210	223	254
chr3:31248394-31268394	Slc7a14	ENSMUSG00000069072	135	107	119	139	153	143	170	129
chrY:787405-807405	Zfy1	ENSMUSG00000053211	21	20	15	15	19	24	15	7
chrY:58971489-58991489	CH36-488A23.4	ENSMUSG00000100264	0	1	0	0	0	0	0	0
chrX:36864358-36884358	Ube2a	ENSMUSG00000016308	66	53	50	42	41	52	40	42
chr12:32051235-32071235	Prkar2b	ENSMUSG00000002997	129	104	103	105	122	172	137	151
chr12:32050589-32070589	Prkar2b	ENSMUSG00000002997	121	102	99	103	128	173	139	149
chr4:41507437-41527437	Fam219aos	ENSMUSG00000036162	282	220	235	215	285	271	286	263
chr6:29386309-29406309	Ccdc136	ENSMUSG00000029769	299	171	240	199	283	218	296	293
chr6:29386630-29406630	Ccdc136	ENSMUSG00000029769	298	171	238	199	283	217	292	293
chr6:29388926-29408926	Ccdc136	ENSMUSG00000029769	298	181	236	203	284	220	287	288
chr6:29392905-29412905	Ccdc136	ENSMUSG00000029769	273	179	223	206	286	197	252	282
chr6:29400077-29420077	Ccdc136	ENSMUSG00000029769	202	167	167	157	243	180	211	213
chr6:29401810-29421810	Ccdc136	ENSMUSG00000029769	202	166	158	159	237	194	211	223
chr6:29402484-29422484	Ccdc136	ENSMUSG00000029769	193	166	156	158	238	200	206	220
chr6:29404952-29424952	Ccdc136	ENSMUSG00000029769	157	150	137	145	217	198	182	196
chr8:26109368-26129368	Rnf170	ENSMUSG00000013878	90	71	83	68	95	109	73	96
chr8:26109566-26129566	Rnf170	ENSMUSG00000013878	91	73	82	66	95	108	73	96
chr8:26113877-26133877	Rnf170	ENSMUSG00000013878	91	72	74	80	98	114	59	102
chr8:26110480-26130480	Rnf170	ENSMUSG00000013878	89	70	78	70	95	109	68	94
chr12:59002017-59022017	Sec23a	ENSMUSG00000020986	77	89	82	68	99	99	63	92
chr12:58997235-59017235	Sec23a	ENSMUSG00000020986	77	77	77	65	104	103	70	82
chr12:58961271-58981271	Sec23a	ENSMUSG00000020986	75	78	63	76	75	89	78	81
chr12:58972704-58992704	Sec23a	ENSMUSG00000020986	80	72	68	77	68	95	89	81
chr17:25234033-25254033	Baiap3	ENSMUSG00000047507	182	154	100	170	203	164	173	194
chr17:25246364-25266364	Baiap3	ENSMUSG00000047507	278	246	188	287	302	246	252	292
chr17:25243947-25263947	Baiap3	ENSMUSG00000047507	285	245	189	289	307	245	251	300
chr17:25234311-25254311	Baiap3	ENSMUSG00000047507	191	167	110	184	214	170	187	199
chr17:25235783-25255783	Baiap3	ENSMUSG00000047507	232	213	156	246	264	205	228	250
chr17:25238127-25258127	Baiap3	ENSMUSG00000047507	295	246	193	287	314	244	258	286
chr8:24163904-24183904	A730045E13Rik	ENSMUSG00000053979	231	157	193	173	186	175	191	170
chr19:11304454-11324454	Ms4a14	ENSMUSG00000099398	108	108	106	108	115	139	106	99
chr5:24576741-24596741	Chpf2	ENSMUSG00000038181	134	69	102	98	124	113	117	135
chrY:75273000-75293000	CH36-333N19.6	ENSMUSG00000099499	0	0	0	0	1	0	0	0
chrX:12926872-12946872	AA414768	ENSMUSG00000083307	57	39	53	25	58	63	51	56
chr9:57138127-57158127	Neil1	ENSMUSG00000032298	74	53	60	74	96	102	68	98
chr9:57138305-57158305	Neil1	ENSMUSG00000032298	76	54	59	74	95	102	71	96
chr9:57137034-57157034	Neil1	ENSMUSG00000032298	77	50	66	71	96	99	65	97
chr19:8730718-8750718	1700092M07Rik	ENSMUSG00000090840	133	81	106	85	113	107	101	131
chr10:39123906-39143906	Fam229b	ENSMUSG00000051736	92	65	71	64	65	99	64	81
chr10:39113102-39133102	Fam229b	ENSMUSG00000051736	98	65	86	71	72	99	89	89
chr10:39112314-39132314	Fam229b	ENSMUSG00000051736	93	70	85	73	74	98	87	87
chr15:75668800-75688800	Top1mt	ENSMUSG00000000934	173	142	149	169	215	196	204	232
chr17:7936426-7956426	E430024P14Rik	ENSMUSG00000090069	34	18	33	29	32	24	24	30
chr17:7935889-7955889	E430024P14Rik	ENSMUSG00000090069	34	17	33	29	33	24	24	30
chr15:74789533-74809533	Ly6k	ENSMUSG00000044678	120	136	129	134	142	114	151	127
chr15:74789986-74809986	Ly6k	ENSMUSG00000044678	125	136	128	135	142	116	154	125
chr9:3189782-3209782	4930433N12Rik	ENSMUSG00000042360	29	36	27	37	43	53	40	46
chr3:27928695-27948695	Pld1	ENSMUSG00000027695	101	85	90	86	130	110	146	130
chr3:27974314-27994314	Pld1	ENSMUSG00000027695	99	83	72	75	129	110	94	136
chr3:28021262-28041262	Pld1	ENSMUSG00000027695	110	106	83	80	105	114	96	117
chr3:27974173-27994173	Pld1	ENSMUSG00000027695	100	83	70	75	128	112	92	136
chr3:27940002-27960002	Pld1	ENSMUSG00000027695	118	89	90	83	122	123	123	132
chr3:28059514-28079514	Pld1	ENSMUSG00000027695	75	57	61	66	75	76	62	70
chr3:28031266-28051266	Pld1	ENSMUSG00000027695	105	90	84	71	113	121	107	113
chr3:28099759-28119759	Pld1	ENSMUSG00000027695	102	89	89	72	112	132	112	138
chrY:85879645-85899645	CH36-76G4.1	ENSMUSG00000099992	0	0	0	0	0	0	0	0
chr10:24039510-24059510	Taar7f	ENSMUSG00000100950	105	66	98	97	95	108	96	97
chr16:20538577-20558577	Abcf3	ENSMUSG00000003234	89	85	69	65	87	97	68	77
chr16:20539668-20559668	Abcf3	ENSMUSG00000003234	93	90	67	70	86	94	69	79
chr16:20540577-20560577	Abcf3	ENSMUSG00000003234	95	88	65	65	90	87	66	79
chr16:20549344-20569344	Abcf3	ENSMUSG00000003234	119	104	99	91	107	106	93	116
chr16:20549657-20569657	Abcf3	ENSMUSG00000003234	120	102	98	90	110	106	92	119
chrY:10402737-10422737	CH36-373B9.1	ENSMUSG00000101396	0	3	1	1	0	2	0	2
chr4:41559509-41579509	Fam219a	ENSMUSG00000028439	225	162	197	188	242	194	197	215
chr4:41514770-41534770	Fam219a	ENSMUSG00000028439	185	135	134	120	245	223	195	230
chr17:20677508-20697508	Vmn1r226	ENSMUSG00000042848	85	85	78	77	84	110	84	87
chrY:32809299-32829299	CH36-322J2.1	ENSMUSG00000101728	0	0	0	0	0	0	0	0
chr3:5505333-5525333	4930555M17Rik	ENSMUSG00000093557	91	88	73	71	71	93	63	58
chr13:27632464-27652464	Prl7a1	ENSMUSG00000006488	82	94	85	71	87	90	71	83
chr9:20450160-20470160	Zfp26	ENSMUSG00000063108	119	115	106	108	95	120	102	101
chr9:20449957-20469957	Zfp26	ENSMUSG00000063108	117	113	105	106	96	118	103	100
chr9:20431374-20451374	Zfp26	ENSMUSG00000063108	112	94	78	86	90	99	85	97
chr9:20449827-20469827	Zfp26	ENSMUSG00000063108	118	114	104	105	98	117	101	101
chr10:36496814-36516814	Hs3st5	ENSMUSG00000044499	278	202	239	195	218	205	254	195
chr10:36497026-36517026	Hs3st5	ENSMUSG00000044499	275	201	237	194	218	204	254	195
chr10:36497407-36517407	Hs3st5	ENSMUSG00000044499	272	200	236	196	221	201	253	195
chr4:33198991-33218991	Srsf12	ENSMUSG00000054679	248	166	219	180	162	158	190	183
chr4:33199263-33219263	Srsf12	ENSMUSG00000054679	245	166	214	176	163	156	190	180
chr7:12312175-12332175	Vmn1r83	ENSMUSG00000066804	64	67	88	62	72	86	68	77
chr17:23780662-23800662	Srrm2	ENSMUSG00000039218	103	63	74	76	83	104	79	93
chr17:23793187-23813187	Srrm2	ENSMUSG00000039218	95	82	97	89	100	113	89	92
chr17:23797918-23817918	Srrm2	ENSMUSG00000039218	91	84	100	89	100	105	84	97
chr17:23798098-23818098	Srrm2	ENSMUSG00000039218	93	86	100	91	100	105	86	97
chr17:23801672-23821672	Srrm2	ENSMUSG00000039218	96	85	109	95	102	106	83	83
chr17:23801900-23821900	Srrm2	ENSMUSG00000039218	99	89	108	94	103	108	82	84
chr17:23809308-23829308	Srrm2	ENSMUSG00000039218	87	86	96	81	99	101	75	69
chr17:23811387-23831387	Srrm2	ENSMUSG00000039218	86	82	88	79	94	97	81	71
chr17:23813525-23833525	Srrm2	ENSMUSG00000039218	91	85	86	89	109	110	85	87
chrY:44811007-44831007	CH36-92G23.5	ENSMUSG00000101649	0	0	0	0	0	0	0	0
chrY:44811116-44831116	CH36-92G23.5	ENSMUSG00000101649	0	0	0	0	0	0	0	0
chr17:25775540-25795540	Haghl	ENSMUSG00000061046	81	64	69	76	111	108	106	107
chr17:25775673-25795673	Haghl	ENSMUSG00000061046	82	65	69	77	111	109	107	107
chr17:25775335-25795335	Haghl	ENSMUSG00000061046	80	63	69	77	109	106	107	106
chr2:14378316-14398316	Slc39a12	ENSMUSG00000036949	133	97	91	84	91	93	77	86
chr2:14378512-14398512	Slc39a12	ENSMUSG00000036949	134	94	91	83	93	95	78	85
chrX:9023493-9043493	Fthl17	ENSMUSG00000071815	2	4	2	2	0	4	1	3
chr7:6388715-6408715	Smim17	ENSMUSG00000093536	63	59	63	64	65	89	72	93
chr7:6405175-6425175	Smim17	ENSMUSG00000093536	114	97	85	103	122	122	115	116
chr9:30932562-30952562	Adamts8	ENSMUSG00000031994	525	401	476	426	398	343	374	352
chr9:30933458-30953458	Adamts8	ENSMUSG00000031994	516	396	469	421	396	342	369	340
chr13:22464618-22484618	Vmn1r201	ENSMUSG00000094898	70	66	68	68	86	108	73	94
chr10:80162944-80182944	1600002K03Rik	ENSMUSG00000035595	163	103	135	131	181	167	142	182
chr6:22278227-22298227	Wnt16	ENSMUSG00000029671	262	195	291	188	243	240	206	216
chr6:22278861-22298861	Wnt16	ENSMUSG00000029671	263	198	292	192	248	237	204	218
chr17:25298646-25318646	Prss28	ENSMUSG00000024171	307	288	302	360	308	245	280	289
chr4:60212580-60232580	Mup8	ENSMUSG00000078687	1	4	0	0	1	3	2	1
chrY:54509435-54529435	CH36-97J9.3	ENSMUSG00000101783	0	0	0	0	0	0	0	0
chr3:54905031-54925031	Sertm1	ENSMUSG00000056306	484	355	431	390	245	280	269	268
chr3:54905887-54925887	Sertm1	ENSMUSG00000056306	483	359	427	386	252	282	265	275
chr3:34094438-34114438	Sox2ot	ENSMUSG00000090828	314	211	329	218	239	222	268	238
chr3:34186751-34206751	Sox2ot	ENSMUSG00000090828	277	255	249	232	233	236	244	256
chr3:34186864-34206864	Sox2ot	ENSMUSG00000090828	279	257	248	232	236	235	243	256
chr3:34550328-34570328	Sox2ot	ENSMUSG00000090828	155	83	123	97	126	137	118	107
chr3:34579952-34599952	Sox2ot	ENSMUSG00000090828	107	103	105	126	139	119	110	112
chr3:34627169-34647169	Sox2ot	ENSMUSG00000090828	607	527	636	632	440	394	440	401
chr3:34628174-34648174	Sox2ot	ENSMUSG00000090828	637	556	670	665	457	409	453	400
chr3:34628297-34648297	Sox2ot	ENSMUSG00000090828	649	561	674	669	460	411	456	405
chr3:34628504-34648504	Sox2ot	ENSMUSG00000090828	664	574	680	672	467	410	461	409
chr3:34646437-34666437	Sox2ot	ENSMUSG00000090828	1226	1202	1155	1480	798	674	874	813
chr3:34655243-34675243	Sox2ot	ENSMUSG00000090828	982	981	873	1158	663	575	676	608
chr19:5591873-5611873	Rnaseh2c	ENSMUSG00000024925	137	92	105	104	128	122	109	151
chr19:5591975-5611975	Rnaseh2c	ENSMUSG00000024925	136	91	104	103	128	121	109	150
chr19:5592235-5612235	Rnaseh2c	ENSMUSG00000024925	133	92	102	105	125	123	111	148
chr19:5592410-5612410	Rnaseh2c	ENSMUSG00000024925	136	94	104	107	127	121	109	145
chr13:22031362-22051362	Hist1h4i	ENSMUSG00000060639	93	70	84	64	101	117	58	87
chr6:4909626-4929626	2210017G18Rik	ENSMUSG00000096970	104	91	103	97	98	116	86	95
chr17:24432200-24452200	Dnase1l2	ENSMUSG00000024136	83	65	54	64	98	112	87	100
chr17:24433105-24453105	Dnase1l2	ENSMUSG00000024136	84	65	52	63	103	112	87	98
chr17:24432701-24452701	Dnase1l2	ENSMUSG00000024136	83	66	53	65	101	111	88	100
chr4:65594986-65614986	Trim32	ENSMUSG00000051675	110	91	103	98	95	117	77	103
chr4:65595249-65615249	Trim32	ENSMUSG00000051675	104	88	98	95	92	117	74	102
chrX:19471319-19491319	BC049702	ENSMUSG00000068149	26	26	28	28	23	21	17	16
chr17:17877852-17897852	Fpr3	ENSMUSG00000079700	147	127	131	110	104	127	111	107
chr17:17960458-17980458	Fpr3	ENSMUSG00000079700	70	67	63	72	70	89	58	72
chr9:62112610-62132610	Glce	ENSMUSG00000032252	230	127	196	124	177	170	145	150
chr9:62060840-62080840	Glce	ENSMUSG00000032252	127	101	84	75	103	113	80	95
chr9:62060606-62080606	Glce	ENSMUSG00000032252	125	98	83	74	109	112	80	94
chr18:25158999-25178999	AW554918	ENSMUSG00000033632	112	98	97	72	90	109	79	95
chr18:25223914-25243914	AW554918	ENSMUSG00000033632	87	87	73	86	72	97	86	96
chr7:14552362-14572362	Vmn1r90	ENSMUSG00000100586	71	65	63	49	66	76	50	82
chr3:35744134-35764134	Atp11b	ENSMUSG00000037400	104	95	101	113	104	119	107	97
chr3:35779606-35799606	Atp11b	ENSMUSG00000037400	94	89	77	71	78	110	81	84
chr3:35797842-35817842	Atp11b	ENSMUSG00000037400	74	93	78	49	99	119	74	82
chr3:35828721-35848721	Atp11b	ENSMUSG00000037400	81	81	78	77	77	103	84	88
chr17:25569177-25589177	Lmf1	ENSMUSG00000002279	340	216	259	268	317	275	275	353
chr17:25569320-25589320	Lmf1	ENSMUSG00000002279	328	210	254	258	310	270	266	343
chr17:25645415-25665415	Lmf1	ENSMUSG00000002279	111	116	88	123	191	162	151	178
chr10:62330256-62350256	Hk1os	ENSMUSG00000085347	97	72	71	70	113	96	98	103
chr10:62330607-62350607	Hk1os	ENSMUSG00000085347	98	74	70	71	111	98	99	103
chr11:6055545-6075545	Camk2b	ENSMUSG00000057897	532	424	449	627	462	406	477	513
chr11:6055748-6075748	Camk2b	ENSMUSG00000057897	532	423	444	623	457	410	477	511
chr11:6056362-6076362	Camk2b	ENSMUSG00000057897	533	424	443	620	460	408	480	510
chr11:5990448-6010448	Camk2b	ENSMUSG00000057897	131	96	114	140	161	146	151	174
chr11:5974138-5994138	Camk2b	ENSMUSG00000057897	180	136	163	179	218	208	208	225
chr18:73849385-73869385	Mro	ENSMUSG00000064036	212	190	157	171	228	241	200	227
chr18:73853631-73873631	Mro	ENSMUSG00000064036	212	186	150	178	234	245	205	246
chr13:21823758-21843758	Hist1h2br	ENSMUSG00000069303	34	36	31	27	33	39	22	37
chr18:46587314-46607314	Tmed7	ENSMUSG00000033184	85	86	78	73	81	101	78	95
chr18:46587516-46607516	Tmed7	ENSMUSG00000033184	86	85	77	72	83	101	77	93
chr7:19567287-19587287	Zfp296	ENSMUSG00000011267	111	74	92	75	101	104	67	99
chr5:3647004-3667004	Tmbim7	ENSMUSG00000014529	146	103	147	113	125	118	106	97
chr5:3651868-3671868	Tmbim7	ENSMUSG00000014529	161	109	162	130	157	125	140	114
chr5:3647179-3667179	Tmbim7	ENSMUSG00000014529	147	105	147	117	127	116	107	97
chr18:60581788-60601788	Myoz3	ENSMUSG00000049173	186	140	139	124	205	190	145	157
chr12:103647212-103667212	Serpina6	ENSMUSG00000060807	127	113	122	121	154	140	93	142
chr12:103647102-103667102	Serpina6	ENSMUSG00000060807	127	112	124	121	155	141	94	141
chr6:89966171-89986171	Vmn1r46	ENSMUSG00000061653	100	96	86	84	112	133	91	104
chr6:28413560-28433560	Arf5	ENSMUSG00000020440	98	73	73	77	96	89	78	119
chr17:21899926-21919926	2210404O09Rik	ENSMUSG00000078546	29	23	45	23	33	45	26	21
chr17:21899639-21919639	2210404O09Rik	ENSMUSG00000078546	28	23	44	22	33	44	25	22
chr17:21898165-21918165	2210404O09Rik	ENSMUSG00000078546	23	27	40	22	34	44	29	19
chr2:6183251-6203251	A230108P19Rik	ENSMUSG00000087125	167	128	135	157	167	153	147	154
chr13:4235328-4255328	Akr1c19	ENSMUSG00000071551	191	164	193	162	149	147	172	126
chr13:4218700-4238700	Akr1c19	ENSMUSG00000071551	144	143	142	122	113	120	114	105
chr13:4223740-4243740	Akr1c19	ENSMUSG00000071551	162	157	156	134	129	134	137	117
chr14:25684154-25704154	Ppif	ENSMUSG00000021868	149	77	116	85	142	96	97	130
chr15:89466236-89486236	C230037L18Rik	ENSMUSG00000084915	130	90	118	93	138	133	146	145
chr15:89467739-89487739	C230037L18Rik	ENSMUSG00000084915	130	85	115	92	131	128	145	135
chrY:52707904-52727904	CH36-372E20.3	ENSMUSG00000102022	0	0	0	0	0	0	0	0
chrY:52708357-52728357	CH36-372E20.3	ENSMUSG00000102022	0	0	0	0	0	0	0	0
chr10:37129402-37149402	5930403N24Rik	ENSMUSG00000046463	99	88	88	85	122	141	92	96
chr10:37129914-37149914	5930403N24Rik	ENSMUSG00000046463	100	90	90	84	121	140	93	99
chr10:37129558-37149558	5930403N24Rik	ENSMUSG00000046463	99	90	90	84	120	141	93	97
chr10:20508164-20528164	4930403O15Rik	ENSMUSG00000068638	140	118	115	110	161	159	129	158
chr18:5581860-5601860	Zeb1	ENSMUSG00000024238	96	84	92	80	103	149	105	126
chr18:5583308-5603308	Zeb1	ENSMUSG00000024238	99	89	94	87	108	152	101	132
chr18:5583602-5603602	Zeb1	ENSMUSG00000024238	98	89	93	86	108	151	98	131
chr18:5583861-5603861	Zeb1	ENSMUSG00000024238	100	88	92	86	108	151	98	131
chr18:5584203-5604203	Zeb1	ENSMUSG00000024238	101	87	86	82	109	154	97	134
chr18:5593744-5613744	Zeb1	ENSMUSG00000024238	76	72	71	75	111	144	88	111
chr18:5721081-5741081	Zeb1	ENSMUSG00000024238	45	63	48	34	56	58	54	60
chrY:54479811-54499811	CH36-97J9.2	ENSMUSG00000101267	0	0	0	0	0	0	0	0
chr6:28465139-28485139	Snd1	ENSMUSG00000001424	95	87	90	95	108	122	84	109
chr6:28470348-28490348	Snd1	ENSMUSG00000001424	84	82	79	93	96	124	85	108
chr6:28551817-28571817	Snd1	ENSMUSG00000001424	105	87	74	76	106	111	81	111
chr6:28694909-28714909	Snd1	ENSMUSG00000001424	77	83	74	69	81	113	85	108
chr6:28695720-28715720	Snd1	ENSMUSG00000001424	80	82	74	71	85	109	81	105
chr6:28754690-28774690	Snd1	ENSMUSG00000001424	104	77	83	80	93	112	92	109
chr6:28766548-28786548	Snd1	ENSMUSG00000001424	90	77	81	83	86	102	98	100
chr6:28838907-28858907	Snd1	ENSMUSG00000001424	92	63	77	80	115	109	99	93
chr6:28870043-28890043	Snd1	ENSMUSG00000001424	84	50	68	70	84	99	75	116
chr4:53703998-53723998	Fktn	ENSMUSG00000028414	122	97	95	93	101	115	73	103
chr4:53704163-53724163	Fktn	ENSMUSG00000028414	123	97	95	94	103	114	75	103
chr4:53710005-53730005	Fktn	ENSMUSG00000028414	119	102	96	89	103	110	78	102
chr9:35201155-35221155	Srpr	ENSMUSG00000032042	80	72	87	68	74	98	76	89
chr9:35201894-35221894	Srpr	ENSMUSG00000032042	85	75	84	68	75	95	75	92
chr9:35204899-35224899	Srpr	ENSMUSG00000032042	83	77	79	67	79	91	67	85
chr9:35190175-35210175	Srpr	ENSMUSG00000032042	87	73	75	77	89	94	79	102
chr16:38331845-38351845	Maats1	ENSMUSG00000022805	127	91	111	112	112	124	94	106
chr16:38332143-38352143	Maats1	ENSMUSG00000022805	126	93	113	112	111	124	95	106
chr14:54873377-54893377	Bcl2l2	ENSMUSG00000089682	120	92	89	82	137	116	107	112
chr14:54873507-54893507	Bcl2l2	ENSMUSG00000089682	120	92	88	82	137	115	106	111
chr9:15616731-15636731	Ccdc67	ENSMUSG00000039977	209	199	196	203	206	222	206	183
chr9:15617903-15637903	Ccdc67	ENSMUSG00000039977	207	194	200	200	202	217	199	182
chr9:15578089-15598089	Ccdc67	ENSMUSG00000039977	151	144	127	137	139	161	130	166
chr3:19618677-19638677	1700064H15Rik	ENSMUSG00000082766	149	123	116	112	139	120	135	120
chr17:12858143-12878143	Mas1	ENSMUSG00000068037	308	252	272	273	290	249	276	284
chr17:12844460-12864460	Mas1	ENSMUSG00000068037	222	185	189	231	248	245	222	251
chr17:12841907-12861907	Mas1	ENSMUSG00000068037	207	172	175	217	231	251	203	245
chr17:12845041-12865041	Mas1	ENSMUSG00000068037	224	179	186	233	244	244	224	249
chr17:12844340-12864340	Mas1	ENSMUSG00000068037	221	188	188	230	247	245	223	253
chr17:12838120-12858120	Mas1	ENSMUSG00000068037	225	191	169	221	231	272	216	252
chrX:38075141-38095141	Rhox11	ENSMUSG00000051038	80	83	76	81	80	76	51	88
chr18:12226400-12246400	Npc1	ENSMUSG00000024413	130	100	103	106	108	108	84	102
chr18:12202554-12222554	Npc1	ENSMUSG00000024413	89	68	63	93	80	110	79	97
chr18:12214087-12234087	Npc1	ENSMUSG00000024413	99	71	73	85	86	108	79	102
chr13:18372041-18392041	Pou6f2	ENSMUSG00000009734	110	106	110	110	132	148	108	108
chr13:18162535-18182535	Pou6f2	ENSMUSG00000009734	179	137	153	129	142	181	131	154
chr13:18176486-18196486	Pou6f2	ENSMUSG00000009734	133	133	141	92	122	151	102	140
chr13:51641697-51661697	Secisbp2	ENSMUSG00000035139	80	71	82	82	100	130	73	86
chr13:51671773-51691773	Secisbp2	ENSMUSG00000035139	85	58	70	70	89	97	77	126
chr13:51669733-51689733	Secisbp2	ENSMUSG00000035139	83	61	75	69	85	103	83	129
chr18:62731387-62751387	Spink13	ENSMUSG00000073551	153	95	127	102	117	108	123	126
chr8:36015753-36035753	Rps12l2	ENSMUSG00000098181	154	87	134	128	175	149	150	139
chr7:12502517-12522517	2900092C05Rik	ENSMUSG00000030385	98	95	77	84	87	120	67	99
chrY:10500860-10520860	CH36-373B9.2	ENSMUSG00000100273	3	4	3	3	0	4	2	2
chr1:17591901-17611901	Pi15	ENSMUSG00000067780	89	76	79	71	80	83	76	82
chr14:10443458-10463458	Fhit	ENSMUSG00000060579	166	131	159	108	137	112	104	109
chr14:11152035-11172035	Fhit	ENSMUSG00000060579	134	119	106	96	124	127	98	128
chr14:11115591-11135591	Fhit	ENSMUSG00000060579	187	145	202	159	174	167	185	164
chr14:11115179-11135179	Fhit	ENSMUSG00000060579	187	147	199	159	176	168	184	167
chr14:10411597-10431597	Fhit	ENSMUSG00000060579	169	131	157	113	111	129	128	113
chr12:103621444-103641444	Serpina10	ENSMUSG00000061947	112	78	103	108	115	107	89	122
chrY:87540966-87560966	SLY	ENSMUSG00000099856	0	0	0	0	0	0	0	0
chr5:24354810-24374810	Nos3	ENSMUSG00000028978	221	189	180	236	253	229	244	267
chr7:12142464-12162464	Vmn1r78	ENSMUSG00000061602	44	58	50	44	51	55	33	43
chr13:23981214-24001214	Scgn	ENSMUSG00000021337	327	363	329	367	257	278	255	291
chr13:23957176-23977176	Scgn	ENSMUSG00000021337	214	200	210	192	182	229	178	199
chr17:20614877-20634877	Fpr-rs3	ENSMUSG00000060701	67	52	34	54	42	68	40	54
chr10:58313466-58333466	Lims1	ENSMUSG00000019920	77	89	63	88	110	97	74	93
chr10:58384373-58404373	Lims1	ENSMUSG00000019920	90	79	81	65	81	100	63	98
chr10:58398057-58418057	Lims1	ENSMUSG00000019920	105	73	85	81	81	98	80	87
chr10:58406643-58426643	Lims1	ENSMUSG00000019920	109	86	81	71	96	105	88	93
chr8:77539407-77559407	Prmt10	ENSMUSG00000037134	93	85	71	75	86	113	88	96
chr8:77553662-77573662	Prmt10	ENSMUSG00000037134	76	60	74	72	68	90	69	95
chr17:34082340-34102340	H2-Oa	ENSMUSG00000024334	313	191	229	202	261	165	213	239
chr16:18117642-18137642	Rtn4r	ENSMUSG00000043811	355	194	271	224	386	277	312	314
chr14:63036991-63056991	Defb42	ENSMUSG00000054763	216	154	180	148	187	212	212	212
chr14:63037094-63057094	Defb42	ENSMUSG00000054763	215	155	178	147	187	210	212	213
chr14:63038229-63058229	Defb42	ENSMUSG00000054763	201	148	168	134	168	198	198	211
chr14:63045073-63065073	Defb42	ENSMUSG00000054763	184	143	139	129	145	161	167	148
chr2:5941469-5961469	Upf2	ENSMUSG00000043241	98	107	76	86	96	99	93	113
chr2:6013339-6033339	Upf2	ENSMUSG00000043241	100	88	95	72	80	139	70	95
chr2:6040427-6060427	Upf2	ENSMUSG00000043241	95	75	71	74	83	106	79	117
chr7:13028273-13048273	Ube2m	ENSMUSG00000005575	280	178	231	206	200	194	222	196
chr7:13027647-13047647	Ube2m	ENSMUSG00000005575	276	180	226	208	201	198	218	198
chr7:13026648-13046648	Ube2m	ENSMUSG00000005575	273	185	226	209	198	201	217	198
chr7:13027521-13047521	Ube2m	ENSMUSG00000005575	276	179	226	207	200	198	218	197
chr13:29004399-29024399	A330102I10Rik	ENSMUSG00000086363	163	141	140	126	176	195	181	192
chr13:29006293-29026293	A330102I10Rik	ENSMUSG00000086363	163	147	145	127	184	206	190	188
chr13:29006708-29026708	A330102I10Rik	ENSMUSG00000086363	164	150	146	133	183	205	195	188
chr19:33382265-33402265	Rnls	ENSMUSG00000071573	95	95	92	87	86	106	89	97
chr3:30589939-30609939	Actrt3	ENSMUSG00000037737	112	76	122	94	99	125	103	120
chr7:20658918-20678918	Vmn1r107	ENSMUSG00000095275	0	0	0	0	1	0	0	1
chr2:16032126-16052126	Malrd1	ENSMUSG00000075520	113	127	116	98	95	126	97	90
chr12:83340895-83360895	Dpf3	ENSMUSG00000021221	156	138	136	160	184	166	153	159
chr12:83284428-83304428	Dpf3	ENSMUSG00000021221	157	141	104	129	179	186	178	185
chr12:83477716-83497716	Dpf3	ENSMUSG00000021221	422	328	398	391	401	319	345	338
chr12:83429920-83449920	Dpf3	ENSMUSG00000021221	184	182	150	190	236	191	244	225
chr6:90192793-90212793	V1ra8	ENSMUSG00000062546	66	63	61	65	63	62	58	74
chrX:7718439-7738439	Praf2	ENSMUSG00000031149	49	36	38	35	45	45	42	39
chr11:4125202-4145202	Rnf215	ENSMUSG00000003581	127	113	118	107	137	122	116	150
chr11:4125502-4145502	Rnf215	ENSMUSG00000003581	125	112	116	107	134	120	114	149
chrY:73597557-73617557	CH36-102E12.6	ENSMUSG00000099547	0	0	0	0	0	0	0	0
chr15:89831860-89851860	Syt10	ENSMUSG00000063260	149	153	153	193	155	200	152	182
chr14:55565617-55585617	Fitm1	ENSMUSG00000022215	70	61	79	86	109	115	90	105
chr8:57310983-57330983	Hand2	ENSMUSG00000038193	866	839	942	1266	661	814	794	984
chrX:6389854-6409854	Shroom4	ENSMUSG00000068270	57	41	58	27	59	56	41	49
chrX:6405742-6425742	Shroom4	ENSMUSG00000068270	40	50	47	37	41	73	34	40
chrX:6567286-6587286	Shroom4	ENSMUSG00000068270	44	19	27	34	28	44	25	46
chr7:5795445-5815445	Vmn1r63	ENSMUSG00000058631	0	0	0	0	0	0	0	0
chr10:10548233-10568233	Rab32	ENSMUSG00000019832	128	91	117	75	116	120	108	102
chrX:10705013-10725013	Mid1ip1	ENSMUSG00000008035	58	37	39	39	41	44	38	39
chrX:10707390-10727390	Mid1ip1	ENSMUSG00000008035	58	42	40	40	42	49	39	45
chr12:28538337-28558337	Dcdc2c	ENSMUSG00000020633	152	146	121	133	155	176	143	172
chr12:28506714-28526714	Dcdc2c	ENSMUSG00000020633	145	132	143	176	162	178	164	172
chr12:28514749-28534749	Dcdc2c	ENSMUSG00000020633	125	108	109	134	135	148	137	146
chr12:28542303-28562303	Dcdc2c	ENSMUSG00000020633	133	142	119	140	151	181	138	167
chr1:18135902-18155902	Crisp4	ENSMUSG00000025774	68	77	93	79	72	114	72	73
chr1:18127051-18147051	Crisp4	ENSMUSG00000025774	101	84	94	93	89	125	97	94
chr7:27643915-27663915	Ttc9b	ENSMUSG00000007944	177	102	178	168	219	172	171	192
chrY:7813298-7833298	CH36-125L12.4	ENSMUSG00000101351	0	0	0	0	0	0	0	0
chr16:31993287-32013287	Senp5	ENSMUSG00000022772	78	76	73	73	95	93	77	90
chr16:31979177-31999177	Senp5	ENSMUSG00000022772	62	70	74	59	64	76	77	82
chr16:31980353-32000353	Senp5	ENSMUSG00000022772	63	66	73	60	66	78	78	83
chr16:31993178-32013178	Senp5	ENSMUSG00000022772	78	76	73	73	95	91	76	89
chr11:17943970-17963970	Etaa1os	ENSMUSG00000086468	105	92	93	78	91	100	77	97
chr14:25449185-25469185	Zmiz1	ENSMUSG00000007817	188	94	110	122	236	198	173	207
chr14:25449292-25469292	Zmiz1	ENSMUSG00000007817	188	92	109	121	236	199	173	206
chr14:25449555-25469555	Zmiz1	ENSMUSG00000007817	189	94	109	121	233	198	172	202
chr14:25597357-25617357	Zmiz1	ENSMUSG00000007817	84	69	96	104	137	148	119	143
chr14:25597838-25617838	Zmiz1	ENSMUSG00000007817	84	69	96	104	139	153	118	141
chr14:25646830-25666830	Zmiz1	ENSMUSG00000007817	83	67	54	82	99	108	63	104
chr4:52848466-52868466	Olfr273	ENSMUSG00000049648	126	137	127	119	123	138	118	115
chr4:52846572-52866572	Olfr273	ENSMUSG00000049648	118	133	124	108	124	145	113	116
chr4:19112526-19132526	Cnbd1	ENSMUSG00000073991	99	108	107	78	83	153	88	96
chr19:6074983-6094983	Cdca5	ENSMUSG00000024791	88	64	86	87	101	86	73	111
chr19:6075751-6095751	Cdca5	ENSMUSG00000024791	85	64	87	87	103	89	72	109
chr10:60178707-60198707	Chst3	ENSMUSG00000057337	146	79	144	118	149	113	100	144
chr10:60184239-60204239	Chst3	ENSMUSG00000057337	177	96	162	124	176	132	104	145
chr10:60209260-60229260	Chst3	ENSMUSG00000057337	163	91	155	107	189	153	129	160
chr4:26695449-26715449	4930548K13Rik	ENSMUSG00000086257	111	108	116	89	89	93	85	91
chr11:53557305-53577305	A430108G06Rik	ENSMUSG00000086851	97	94	88	96	108	121	99	105
chr15:58066425-58086425	9130401M01Rik	ENSMUSG00000022362	163	138	159	116	129	139	125	127
chr15:58066207-58086207	9130401M01Rik	ENSMUSG00000022362	159	140	160	116	126	142	122	124
chr15:21101452-21121452	Cdh12	ENSMUSG00000040452	135	114	161	113	116	121	122	120
chr14:24612138-24632138	4930428N03Rik	ENSMUSG00000089887	258	213	226	197	272	240	248	264
chr9:24087996-24107996	Npsr1	ENSMUSG00000043659	160	168	170	142	152	161	130	137
chr9:24273433-24293433	Npsr1	ENSMUSG00000043659	147	110	127	94	100	102	80	109
chr17:29480812-29500812	Pim1	ENSMUSG00000024014	126	89	93	89	129	100	93	114
chr15:81861911-81881911	Phf5a	ENSMUSG00000061360	82	73	92	75	93	113	79	115
chr15:81861665-81881665	Phf5a	ENSMUSG00000061360	81	74	93	75	92	115	80	113
chr14:53728302-53748302	Trav8-2	ENSMUSG00000085302	4	9	9	13	12	9	15	8
chr6:48964963-48984963	Doxl2	ENSMUSG00000068536	195	145	178	196	200	187	193	207
chr6:48965074-48985074	Doxl2	ENSMUSG00000068536	195	145	177	195	203	188	192	206
chr6:48967234-48987234	Doxl2	ENSMUSG00000068536	194	143	179	188	199	188	198	224
chrX:37868944-37888944	Rhox8	ENSMUSG00000064137	41	31	25	35	36	45	26	35
chr5:31475859-31495859	4930548H24Rik	ENSMUSG00000029138	108	95	90	100	97	104	79	110
chr7:30542272-30562272	BC053749	ENSMUSG00000036864	96	64	82	66	88	84	70	94
chr7:30539665-30559665	BC053749	ENSMUSG00000036864	96	67	86	72	85	84	76	104
chr12:103894887-103914887	Serpina1c	ENSMUSG00000079015	10	9	7	8	8	15	10	6
chr19:24054793-24074793	1700021P04Rik	ENSMUSG00000096796	175	113	159	133	152	156	110	134
chr7:11921285-11941285	Vmn1r76	ENSMUSG00000045713	64	84	77	66	79	91	58	84
chr8:72433870-72453870	Calr3	ENSMUSG00000019732	70	72	65	68	80	77	62	87
chr8:72425156-72445156	Calr3	ENSMUSG00000019732	83	77	71	73	88	80	67	107
chr11:6465917-6485917	Purb	ENSMUSG00000094483	135	111	126	107	120	118	131	155
chr17:10830384-10850384	Park2	ENSMUSG00000023826	168	149	148	141	113	135	134	128
chr17:11293647-11313647	Park2	ENSMUSG00000023826	137	128	130	122	155	154	145	135
chr17:11835210-11855210	Park2	ENSMUSG00000023826	161	141	155	153	166	198	177	179
chr17:12019916-12039916	Park2	ENSMUSG00000023826	167	113	185	114	144	131	131	169
chr17:11828602-11848602	Park2	ENSMUSG00000023826	164	144	149	152	162	198	183	192
chr17:11057125-11077125	Park2	ENSMUSG00000023826	169	106	151	110	124	155	134	120
chr10:40873475-40893475	Wasf1	ENSMUSG00000019831	102	76	95	92	92	97	90	87
chr10:40873827-40893827	Wasf1	ENSMUSG00000019831	104	77	95	94	96	95	91	86
chr7:32324182-32344182	Scgb1b12	ENSMUSG00000101520	5	8	5	6	4	9	5	5
chr13:24927661-24947661	Aldh5a1	ENSMUSG00000035936	140	113	113	115	145	133	123	146
chr2:25224364-25244364	Slc34a3	ENSMUSG00000006469	259	153	208	231	219	147	213	158
chr2:25223046-25243046	Slc34a3	ENSMUSG00000006469	243	149	203	213	209	145	206	155
chr2:25224218-25244218	Slc34a3	ENSMUSG00000006469	257	152	210	230	221	147	214	160
chr2:25223708-25243708	Slc34a3	ENSMUSG00000006469	248	152	210	223	222	147	210	161
chr4:85195126-85215126	Sh3gl2	ENSMUSG00000028488	410	292	358	312	262	212	311	275
chr4:85195441-85215441	Sh3gl2	ENSMUSG00000028488	410	293	361	311	262	210	313	274
chr4:85366341-85386341	Sh3gl2	ENSMUSG00000028488	263	207	249	190	185	167	209	220
chr3:10356907-10376907	Chmp4c	ENSMUSG00000027536	136	116	120	85	119	147	111	98
chr11:32286489-32306489	Hba-a2	ENSMUSG00000069917	249	168	234	228	226	193	213	208
chr11:32286628-32306628	Hba-a2	ENSMUSG00000069917	251	171	236	232	229	191	214	211
chr5:17564281-17584281	Sema3c	ENSMUSG00000028780	84	79	104	73	108	124	109	151
chr5:17564649-17584649	Sema3c	ENSMUSG00000028780	85	83	105	75	110	126	110	152
chr5:17564766-17584766	Sema3c	ENSMUSG00000028780	87	83	106	76	110	126	111	153
chr5:17564899-17584899	Sema3c	ENSMUSG00000028780	87	83	108	76	111	126	110	153
chr5:17684202-17704202	Sema3c	ENSMUSG00000028780	82	86	92	85	88	101	85	84
chr11:50933765-50953765	4933414I15Rik	ENSMUSG00000072983	259	254	177	223	249	243	268	253
chr8:84836934-84856934	Calr	ENSMUSG00000003814	97	99	98	57	99	106	81	83
chr8:84834916-84854916	Calr	ENSMUSG00000003814	95	100	100	56	103	98	86	82
chr8:84836830-84856830	Calr	ENSMUSG00000003814	95	98	98	57	98	106	81	82
chr4:46128613-46148613	Ncbp1	ENSMUSG00000028330	85	83	76	70	110	116	73	98
chr4:46147901-46167901	Ncbp1	ENSMUSG00000028330	104	78	87	90	95	96	79	93
chr4:46155196-46175196	Ncbp1	ENSMUSG00000028330	95	83	97	83	100	88	81	100
chr19:30539665-30559665	Dkk1	ENSMUSG00000024868	522	461	504	470	421	405	420	414
chrX:74157838-74177838	Tex28	ENSMUSG00000062564	85	81	95	56	72	57	64	71
chr9:34032369-34052369	7630403G23Rik	ENSMUSG00000098758	128	104	151	121	102	144	125	104
chr15:57975419-57995419	Fam83a	ENSMUSG00000051225	180	97	142	126	164	149	156	147
chr15:57975910-57995910	Fam83a	ENSMUSG00000051225	183	98	144	125	166	144	158	144
chr15:57992146-58012146	Fam83a	ENSMUSG00000051225	176	108	153	120	165	133	140	123
chr10:20302472-20322472	Bclaf1	ENSMUSG00000037608	113	108	109	87	97	119	105	132
chr10:20313720-20333720	Bclaf1	ENSMUSG00000037608	100	99	111	79	94	123	89	99
chr10:20316045-20336045	Bclaf1	ENSMUSG00000037608	102	100	106	88	95	128	87	95
chr10:20319049-20339049	Bclaf1	ENSMUSG00000037608	93	97	108	95	95	128	91	95
chr10:20323254-20343254	Bclaf1	ENSMUSG00000037608	115	87	100	92	106	117	100	98
chr19:29315356-29335356	Insl6	ENSMUSG00000050957	272	202	273	169	213	200	257	196
chr1:20880473-20900473	6720483E21Rik	ENSMUSG00000097934	186	118	121	128	217	197	186	184
chr19:40602366-40622366	Entpd1	ENSMUSG00000048120	143	81	121	100	108	123	126	128
chr19:40649770-40669770	Entpd1	ENSMUSG00000048120	150	97	135	97	168	134	155	131
chr19:40650199-40670199	Entpd1	ENSMUSG00000048120	152	96	140	97	165	136	157	131
chr19:40650493-40670493	Entpd1	ENSMUSG00000048120	153	98	141	96	166	138	162	132
chr19:40671667-40691667	Entpd1	ENSMUSG00000048120	145	79	108	88	123	102	101	111
chr19:40716050-40736050	Entpd1	ENSMUSG00000048120	240	148	200	156	221	173	195	193
chr19:40726184-40746184	Entpd1	ENSMUSG00000048120	239	183	209	177	210	179	181	164
chrY:89600894-89620894	CH36-8M21.2	ENSMUSG00000101402	0	0	0	0	0	2	0	0
chrY:89600441-89620441	CH36-8M21.2	ENSMUSG00000101402	0	0	0	0	0	2	0	0
chr17:24712649-24732649	Ndufb10	ENSMUSG00000040048	106	108	102	110	119	121	93	118
chr17:24712906-24732906	Ndufb10	ENSMUSG00000040048	109	111	102	113	121	125	96	121
chr17:24714420-24734420	Ndufb10	ENSMUSG00000040048	109	116	102	113	125	119	99	129
chr10:41558016-41578016	5730435O14Rik	ENSMUSG00000091370	113	80	106	88	123	124	121	106
chr10:41565564-41585564	5730435O14Rik	ENSMUSG00000091370	140	89	130	114	127	120	127	111
chr14:55043884-55063884	Thtpa	ENSMUSG00000045691	212	155	151	163	206	139	188	175
chr14:55044957-55064957	Thtpa	ENSMUSG00000045691	214	158	153	173	214	144	187	184
chr14:55045493-55065493	Thtpa	ENSMUSG00000045691	216	157	152	171	210	149	184	180
chr14:55084784-55104784	Thtpa	ENSMUSG00000045691	123	85	86	100	114	107	102	107
chr14:53481115-53501115	Trav6-5	ENSMUSG00000096149	8	6	16	16	11	8	14	19
chr15:60812271-60832271	9930014A18Rik	ENSMUSG00000097493	146	99	97	122	151	169	170	153
chr15:60813402-60833402	9930014A18Rik	ENSMUSG00000097493	146	96	99	121	158	170	173	157
chr15:60814341-60834341	9930014A18Rik	ENSMUSG00000097493	146	100	104	130	160	178	174	158
chrX:37234976-37254976	Rhox2a	ENSMUSG00000051827	1	0	0	2	0	1	2	2
chr17:26963167-26983167	Zbtb9	ENSMUSG00000079605	83	66	72	62	106	94	77	121
chr13:54678094-54698094	Rnf44	ENSMUSG00000034928	111	76	90	74	102	120	91	114
chr13:54683847-54703847	Rnf44	ENSMUSG00000034928	178	119	131	120	154	156	142	159
chr13:54678259-54698259	Rnf44	ENSMUSG00000034928	109	80	90	75	102	118	91	118
chr13:54674072-54694072	Rnf44	ENSMUSG00000034928	93	76	80	61	88	108	83	108
chr13:54677654-54697654	Rnf44	ENSMUSG00000034928	109	72	83	72	98	115	91	114
chr13:54674407-54694407	Rnf44	ENSMUSG00000034928	94	76	80	61	88	108	84	107
chr13:54677808-54697808	Rnf44	ENSMUSG00000034928	109	73	86	72	99	117	90	115
chr13:54677253-54697253	Rnf44	ENSMUSG00000034928	106	72	82	67	96	113	90	111
chrY:6708238-6728238	CH36-115H9.3	ENSMUSG00000099352	6	4	3	2	2	6	3	5
chr18:62538911-62558911	Spink10	ENSMUSG00000044176	98	90	76	75	95	121	85	90
chr18:62636255-62656255	Spink10	ENSMUSG00000044176	143	86	141	88	94	125	91	103
chr18:62640450-62660450	Spink10	ENSMUSG00000044176	140	89	136	96	109	121	92	111
chr18:62647292-62667292	Spink10	ENSMUSG00000044176	155	98	145	101	129	124	111	121
chr13:41239860-41259860	Smim13	ENSMUSG00000091264	233	191	177	191	197	149	168	172
chr2:27505157-27525157	Wdr5	ENSMUSG00000026917	95	85	61	63	104	105	66	84
chr2:27509761-27529761	Wdr5	ENSMUSG00000026917	94	77	55	48	104	107	65	88
chr2:27517772-27537772	Wdr5	ENSMUSG00000026917	86	65	53	53	84	110	71	89
chr13:19687760-19707760	Nme8	ENSMUSG00000041138	192	159	159	172	162	198	177	212
chr13:19679611-19699611	Nme8	ENSMUSG00000041138	203	175	175	189	177	206	173	209
chr15:79660861-79680861	Tomm22	ENSMUSG00000022427	95	75	62	53	83	96	79	85
chr15:79661091-79681091	Tomm22	ENSMUSG00000022427	94	73	64	53	85	100	81	88
chr8:84138025-84158025	4930432K21Rik	ENSMUSG00000008129	111	72	106	69	116	113	79	115
chr8:84138159-84158159	4930432K21Rik	ENSMUSG00000008129	113	72	106	69	119	112	82	114
chr14:26884557-26904557	Asb14	ENSMUSG00000021898	173	160	154	135	175	160	163	174
chr14:26893243-26913243	Asb14	ENSMUSG00000021898	133	126	127	99	128	122	116	129
chr1:9957932-9977932	Tcf24	ENSMUSG00000099032	584	537	523	633	375	381	408	449
chr1:9952809-9972809	Tcf24	ENSMUSG00000099032	583	518	521	635	360	384	407	438
chr9:66936086-66956086	Rps27l	ENSMUSG00000036781	110	89	91	79	111	125	99	133
chr9:66936355-66956355	Rps27l	ENSMUSG00000036781	110	91	90	77	113	124	98	131
chr9:66937642-66957642	Rps27l	ENSMUSG00000036781	99	85	88	74	104	125	92	124
chr9:66938563-66958563	Rps27l	ENSMUSG00000036781	97	88	90	71	103	128	89	126
chr14:57500835-57520835	Ift88os	ENSMUSG00000086486	122	93	94	85	128	132	110	110
chr5:26095362-26115362	5031410I06Rik	ENSMUSG00000051940	1	0	2	2	0	2	3	1
chr6:57916838-57936838	Vmn1r23	ENSMUSG00000093376	50	48	45	44	50	60	49	37
chr11:49653610-49673610	Scgb3a1	ENSMUSG00000064057	137	87	109	90	114	115	91	124
chr11:6257772-6277772	Ddx56	ENSMUSG00000004393	88	67	63	94	116	105	93	118
chr11:6256392-6276392	Ddx56	ENSMUSG00000004393	87	58	65	89	120	110	88	113
chr4:43841565-43861565	Olfr155	ENSMUSG00000071000	203	206	172	207	243	193	202	188
chr4:43844292-43864292	Olfr155	ENSMUSG00000071000	204	203	180	199	248	201	216	194
chr2:25767017-25787017	Lcn11	ENSMUSG00000069080	225	235	188	272	255	253	240	319
chr6:8500430-8520430	A430035B10Rik	ENSMUSG00000087305	105	88	103	98	125	161	110	131
chr6:8487979-8507979	A430035B10Rik	ENSMUSG00000087305	120	103	128	101	138	162	132	134
chr6:8499078-8519078	A430035B10Rik	ENSMUSG00000087305	115	93	108	105	130	156	115	132
chr15:5098539-5118539	Card6	ENSMUSG00000041849	118	93	104	90	112	110	88	120
chrY:26424218-26444218	CH36-324J18.2	ENSMUSG00000101105	0	0	0	0	0	0	0	0
chr14:41003775-41023775	Fam213a	ENSMUSG00000021792	185	147	156	124	201	179	190	197
chr14:40998266-41018266	Fam213a	ENSMUSG00000021792	185	139	161	138	216	173	167	175
chr14:40996976-41016976	Fam213a	ENSMUSG00000021792	192	138	157	136	210	164	160	177
chr14:40994979-41014979	Fam213a	ENSMUSG00000021792	173	124	150	121	193	150	147	158
chr14:40994533-41014533	Fam213a	ENSMUSG00000021792	162	124	145	118	189	144	145	160
chr14:40993104-41013104	Fam213a	ENSMUSG00000021792	159	124	136	116	175	140	137	150
chr3:33073029-33093029	Pex5l	ENSMUSG00000027674	159	145	132	141	156	176	168	183
chr3:33133082-33153082	Pex5l	ENSMUSG00000027674	228	208	226	205	225	267	217	263
chr3:32975079-32995079	Pex5l	ENSMUSG00000027674	142	131	112	119	128	151	113	139
chr3:32946357-32966357	Pex5l	ENSMUSG00000027674	169	153	123	139	168	203	132	178
chr3:33133247-33153247	Pex5l	ENSMUSG00000027674	227	208	230	206	225	267	219	264
chr3:33072068-33092068	Pex5l	ENSMUSG00000027674	160	141	124	133	157	170	165	186
chr7:7161330-7181330	Zfp418	ENSMUSG00000034538	81	61	55	67	62	76	57	62
chrX:37038845-37058845	Sowahd	ENSMUSG00000044400	309	256	248	321	216	214	240	243
chr17:18572406-18592406	Vmn2r96	ENSMUSG00000091679	57	36	40	37	38	60	33	40
chr17:18571727-18591727	Vmn2r96	ENSMUSG00000091679	57	36	40	40	35	59	34	38
chrX:71653667-71673667	Gpr50	ENSMUSG00000056380	449	329	388	420	269	266	317	328
chrX:71653966-71673966	Gpr50	ENSMUSG00000056380	449	328	387	420	266	267	319	327
chr9:40182316-40202316	Zfp202	ENSMUSG00000025602	96	117	89	95	107	127	95	120
chr1:63720318-63740318	Mdh1b	ENSMUSG00000025963	226	154	191	138	132	138	140	133
chr15:58813530-58833530	Tmem65	ENSMUSG00000062373	124	109	109	83	119	96	124	123
chr7:44126767-44146767	Klk1b16	ENSMUSG00000038968	65	49	55	46	61	54	52	51
chr13:24933152-24953152	Gpld1	ENSMUSG00000021340	155	133	142	135	156	157	153	155
chr13:24945854-24965854	Gpld1	ENSMUSG00000021340	225	190	197	176	195	200	170	202
chr13:24969379-24989379	Gpld1	ENSMUSG00000021340	94	84	101	82	122	134	106	154
chr8:114341479-114361479	4933408N05Rik	ENSMUSG00000084848	91	96	86	72	119	91	109	111
chr11:45970310-45990310	Sox30	ENSMUSG00000040489	199	180	210	144	182	234	196	184
chr16:50773409-50793409	1700116B05Rik	ENSMUSG00000092276	116	102	114	109	116	125	119	121
chrX:48509285-48529285	Rab33a	ENSMUSG00000031104	65	44	49	48	85	94	84	58
chr6:42635254-42655254	Fam115c	ENSMUSG00000029851	95	83	79	73	94	102	78	72
chr6:42619440-42639440	Fam115c	ENSMUSG00000029851	88	80	59	66	91	105	75	85
chr11:54856383-54876383	Hint1	ENSMUSG00000020267	98	69	85	75	106	106	77	94
chr12:80682466-80702466	Plekhd1os	ENSMUSG00000044062	453	420	393	455	370	327	348	350
chr7:41862670-41882670	Vmn2r58	ENSMUSG00000090383	37	49	35	37	38	46	48	43
chr5:30701564-30721564	Dpysl5	ENSMUSG00000029168	548	382	508	473	371	327	423	360
chr5:30701894-30721894	Dpysl5	ENSMUSG00000029168	549	381	509	476	375	326	425	360
chr5:30768130-30788130	Dpysl5	ENSMUSG00000029168	253	165	225	238	260	188	266	207
chr5:30781999-30801999	Dpysl5	ENSMUSG00000029168	268	172	215	237	251	183	270	204
chr5:30783720-30803720	Dpysl5	ENSMUSG00000029168	263	169	234	245	254	178	276	222
chr2:6203033-6223033	Echdc3	ENSMUSG00000039063	137	97	128	119	157	169	114	139
chr2:6186208-6206208	Echdc3	ENSMUSG00000039063	156	128	133	143	165	165	136	160
chr18:12295711-12315711	Ankrd29	ENSMUSG00000057766	101	77	104	82	121	111	102	113
chr18:12261697-12281697	Ankrd29	ENSMUSG00000057766	114	78	90	88	87	86	80	92
chr11:16820702-16840702	Egfros	ENSMUSG00000085091	111	85	83	66	106	115	79	117
chr17:34074672-34094672	H2-Pa	ENSMUSG00000098241	342	190	256	219	255	177	225	237
chr7:19998023-20018023	Nlrp9b	ENSMUSG00000060508	84	90	73	84	88	107	106	81
chr7:20009172-20029172	Nlrp9b	ENSMUSG00000060508	69	97	66	75	82	91	84	92
chr10:24859986-24879986	Med23	ENSMUSG00000019984	118	87	80	86	89	117	73	92
chr10:24860098-24880098	Med23	ENSMUSG00000019984	119	88	80	87	89	117	73	92
chr10:24860310-24880310	Med23	ENSMUSG00000019984	120	89	79	87	89	117	73	93
chr10:24860644-24880644	Med23	ENSMUSG00000019984	123	91	78	87	90	119	72	94
chr10:24866946-24886946	Med23	ENSMUSG00000019984	113	96	74	66	93	122	76	105
chr10:24878451-24898451	Med23	ENSMUSG00000019984	74	81	57	52	81	98	82	91
chr10:24880967-24900967	Med23	ENSMUSG00000019984	75	87	65	60	85	101	90	94
chr7:6035161-6055161	Nlrp4c	ENSMUSG00000034690	44	40	30	35	35	53	38	56
chr7:6035269-6055269	Nlrp4c	ENSMUSG00000034690	44	39	30	35	35	53	36	56
chr10:81498173-81518173	Gna15	ENSMUSG00000034792	218	130	184	129	160	119	139	141
chr10:81514225-81534225	Gna15	ENSMUSG00000034792	139	104	120	110	142	109	95	116
chr10:81502639-81522639	Gna15	ENSMUSG00000034792	225	137	185	131	174	119	143	136
chr9:44103500-44123500	Rnf26	ENSMUSG00000053128	69	50	64	58	86	75	76	76
chr9:44101868-44121868	Rnf26	ENSMUSG00000053128	73	47	71	60	84	76	85	87
chr9:44093088-44113088	Rnf26	ENSMUSG00000053128	78	68	57	65	93	94	93	108
chr11:33136795-33156795	Fgf18	ENSMUSG00000057967	172	116	150	117	192	184	183	182
chr11:33137400-33157400	Fgf18	ENSMUSG00000057967	165	119	143	113	187	181	178	178
chrX:73072478-73092478	Xlr4a	ENSMUSG00000079845	12	6	8	7	2	6	10	5
chrX:73069466-73089466	Xlr4a	ENSMUSG00000079845	9	9	11	12	4	5	15	7
chr8:30558393-30578393	4933433F19Rik	ENSMUSG00000097044	263	202	246	185	140	136	141	152
chr5:30940066-30960066	Abhd1	ENSMUSG00000006638	83	75	78	80	117	128	89	116
chr5:30943373-30963373	Abhd1	ENSMUSG00000006638	93	81	93	84	122	134	94	132
chr16:17551247-17571247	4930451C15Rik	ENSMUSG00000022759	283	204	227	251	304	223	275	259
chr16:17544432-17564432	4930451C15Rik	ENSMUSG00000022759	260	179	220	198	231	184	222	191
chr6:42028394-42048394	Sva	ENSMUSG00000023289	81	91	68	87	74	127	78	68
chr13:64238700-64258700	1810034E14Rik	ENSMUSG00000097101	93	74	74	68	86	108	66	90
chr13:64256477-64276477	1810034E14Rik	ENSMUSG00000097101	116	80	103	90	124	128	102	107
chr4:45955334-45975334	Tdrd7	ENSMUSG00000035517	195	122	169	150	227	225	241	253
chr4:45962233-45982233	Tdrd7	ENSMUSG00000035517	166	118	134	130	214	258	253	279
chr4:45962834-45982834	Tdrd7	ENSMUSG00000035517	169	116	132	131	214	256	255	278
chr4:45980163-46000163	Tdrd7	ENSMUSG00000035517	93	85	101	95	137	165	134	169
chr4:46016101-46036101	Tdrd7	ENSMUSG00000035517	80	81	81	78	144	161	109	166
chr10:81060035-81080035	Thop1	ENSMUSG00000004929	132	64	98	94	101	101	77	105
chr10:81060159-81080159	Thop1	ENSMUSG00000004929	130	64	99	93	101	101	77	105
chr10:81063279-81083279	Thop1	ENSMUSG00000004929	136	62	96	95	121	93	72	113
chr10:81068868-81088868	Thop1	ENSMUSG00000004929	118	64	83	91	119	92	70	118
chr16:57744737-57764737	Col8a1	ENSMUSG00000068196	114	70	88	84	121	124	124	137
chr4:35835204-35855204	Lingo2	ENSMUSG00000045083	115	102	100	96	78	121	93	82
chr4:36126463-36146463	Lingo2	ENSMUSG00000045083	107	72	75	74	64	87	60	72
chr4:36941223-36961223	Lingo2	ENSMUSG00000045083	289	240	278	276	262	225	241	274
chr4:36940486-36960486	Lingo2	ENSMUSG00000045083	288	234	275	275	260	223	234	270
chr4:36941744-36961744	Lingo2	ENSMUSG00000045083	291	239	276	276	259	227	242	274
chr4:36046726-36066726	Lingo2	ENSMUSG00000045083	105	94	94	93	84	105	75	78
chr3:84572534-84592534	Arfip1	ENSMUSG00000074513	105	103	113	78	123	140	100	120
chr3:85877516-85897516	Arfip1	ENSMUSG00000074513	179	132	146	137	193	166	173	142
chr3:85877368-85897368	Arfip1	ENSMUSG00000074513	178	132	146	137	196	165	173	143
chr5:31485179-31505179	4930566F21Rik	ENSMUSG00000086967	105	93	109	89	98	110	93	107
chr5:31477948-31497948	4930566F21Rik	ENSMUSG00000086967	106	92	93	93	93	104	79	111
chr18:64244359-64264359	St8sia3	ENSMUSG00000056812	175	183	140	139	123	156	134	148
chr18:64255996-64275996	St8sia3	ENSMUSG00000056812	321	332	254	361	240	258	245	262
chr18:64256177-64276177	St8sia3	ENSMUSG00000056812	320	331	252	363	242	256	246	262
chr18:64256808-64276808	St8sia3	ENSMUSG00000056812	317	327	249	362	243	261	247	258
chr5:72571084-72591084	Zar1	ENSMUSG00000063935	127	71	89	93	94	88	118	120
chrY:59764001-59784001	CH36-440P21.4	ENSMUSG00000101891	0	0	0	0	0	0	0	0
chr11:53421023-53441023	Gdf9	ENSMUSG00000018238	113	84	99	108	144	126	91	130
chr11:53422842-53442842	Gdf9	ENSMUSG00000018238	121	81	113	114	150	134	94	131
chr11:53423299-53443299	Gdf9	ENSMUSG00000018238	119	85	119	114	150	137	97	130
chr10:99098159-99118159	Galnt4	ENSMUSG00000090035	85	63	58	75	73	89	64	80
chr2:25607678-25627678	Ccdc183	ENSMUSG00000026940	275	213	234	234	288	246	258	281
chr7:35308440-35328440	Gpatch1	ENSMUSG00000063808	108	74	82	86	92	104	81	100
chr15:50879691-50899691	Trps1	ENSMUSG00000038679	148	99	152	95	113	141	135	125
chr15:50879049-50899049	Trps1	ENSMUSG00000038679	147	101	155	97	108	140	136	130
chr15:50872806-50892806	Trps1	ENSMUSG00000038679	133	90	136	102	117	124	121	123
chr15:50817521-50837521	Trps1	ENSMUSG00000038679	107	83	85	82	92	112	82	100
chr15:50880463-50900463	Trps1	ENSMUSG00000038679	151	98	147	96	112	144	131	127
chr15:50880041-50900041	Trps1	ENSMUSG00000038679	148	96	151	94	113	141	133	126
chr3:51386548-51406548	Mgarp	ENSMUSG00000037161	248	186	200	205	158	168	149	168
chr3:51386738-51406738	Mgarp	ENSMUSG00000037161	248	184	198	200	157	167	147	166
chr9:40313426-40333426	1700110K17Rik	ENSMUSG00000087047	111	121	73	95	157	172	138	168
chr9:40323474-40343474	1700110K17Rik	ENSMUSG00000087047	112	104	89	92	166	166	122	152
chr12:84866532-84886532	Ltbp2	ENSMUSG00000002020	277	204	232	241	353	314	310	359
chr12:84781843-84801843	Ltbp2	ENSMUSG00000002020	141	93	101	115	200	213	152	227
chr12:84782971-84802971	Ltbp2	ENSMUSG00000002020	145	93	106	117	205	213	151	222
chr12:84789463-84809463	Ltbp2	ENSMUSG00000002020	159	100	121	128	248	252	179	255
chr11:49330534-49350534	Olfr1390	ENSMUSG00000045421	77	62	50	59	54	55	44	52
chr17:26080300-26100300	Decr2	ENSMUSG00000036775	103	69	81	91	124	110	82	111
chr17:26073938-26093938	Decr2	ENSMUSG00000036775	135	94	115	113	155	116	107	128
chr3:103958581-103978581	Phtf1os	ENSMUSG00000089998	88	86	80	70	96	113	78	84
chr11:21501178-21521178	4932414J04Rik	ENSMUSG00000078962	125	92	128	101	70	94	87	73
chr11:21497718-21517718	4932414J04Rik	ENSMUSG00000078962	114	77	113	85	69	89	75	69
chr16:90717404-90737404	Mis18a	ENSMUSG00000022978	125	86	91	107	111	124	99	132
chr16:90717139-90737139	Mis18a	ENSMUSG00000022978	123	85	89	105	113	122	99	129
chr12:104377164-104397164	Serpina3m	ENSMUSG00000079012	123	105	107	98	114	112	122	112
chr12:104328486-104348486	Serpina3m	ENSMUSG00000079012	151	127	128	134	141	162	130	138
chr9:71582265-71602265	Gcom1	ENSMUSG00000092137	278	226	272	230	279	203	221	180
chr13:23924462-23944462	Hist1h2aa	ENSMUSG00000060081	221	180	169	157	175	182	166	174
chr1:40531692-40551692	Il18rap	ENSMUSG00000026068	111	103	109	116	131	164	146	152
chr1:40505362-40525362	Il18rap	ENSMUSG00000026068	86	68	63	69	83	92	64	88
chr4:7550688-7570688	8430436N08Rik	ENSMUSG00000086070	105	94	116	68	92	122	91	102
chr5:30903402-30923402	Emilin1	ENSMUSG00000029163	112	85	112	99	154	170	106	143
chr5:30903739-30923739	Emilin1	ENSMUSG00000029163	112	85	116	101	157	169	110	141
chr5:30909605-30929605	Emilin1	ENSMUSG00000029163	118	101	120	105	190	200	137	161
chr5:30909921-30929921	Emilin1	ENSMUSG00000029163	119	101	118	110	193	201	140	164
chr3:98329990-98349990	Phgdh	ENSMUSG00000053398	130	97	113	99	153	129	130	125
chr3:98323570-98343570	Phgdh	ENSMUSG00000053398	108	88	73	96	111	105	108	96
chr3:98318613-98338613	Phgdh	ENSMUSG00000053398	80	76	55	94	93	98	98	86
chr3:98327548-98347548	Phgdh	ENSMUSG00000053398	125	97	96	96	133	123	124	113
chrY:56075532-56095532	CH36-110O14.7	ENSMUSG00000099607	0	0	0	0	0	0	0	0
chr15:58314169-58334169	Klhl38	ENSMUSG00000022357	138	90	123	94	131	136	121	142
chr19:4272175-4292175	Ankrd13d	ENSMUSG00000005986	99	92	95	85	114	107	118	124
chr19:4273135-4293135	Ankrd13d	ENSMUSG00000005986	99	88	91	84	113	107	116	123
chr19:4261294-4281294	Ankrd13d	ENSMUSG00000005986	143	82	120	109	119	132	125	142
chr19:4271011-4291011	Ankrd13d	ENSMUSG00000005986	102	92	93	84	115	107	123	125
chr19:4273033-4293033	Ankrd13d	ENSMUSG00000005986	98	88	93	85	111	106	115	125
chr17:34085309-34105309	BC051537	ENSMUSG00000098197	284	166	208	169	265	164	197	232
chrX:74303033-74323033	Fam50a	ENSMUSG00000001962	40	39	34	37	49	50	54	42
chrX:74307468-74327468	Fam50a	ENSMUSG00000001962	47	42	41	33	50	51	48	39
chrX:100514838-100534838	Dgat2l6	ENSMUSG00000067597	91	85	87	91	86	70	71	82
chr6:13598100-13618100	Tmem168	ENSMUSG00000029569	137	76	114	80	109	107	68	103
chr6:13597748-13617748	Tmem168	ENSMUSG00000029569	137	73	115	79	106	108	70	105
chr18:36685925-36705925	E230025N22Rik	ENSMUSG00000044719	135	98	101	122	134	128	128	116
chr13:51836678-51856678	Gadd45g	ENSMUSG00000021453	142	96	125	95	157	162	151	211
chr11:52088681-52108681	Ppp2ca	ENSMUSG00000020349	100	92	118	92	89	117	89	97
chr11:52108743-52128743	Ppp2ca	ENSMUSG00000020349	104	74	91	72	104	122	77	101
chr17:23590856-23610856	Zscan10	ENSMUSG00000023902	133	96	98	116	125	121	94	111
chr17:23595481-23615481	Zscan10	ENSMUSG00000023902	162	118	108	141	143	138	137	137
chr17:23597490-23617490	Zscan10	ENSMUSG00000023902	179	138	146	163	164	152	160	161
chr16:33674466-33694466	Heg1	ENSMUSG00000075254	132	82	109	88	144	133	110	151
chr16:33721601-33741601	Heg1	ENSMUSG00000075254	104	82	82	81	104	136	67	109
chr16:33743156-33763156	Heg1	ENSMUSG00000075254	97	79	87	79	109	126	108	100
chr16:33745550-33765550	Heg1	ENSMUSG00000075254	84	83	81	75	107	120	100	94
chr16:33746523-33766523	Heg1	ENSMUSG00000075254	83	78	79	77	113	119	102	96
chr10:99288888-99308888	B530045E10Rik	ENSMUSG00000044633	106	114	104	91	144	110	117	105
chr10:99410522-99430522	B530045E10Rik	ENSMUSG00000044633	118	103	97	98	103	134	101	123
chr14:8299777-8319777	Fam107a	ENSMUSG00000021750	290	178	244	179	252	190	234	224
chr14:8308023-8328023	Fam107a	ENSMUSG00000021750	312	188	259	191	259	196	243	234
chr3:94952048-94972048	B230398E01Rik	ENSMUSG00000087660	120	74	85	96	97	117	107	111
chr2:26846798-26866798	Abo	ENSMUSG00000015787	157	96	153	107	125	115	112	127
chr2:26854979-26874979	Abo	ENSMUSG00000015787	209	118	183	110	135	100	122	116
chr9:65255180-65275180	Cilp	ENSMUSG00000042254	239	180	210	240	241	201	203	230
chr9:65255823-65275823	Cilp	ENSMUSG00000042254	240	181	208	237	238	202	205	231
chr14:34492687-34512687	Bmpr1a	ENSMUSG00000021796	108	84	99	81	111	125	93	91
chr14:34450556-34470556	Bmpr1a	ENSMUSG00000021796	94	83	102	70	78	128	87	89
chr14:34493341-34513341	Bmpr1a	ENSMUSG00000021796	111	87	98	84	109	128	93	89
chr14:34492528-34512528	Bmpr1a	ENSMUSG00000021796	109	86	100	81	110	124	93	87
chr10:24091912-24111912	Taar8c	ENSMUSG00000100004	157	129	165	154	118	125	119	142
chr3:96619820-96639820	6330549D23Rik	ENSMUSG00000045327	87	73	68	69	79	92	90	107
chr3:96598725-96618725	6330549D23Rik	ENSMUSG00000045327	98	77	85	80	90	98	69	89
chr13:91378085-91398085	A830009L08Rik	ENSMUSG00000097182	124	93	94	105	102	117	109	111
chr7:3619884-3639884	Tfpt	ENSMUSG00000006335	88	78	65	70	107	104	71	96
chr7:3619086-3639086	Tfpt	ENSMUSG00000006335	88	81	66	69	107	103	69	97
chr7:3619579-3639579	Tfpt	ENSMUSG00000006335	87	79	66	70	108	105	71	96
chr10:58665654-58685654	Edar	ENSMUSG00000003227	237	213	218	215	274	244	235	236
chr16:20723127-20743127	Chrd	ENSMUSG00000006958	196	129	159	147	219	169	188	182
chr16:20726206-20746206	Chrd	ENSMUSG00000006958	211	134	170	146	226	174	194	176
chr2:25690043-25710043	Obp2a	ENSMUSG00000062061	187	160	178	168	204	185	213	237
chr3:64277495-64297495	Vmn2r3	ENSMUSG00000091572	105	96	100	85	94	108	80	85
chr11:6536887-6556887	Ccm2	ENSMUSG00000000378	102	85	102	88	96	93	83	107
chr11:6550183-6570183	Ccm2	ENSMUSG00000000378	78	77	74	63	101	84	80	89
chr11:6551112-6571112	Ccm2	ENSMUSG00000000378	78	80	76	66	101	80	78	89
chr11:6583048-6603048	Ccm2	ENSMUSG00000000378	99	75	81	85	105	107	86	116
chr11:6551230-6571230	Ccm2	ENSMUSG00000000378	79	81	77	66	102	80	77	89
chr4:46981873-47001873	Gabbr2	ENSMUSG00000039809	468	497	417	556	435	411	429	475
chr4:46674494-46694494	Gabbr2	ENSMUSG00000039809	217	127	192	176	235	200	205	199
chr5:111407362-111427362	Mn1	ENSMUSG00000070576	571	399	412	393	633	612	558	739
chr5:109182107-109202107	Vmn2r13	ENSMUSG00000091635	34	51	34	29	36	43	31	33
chr7:6720421-6740421	Peg3	ENSMUSG00000002265	150	119	136	96	127	100	107	135
chr7:6713215-6733215	Peg3	ENSMUSG00000002265	141	120	122	90	128	102	121	148
chr17:35049035-35069035	Ddah2	ENSMUSG00000007039	195	105	156	137	160	117	141	142
chr17:35049816-35069816	Ddah2	ENSMUSG00000007039	201	106	157	138	161	114	150	146
chr17:35050893-35070893	Ddah2	ENSMUSG00000007039	210	119	163	137	164	114	153	152
chr7:30723068-30743068	Gapdhs	ENSMUSG00000061099	83	55	72	68	89	90	72	92
chr7:30733681-30753681	Gapdhs	ENSMUSG00000061099	69	61	68	68	104	89	90	80
chr7:30729407-30749407	Gapdhs	ENSMUSG00000061099	73	60	70	59	98	88	85	85
chr15:62209332-62229332	H2afy3	ENSMUSG00000101167	93	73	58	47	87	89	54	91
chr6:113730743-113750743	Sec13	ENSMUSG00000030298	182	155	157	163	163	177	162	170
chr6:113725070-113745070	Sec13	ENSMUSG00000030298	92	77	83	86	104	111	89	120
chr4:86648683-86668683	Plin2	ENSMUSG00000028494	70	65	45	69	74	59	63	97
chr4:86660060-86680060	Plin2	ENSMUSG00000028494	88	74	54	73	101	72	76	91
chr4:86649148-86669148	Plin2	ENSMUSG00000028494	72	66	46	72	80	60	65	99
chr4:86655725-86675725	Plin2	ENSMUSG00000028494	87	70	57	70	97	69	71	98
chr4:86659560-86679560	Plin2	ENSMUSG00000028494	89	72	53	74	100	70	74	91
chr4:86659768-86679768	Plin2	ENSMUSG00000028494	88	73	53	71	102	71	77	92
chr9:89695068-89715068	Tmed3	ENSMUSG00000032353	104	104	116	90	140	126	120	143
chr9:89694823-89714823	Tmed3	ENSMUSG00000032353	104	103	119	88	139	126	122	139
chr7:34186661-34206661	Pdcd2l	ENSMUSG00000002635	60	56	56	61	100	91	68	72
chr7:34186146-34206146	Pdcd2l	ENSMUSG00000002635	61	56	56	63	97	91	69	70
chr17:3686261-3706261	Nox3	ENSMUSG00000023802	152	122	146	96	131	141	112	121
chr11:58544642-58564642	Olfr328	ENSMUSG00000057654	90	121	95	97	98	115	90	129
chr11:58542237-58562237	Olfr328	ENSMUSG00000057654	87	116	88	94	102	108	85	125
chr7:103602351-103622351	Olfr620	ENSMUSG00000045132	69	80	57	60	59	80	56	60
chr6:85755744-85775744	Cml3	ENSMUSG00000051262	5	6	5	5	6	5	5	5
chr6:85752480-85772480	Cml3	ENSMUSG00000051262	7	6	7	5	6	5	7	4
chr10:93887158-93907158	4930471D02Rik	ENSMUSG00000097689	160	103	165	116	131	129	144	141
chr7:27145114-27165114	Cyp2t4	ENSMUSG00000078787	106	78	82	88	115	95	99	110
chr7:27143714-27163714	Cyp2t4	ENSMUSG00000078787	112	80	85	93	122	94	97	111
chrY:80013128-80033128	CH36-7P12.4	ENSMUSG00000102019	0	0	0	0	0	0	0	0
chr9:10894775-10914775	Cntn5	ENSMUSG00000039488	190	186	162	210	127	144	137	150
chr9:10894449-10914449	Cntn5	ENSMUSG00000039488	188	191	162	210	131	143	134	151
chr9:10409090-10429090	Cntn5	ENSMUSG00000039488	93	99	99	97	96	114	92	93
chr2:25322729-25342729	Man1b1	ENSMUSG00000036646	129	113	105	105	95	104	87	107
chr2:25322338-25342338	Man1b1	ENSMUSG00000036646	132	119	108	106	94	103	90	107
chr2:25328113-25348113	Man1b1	ENSMUSG00000036646	98	57	77	76	79	95	81	90
chr2:25334997-25354997	Man1b1	ENSMUSG00000036646	82	65	58	79	82	82	69	86
chr6:57682078-57702078	Pyurf	ENSMUSG00000043162	123	98	112	87	108	120	107	108
chr11:49420478-49440478	Olfr1389	ENSMUSG00000102024	109	121	105	103	98	136	115	113
chr8:20882669-20902669	Defb33	ENSMUSG00000074454	83	65	66	73	73	107	64	88
chr14:98159543-98179543	Dach1	ENSMUSG00000055639	228	178	250	217	156	225	176	258
chr14:98159765-98179765	Dach1	ENSMUSG00000055639	228	177	252	218	156	223	177	257
chr17:27846490-27866490	Uhrf1bp1	ENSMUSG00000039512	81	67	76	73	115	108	89	90
chr17:27847243-27867243	Uhrf1bp1	ENSMUSG00000039512	81	72	73	73	115	111	91	88
chr17:27880105-27900105	Uhrf1bp1	ENSMUSG00000039512	90	61	68	59	94	115	71	102
chr16:4409808-4429808	Adcy9	ENSMUSG00000005580	213	133	209	145	213	206	219	233
chr16:4410498-4430498	Adcy9	ENSMUSG00000005580	221	140	216	153	217	208	217	233
chr16:4409587-4429587	Adcy9	ENSMUSG00000005580	213	133	208	145	212	203	220	231
chr3:90244163-90264163	Crtc2	ENSMUSG00000027936	95	72	66	56	77	85	59	97
chr3:90244296-90264296	Crtc2	ENSMUSG00000027936	95	72	66	56	77	85	58	97
chr3:90247295-90267295	Crtc2	ENSMUSG00000027936	91	69	65	62	83	92	56	101
chr3:90248051-90268051	Crtc2	ENSMUSG00000027936	92	67	67	63	83	94	57	104
chr3:90248965-90268965	Crtc2	ENSMUSG00000027936	91	62	66	61	80	89	63	105
chrY:53425828-53445828	CH36-162A5.2	ENSMUSG00000100332	0	0	0	0	0	0	0	0
chr14:55581708-55601708	Rnf31	ENSMUSG00000047098	92	59	68	76	105	111	76	117
chr14:55582275-55602275	Rnf31	ENSMUSG00000047098	96	59	71	72	104	110	75	114
chr14:55582467-55602467	Rnf31	ENSMUSG00000047098	95	59	73	72	103	106	78	112
chr14:55588385-55608385	Rnf31	ENSMUSG00000047098	99	57	70	62	112	116	75	111
chr6:39196789-39216789	Kdm7a	ENSMUSG00000042599	110	84	115	88	103	114	112	92
chr6:39144682-39164682	Kdm7a	ENSMUSG00000042599	79	92	72	58	88	95	65	69
chr15:16768101-16788101	Cdh9	ENSMUSG00000025370	99	102	91	81	86	90	80	75
chr7:19261817-19281817	Vasp	ENSMUSG00000030403	237	209	178	233	209	176	177	212
chr7:19248131-19268131	Vasp	ENSMUSG00000030403	73	74	81	69	93	90	68	110
chr7:19251076-19271076	Vasp	ENSMUSG00000030403	76	73	82	70	84	87	64	109
chr4:128873580-128893580	Trim62	ENSMUSG00000041000	372	227	322	262	346	250	337	267
chr1:55078024-55098024	Hspd1	ENSMUSG00000025980	81	59	70	82	85	95	72	86
chr1:55078243-55098243	Hspd1	ENSMUSG00000025980	81	59	70	82	85	98	75	87
chr10:81472709-81492709	Celf5	ENSMUSG00000034818	292	215	261	219	291	209	267	244
chr10:81463127-81483127	Celf5	ENSMUSG00000034818	415	260	352	283	415	267	361	310
chr10:81464844-81484844	Celf5	ENSMUSG00000034818	383	257	316	269	381	258	343	294
chr10:81460807-81480807	Celf5	ENSMUSG00000034818	425	263	356	311	388	259	357	304
chr10:81463378-81483378	Celf5	ENSMUSG00000034818	408	257	344	280	407	265	360	307
chr10:81463002-81483002	Celf5	ENSMUSG00000034818	420	262	359	286	416	267	359	312
chr6:34900876-34920876	Wdr91	ENSMUSG00000058486	113	94	84	86	123	112	106	135
chr6:34900595-34920595	Wdr91	ENSMUSG00000058486	110	92	83	81	125	112	106	132
chr1:38826090-38846090	Lonrf2	ENSMUSG00000048814	353	378	289	413	290	291	347	316
chr1:38811215-38831215	Lonrf2	ENSMUSG00000048814	251	265	247	269	222	250	248	279
chr7:23942387-23962387	Vmn1r180	ENSMUSG00000092473	51	64	69	57	55	82	45	68
chr7:33356322-33376322	Scgb2b20	ENSMUSG00000094305	2	6	3	6	8	7	5	9
chr10:67902662-67922662	Zfp365	ENSMUSG00000037855	125	66	89	85	93	119	92	110
chr10:67902435-67922435	Zfp365	ENSMUSG00000037855	126	66	89	85	94	120	93	111
chr10:67889007-67909007	Zfp365	ENSMUSG00000037855	92	67	62	86	88	98	73	83
chr10:67891337-67911337	Zfp365	ENSMUSG00000037855	102	64	63	85	90	98	78	90
chr6:124906863-124926863	A230083G16Rik	ENSMUSG00000055818	117	83	87	91	110	127	104	124
chr4:20768567-20788567	Nkain3	ENSMUSG00000055761	280	166	239	169	226	199	188	202
chr4:20768866-20788866	Nkain3	ENSMUSG00000055761	280	166	235	169	223	199	186	200
chr13:21649321-21669321	Olfr1361	ENSMUSG00000049737	117	131	105	108	119	138	111	117
chr12:23000284-23020284	2410018L13Rik	ENSMUSG00000073164	1	0	4	0	1	0	2	0
chr12:22999998-23019998	2410018L13Rik	ENSMUSG00000073164	1	0	4	0	1	0	2	0
chr17:26551489-26571489	Ergic1	ENSMUSG00000001576	110	63	92	84	124	129	99	127
chr17:26604397-26624397	Ergic1	ENSMUSG00000001576	64	77	77	67	107	100	72	104
chr17:26611449-26631449	Ergic1	ENSMUSG00000001576	66	75	63	73	93	102	75	104
chr17:26614183-26634183	Ergic1	ENSMUSG00000001576	64	74	62	71	92	106	76	105
chr17:26628747-26648747	Ergic1	ENSMUSG00000001576	91	54	71	74	100	110	73	98
chrX:77843623-77863623	Pbsn	ENSMUSG00000000003	37	56	44	38	35	66	45	43
chr6:116254222-116274222	Zfand4	ENSMUSG00000042213	103	83	82	80	111	128	99	105
chr6:116256532-116276532	Zfand4	ENSMUSG00000042213	104	89	90	80	113	128	106	113
chr5:37328499-37348499	Evc2	ENSMUSG00000050248	79	83	56	72	106	120	67	121
chr5:37328608-37348608	Evc2	ENSMUSG00000050248	78	83	56	72	106	120	66	121
chr5:37379904-37399904	Evc2	ENSMUSG00000050248	57	53	57	56	92	97	71	70
chr5:37405859-37425859	Evc2	ENSMUSG00000050248	72	60	64	55	84	96	68	100
chr5:35578763-35598763	4931431C16Rik	ENSMUSG00000055061	92	82	80	78	133	107	85	122
chr10:102502222-102522222	Rassf9	ENSMUSG00000044921	128	92	126	79	97	123	96	86
chr19:28573294-28593294	4933413C19Rik	ENSMUSG00000089952	84	90	86	100	108	158	108	147
chr7:86259811-86279811	Olfr310	ENSMUSG00000057540	68	77	65	90	84	84	70	65
chr11:24471909-24491909	4933430M04Rik	ENSMUSG00000086892	175	140	156	127	170	179	180	171
chr4:16153647-16173647	Ripk2	ENSMUSG00000041135	90	79	87	68	122	119	83	103
chr1:65072288-65092288	Crygb	ENSMUSG00000073658	227	193	225	202	182	179	183	174
chr17:40925047-40945047	Cenpq	ENSMUSG00000023919	85	82	79	77	76	91	101	81
chr17:40917204-40937204	Cenpq	ENSMUSG00000023919	96	85	78	79	75	102	94	81
chr11:73507197-73527197	Olfr382	ENSMUSG00000095312	70	92	88	98	100	135	98	120
chr13:23612502-23632502	Hist1h1e	ENSMUSG00000051627	146	128	189	131	116	140	128	127
chr14:49235428-49255428	1700011H14Rik	ENSMUSG00000021850	145	119	146	140	133	126	118	123
chr7:104127405-104147405	4930516K23Rik	ENSMUSG00000090219	67	75	77	58	79	119	77	99
chr17:66584621-66604621	Themis3	ENSMUSG00000024105	174	138	155	141	217	169	192	206
chr8:40852396-40872396	Slc7a2	ENSMUSG00000031596	184	108	152	119	153	125	136	143
chr8:40852578-40872578	Slc7a2	ENSMUSG00000031596	183	108	150	116	155	126	137	141
chr8:40864948-40884948	Slc7a2	ENSMUSG00000031596	119	86	124	108	132	133	105	104
chr8:40888438-40908438	Slc7a2	ENSMUSG00000031596	138	107	100	89	110	135	105	136
chr15:10476049-10496049	Rad1	ENSMUSG00000022248	105	81	87	92	98	109	71	93
chr15:10476475-10496475	Rad1	ENSMUSG00000022248	104	80	84	93	97	109	69	92
chr15:10476609-10496609	Rad1	ENSMUSG00000022248	104	80	83	94	94	106	68	92
chr9:107330602-107350602	6430571L13Rik	ENSMUSG00000037977	183	154	143	164	215	185	180	185
chr9:107338130-107358130	6430571L13Rik	ENSMUSG00000037977	274	252	225	260	326	276	287	276
chr4:40712480-40732480	Dnaja1	ENSMUSG00000028410	82	90	93	88	111	97	78	109
chr4:40712922-40732922	Dnaja1	ENSMUSG00000028410	82	90	92	85	110	96	77	111
chr4:40712150-40732150	Dnaja1	ENSMUSG00000028410	84	91	93	90	109	95	79	112
chr4:40713362-40733362	Dnaja1	ENSMUSG00000028410	80	89	91	82	109	94	75	107
chr4:40713117-40733117	Dnaja1	ENSMUSG00000028410	82	90	92	83	109	94	76	110
chr4:40714049-40734049	Dnaja1	ENSMUSG00000028410	78	89	90	80	102	93	71	97
chr6:97200689-97220689	Arl6ip5	ENSMUSG00000035199	115	80	89	81	99	93	90	112
chr8:40413815-40433815	Zdhhc2	ENSMUSG00000039470	208	184	189	176	191	221	195	191
chr8:40414104-40434104	Zdhhc2	ENSMUSG00000039470	208	186	185	176	197	221	198	192
chr8:40490451-40510451	Zdhhc2	ENSMUSG00000039470	84	99	67	65	79	119	86	83
chr17:31510115-31530115	Ndufv3	ENSMUSG00000024038	97	83	78	68	135	113	96	117
chr17:31519093-31539093	Ndufv3	ENSMUSG00000024038	97	65	69	66	111	106	80	97
chr2:28690164-28710164	Ak8	ENSMUSG00000026807	222	183	198	215	264	223	240	244
chr2:28732250-28752250	Ak8	ENSMUSG00000026807	427	366	316	424	356	297	348	409
chr6:52630389-52650389	Hibadh	ENSMUSG00000029776	143	131	118	126	128	155	122	124
chr6:52546915-52566915	Hibadh	ENSMUSG00000029776	89	86	85	81	73	111	85	99
chr6:52620258-52640258	Hibadh	ENSMUSG00000029776	99	87	73	80	97	138	84	91
chr5:20872124-20892124	Phtf2	ENSMUSG00000039987	83	77	81	72	97	105	76	95
chr5:20764113-20784113	Phtf2	ENSMUSG00000039987	93	89	92	93	86	93	70	100
chr5:20845191-20865191	Phtf2	ENSMUSG00000039987	93	83	66	71	80	83	76	103
chr5:20795707-20815707	Phtf2	ENSMUSG00000039987	81	79	100	70	90	92	85	77
chr4:33914632-33934632	Cnr1	ENSMUSG00000044288	504	331	455	328	372	356	404	355
chr4:33916202-33936202	Cnr1	ENSMUSG00000044288	501	333	457	327	370	359	395	363
chr13:54691461-54711461	Cdhr2	ENSMUSG00000034918	250	140	175	163	202	188	174	176
chr6:25799226-25819226	Pot1a	ENSMUSG00000029676	138	131	121	131	101	128	108	106
chr6:25791398-25811398	Pot1a	ENSMUSG00000029676	80	65	53	70	65	92	79	74
chr6:25736196-25756196	Pot1a	ENSMUSG00000029676	80	79	98	67	62	89	87	73
chr6:25788017-25808017	Pot1a	ENSMUSG00000029676	69	59	44	76	65	84	73	63
chr10:20715078-20735078	Pde7b	ENSMUSG00000019990	187	153	166	159	249	245	215	209
chr10:20538328-20558328	Pde7b	ENSMUSG00000019990	209	160	174	168	261	281	245	276
chr10:20714696-20734696	Pde7b	ENSMUSG00000019990	187	154	163	163	251	243	215	207
chr10:20538470-20558470	Pde7b	ENSMUSG00000019990	210	162	179	168	264	284	246	279
chrY:60672607-60692607	CH36-142O22.2	ENSMUSG00000099935	0	0	0	0	0	0	0	0
chr6:6855150-6875150	Dlx6os2	ENSMUSG00000094868	1323	1235	1160	1410	778	809	822	982
chr3:53453291-53473291	Nhlrc3	ENSMUSG00000042997	94	64	76	76	86	107	85	101
chr3:53451983-53471983	Nhlrc3	ENSMUSG00000042997	99	69	76	73	88	106	82	98
chr11:73167083-73187083	Tax1bp3	ENSMUSG00000040158	96	72	76	76	111	97	79	114
chr11:73167251-73187251	Tax1bp3	ENSMUSG00000040158	96	72	76	76	109	98	77	112
chr18:86701110-86721110	Cbln2	ENSMUSG00000024647	271	350	267	358	215	263	235	248
chr18:86701520-86721520	Cbln2	ENSMUSG00000024647	269	352	270	360	217	265	235	250
chr18:86702065-86722065	Cbln2	ENSMUSG00000024647	270	355	268	360	216	266	236	250
chr18:86703048-86723048	Cbln2	ENSMUSG00000024647	270	358	270	358	219	273	237	255
chr9:66114886-66134886	Snx1	ENSMUSG00000032382	105	63	84	68	106	99	73	100
chr9:66086591-66106591	Snx1	ENSMUSG00000032382	94	73	62	81	103	100	71	107
chr9:66095724-66115724	Snx1	ENSMUSG00000032382	87	78	72	77	101	93	71	99
chr9:66091698-66111698	Snx1	ENSMUSG00000032382	97	71	70	79	103	100	73	105
chr9:66116587-66136587	Snx1	ENSMUSG00000032382	109	68	83	70	113	98	68	99
chr9:66081347-66101347	Snx1	ENSMUSG00000032382	98	73	58	90	105	100	76	112
chrX:9875622-9895622	Sytl5	ENSMUSG00000054453	48	42	40	35	46	47	47	36
chrX:103971284-103991284	Rlim	ENSMUSG00000056537	45	43	53	40	53	54	40	56
chr12:81558474-81578474	Adam21	ENSMUSG00000008438	68	71	73	67	69	85	75	67
chr12:109058217-109078217	Begain	ENSMUSG00000040867	222	118	169	137	203	211	172	229
chr12:109027087-109047087	Begain	ENSMUSG00000040867	243	143	169	145	249	228	190	302
chr12:109043581-109063581	Begain	ENSMUSG00000040867	484	319	358	408	385	324	385	423
chr15:74945051-74965051	Ly6e	ENSMUSG00000022587	93	83	79	64	111	104	132	121
chr15:74945164-74965164	Ly6e	ENSMUSG00000022587	94	83	79	64	113	105	132	121
chr15:74945653-74965653	Ly6e	ENSMUSG00000022587	96	82	80	66	116	106	133	122
chr15:74946555-74966555	Ly6e	ENSMUSG00000022587	96	84	79	70	126	116	140	124
chr7:35575582-35595582	Rgs9bp	ENSMUSG00000056043	330	247	290	305	290	273	267	279
chr13:30937759-30957759	Hus1b	ENSMUSG00000076430	103	64	99	86	97	108	88	93
chr10:112918995-112938995	Atxn7l3b	ENSMUSG00000074748	102	98	98	73	99	104	82	111
chr6:90214438-90234438	Vmn1r53	ENSMUSG00000057697	43	56	43	32	45	55	36	47
chr13:8192866-8212866	Adarb2	ENSMUSG00000052551	181	208	176	219	132	189	146	184
chr15:84222043-84242043	Parvb	ENSMUSG00000022438	165	131	156	123	217	184	179	216
chr15:84261291-84281291	Parvb	ENSMUSG00000022438	109	80	90	96	186	184	151	170
chr15:84247140-84267140	Parvb	ENSMUSG00000022438	112	104	106	106	196	185	205	213
chr4:114892859-114912859	9130410C08Rik	ENSMUSG00000085323	935	881	780	1081	661	722	682	782
chr17:25717371-25737371	Chtf18	ENSMUSG00000019214	118	76	91	93	139	115	101	120
chr17:25710901-25730901	Chtf18	ENSMUSG00000019214	182	124	153	137	184	117	149	152
chr17:25709785-25729785	Chtf18	ENSMUSG00000019214	196	132	157	142	197	119	153	159
chr8:22849549-22869549	Kat6a	ENSMUSG00000031540	162	109	157	100	138	131	146	127
chr8:22903786-22923786	Kat6a	ENSMUSG00000031540	80	80	88	77	83	111	92	96
chr12:85270435-85290435	Acyp1	ENSMUSG00000008822	81	69	100	80	113	127	96	104
chr12:85270306-85290306	Acyp1	ENSMUSG00000008822	80	69	100	80	112	126	93	101
chr12:85278438-85298438	Acyp1	ENSMUSG00000008822	111	87	123	84	139	145	119	121
chrY:55786374-55806374	CH36-110O14.3	ENSMUSG00000101148	0	0	0	0	0	0	0	0
chr15:98667460-98687460	Rnd1	ENSMUSG00000054855	209	120	174	149	241	219	204	226
chr19:10927160-10947160	Ptgdr2	ENSMUSG00000034117	151	104	168	131	184	143	143	170
chr1:58103130-58123130	Aox3	ENSMUSG00000064294	177	141	171	101	134	148	133	118
chr1:58159624-58179624	Aox3	ENSMUSG00000064294	283	240	238	241	249	221	288	243
chr17:53836339-53856339	Sult1c2	ENSMUSG00000023122	69	51	66	55	60	87	92	80
chr6:147680241-147700241	1700049E15Rik	ENSMUSG00000085077	184	143	150	117	172	161	178	154
chr6:147684727-147704727	1700049E15Rik	ENSMUSG00000085077	188	142	152	122	168	171	177	145
chrY:33669991-33689991	CH36-136L6.10	ENSMUSG00000099461	0	0	0	0	0	0	0	0
chr13:33239612-33259612	Serpinb9e	ENSMUSG00000062342	42	44	41	30	36	44	36	44
chr13:67820985-67840985	4930525G20Rik	ENSMUSG00000097276	71	69	82	70	59	92	62	61
chr13:104806953-104826953	Cwc27	ENSMUSG00000021715	87	74	80	62	102	112	68	83
chr13:104782615-104802615	Cwc27	ENSMUSG00000021715	106	77	80	87	95	134	74	97
chr13:104807142-104827142	Cwc27	ENSMUSG00000021715	89	74	81	62	101	113	68	85
chr15:93265161-93285161	Gxylt1	ENSMUSG00000036197	85	82	72	87	96	103	109	93
chr11:4938064-4958064	Nefh	ENSMUSG00000020396	592	538	529	671	530	508	485	569
chr13:15453235-15473235	Gli3	ENSMUSG00000021318	133	102	111	83	119	143	114	138
chr13:15453723-15473723	Gli3	ENSMUSG00000021318	129	104	111	85	120	140	116	139
chr13:15453980-15473980	Gli3	ENSMUSG00000021318	126	102	109	85	120	139	116	135
chr3:40698855-40718855	Slc25a31	ENSMUSG00000069041	116	76	96	89	99	115	103	85
chr16:92468742-92488742	2410124H12Rik	ENSMUSG00000051297	319	206	246	212	249	208	243	201
chr3:32606585-32626585	Gnb4	ENSMUSG00000027669	196	144	171	155	238	239	258	231
chr14:49515865-49535865	Slc35f4	ENSMUSG00000021852	99	89	84	90	119	117	106	106
chr14:49304209-49324209	Slc35f4	ENSMUSG00000021852	109	111	109	113	119	154	118	150
chr14:49516046-49536046	Slc35f4	ENSMUSG00000021852	98	89	84	90	118	116	105	104
chr2:85580542-85600542	Olfr998	ENSMUSG00000101976	82	107	76	95	59	93	75	76
chr1:36501867-36521867	Cnnm3	ENSMUSG00000001138	85	62	67	72	109	101	70	116
chr1:36503097-36523097	Cnnm3	ENSMUSG00000001138	82	66	69	70	105	99	70	116
chr1:36510761-36530761	Cnnm3	ENSMUSG00000001138	87	61	66	73	109	95	83	108
chr4:129047983-129067983	1700086P04Rik	ENSMUSG00000085085	134	102	101	101	128	142	125	130
chr10:40015268-40035268	AI317395	ENSMUSG00000038522	272	238	267	264	318	275	295	291
chr10:40015159-40035159	AI317395	ENSMUSG00000038522	271	238	265	264	317	273	292	292
chr2:33206069-33226069	Angptl2	ENSMUSG00000004105	132	92	107	110	171	147	145	150
chr8:83155352-83175352	Tbc1d9	ENSMUSG00000031709	172	150	180	153	231	237	245	268
chr8:83155860-83175860	Tbc1d9	ENSMUSG00000031709	166	145	175	151	233	229	240	267
chr8:83249259-83269259	Tbc1d9	ENSMUSG00000031709	97	82	71	96	101	119	126	145
chr5:21727141-21747141	Pmpcb	ENSMUSG00000029017	102	69	120	86	93	89	75	85
chr5:21728036-21748036	Pmpcb	ENSMUSG00000029017	104	72	122	84	99	88	79	90
chr5:21728881-21748881	Pmpcb	ENSMUSG00000029017	107	76	122	86	101	90	80	94
chr5:21746519-21766519	Pmpcb	ENSMUSG00000029017	68	79	68	69	77	97	75	83
chr5:21732740-21752740	Pmpcb	ENSMUSG00000029017	90	73	98	83	88	80	78	87
chr5:21746781-21766781	Pmpcb	ENSMUSG00000029017	68	79	68	69	76	97	71	80
chr5:21746645-21766645	Pmpcb	ENSMUSG00000029017	68	78	67	69	76	98	71	82
chr17:36888118-36908118	Trim31	ENSMUSG00000058063	215	124	152	141	164	142	149	116
chr17:42682284-42702284	Gpr115	ENSMUSG00000023918	126	116	127	130	120	137	130	136
chr6:56992300-57012300	Vmn1r6	ENSMUSG00000058923	69	71	50	68	48	82	49	73
chr17:20904363-20924363	Vmn1r232	ENSMUSG00000062165	116	122	98	98	87	144	96	104
chr4:146536873-146556873	1700095A21Rik	ENSMUSG00000086046	18	7	15	18	13	28	11	9
chrX:89399689-89419689	Pet2	ENSMUSG00000035395	55	55	56	33	47	53	43	49
chr12:109531001-109551001	Meg3	ENSMUSG00000021268	198	149	160	165	150	146	187	173
chr12:109532023-109552023	Meg3	ENSMUSG00000021268	195	152	157	156	152	151	184	174
chr12:109532268-109552268	Meg3	ENSMUSG00000021268	193	153	153	153	152	152	183	172
chr12:109534498-109554498	Meg3	ENSMUSG00000021268	187	138	142	151	166	154	182	172
chr12:109535398-109555398	Meg3	ENSMUSG00000021268	191	143	138	159	184	158	191	174
chr12:109536445-109556445	Meg3	ENSMUSG00000021268	192	148	139	159	202	161	196	175
chr12:109539157-109559157	Meg3	ENSMUSG00000021268	189	142	131	161	199	158	197	176
chr17:50180674-50200674	Rftn1	ENSMUSG00000039316	183	138	153	132	199	180	210	213
chr17:50084332-50104332	Rftn1	ENSMUSG00000039316	84	70	68	82	110	108	106	105
chr17:50180497-50200497	Rftn1	ENSMUSG00000039316	182	138	153	131	199	179	211	216
chr19:20717562-20737562	Aldh1a7	ENSMUSG00000024747	90	96	79	57	91	96	73	93
chr10:24702158-24722158	Enpp1	ENSMUSG00000037370	180	123	193	160	156	159	161	166
chr10:24701991-24721991	Enpp1	ENSMUSG00000037370	180	123	192	162	156	160	161	164
chr10:24664258-24684258	Enpp1	ENSMUSG00000037370	147	113	97	107	110	136	98	118
chr5:100067962-100087962	Tmem150cos	ENSMUSG00000086259	178	146	122	137	173	178	161	175
chr5:100081897-100101897	Tmem150cos	ENSMUSG00000086259	327	293	257	289	312	269	302	306
chr18:39763497-39783497	Pabpc2	ENSMUSG00000051732	109	91	116	92	98	106	92	118
chr11:3637526-3657526	Tug1	ENSMUSG00000056579	98	102	83	105	110	117	93	105
chr11:3638812-3658812	Tug1	ENSMUSG00000056579	96	105	85	103	107	116	94	104
chr11:3639042-3659042	Tug1	ENSMUSG00000056579	96	107	90	104	108	118	95	105
chr7:103731238-103751238	Olfr629	ENSMUSG00000047545	89	89	80	60	72	88	88	70
chrX:75568231-75588231	Rab39b	ENSMUSG00000031202	37	38	37	41	39	43	37	47
chrX:75074905-75094905	Gab3	ENSMUSG00000032750	76	78	71	50	60	70	65	70
chrX:74959125-74979125	Gab3	ENSMUSG00000032750	31	33	26	24	25	32	15	30
chrX:75074757-75094757	Gab3	ENSMUSG00000032750	77	79	72	53	62	70	65	68
chrX:75075458-75095458	Gab3	ENSMUSG00000032750	73	74	71	48	61	64	64	68
chr3:103799378-103819378	Dclre1b	ENSMUSG00000027845	90	80	82	95	105	111	74	98
chr3:103799192-103819192	Dclre1b	ENSMUSG00000027845	92	79	82	95	106	111	75	101
chr5:104160712-104180712	Dspp	ENSMUSG00000053268	211	188	218	154	173	182	186	159
chrY:79763450-79783450	CH36-28F14.4	ENSMUSG00000102016	0	0	0	0	0	0	0	0
chrY:79763904-79783904	CH36-28F14.4	ENSMUSG00000102016	0	0	0	0	0	0	0	0
chr7:86653664-86673664	Olfr293	ENSMUSG00000063394	65	72	57	78	67	79	42	68
chr1:86572547-86592547	Pde6d	ENSMUSG00000026239	100	91	105	84	119	96	68	101
chr4:115880665-115900665	6430628N08Rik	ENSMUSG00000034185	520	451	366	511	508	446	461	570
chr2:32560858-32580858	Dpm2	ENSMUSG00000026810	127	94	120	103	151	110	125	133
chr2:32562047-32582047	Dpm2	ENSMUSG00000026810	131	96	123	100	153	118	127	138
chr2:37433171-37453171	Zbtb6	ENSMUSG00000066798	97	76	104	82	95	120	80	112
chr2:37420919-37440919	Zbtb6	ENSMUSG00000066798	99	91	85	73	90	94	78	90
chr2:10143571-10163571	Itih5	ENSMUSG00000025780	159	135	148	117	162	170	155	153
chr8:38651508-38671508	Sgcz	ENSMUSG00000039539	227	228	189	265	170	210	175	214
chr11:51574757-51594757	Phykpl	ENSMUSG00000020359	125	102	114	91	148	107	102	150
chr11:51581447-51601447	Phykpl	ENSMUSG00000020359	97	87	99	69	116	110	77	144
chr11:51589267-51609267	Phykpl	ENSMUSG00000020359	87	72	87	76	109	115	72	122
chr17:40232288-40252288	Crisp3	ENSMUSG00000025433	72	80	66	69	58	61	62	73
chr19:45739591-45759591	Npm3	ENSMUSG00000056209	547	453	481	572	437	372	419	525
chr7:104059029-104079029	Olfr644	ENSMUSG00000094302	81	81	69	63	67	116	69	82
chr16:21194755-21214755	Ephb3	ENSMUSG00000005958	227	165	183	163	216	169	174	149
chr16:21201095-21221095	Ephb3	ENSMUSG00000005958	157	103	119	115	175	135	116	128
chr16:21206817-21226817	Ephb3	ENSMUSG00000005958	120	82	70	114	168	101	96	112
chr16:21211686-21231686	Ephb3	ENSMUSG00000005958	128	81	87	107	185	119	117	125
chrX:139470367-139490367	D330045A20Rik	ENSMUSG00000042498	65	62	81	65	66	73	50	60
chr11:94803348-94823348	AA623943	ENSMUSG00000081478	49	31	41	39	38	38	33	37
chr4:52428965-52448965	Smc2os	ENSMUSG00000085763	109	98	115	62	89	112	65	85
chr6:18838579-18858579	Lsm8	ENSMUSG00000044155	77	56	68	60	52	85	59	69
chr10:63376563-63396563	Dnajc12	ENSMUSG00000036764	76	55	84	64	86	84	70	73
chr10:63372443-63392443	Dnajc12	ENSMUSG00000036764	95	65	102	79	95	100	86	86
chr12:56581059-56601059	C87198	ENSMUSG00000092515	185	209	198	192	219	195	182	181
chr16:3898801-3918801	Cluap1	ENSMUSG00000014232	95	68	78	80	97	97	71	96
chr16:3899039-3919039	Cluap1	ENSMUSG00000014232	93	68	76	79	99	97	71	94
chr1:94042553-94062553	Pdcd1	ENSMUSG00000026285	147	148	122	143	179	173	148	180
chr7:3905503-3925503	Lilra6	ENSMUSG00000030427	31	30	27	27	33	40	25	39
chr12:73891375-73911375	Hif1a	ENSMUSG00000021109	106	92	98	74	113	127	112	104
chr12:73897904-73917904	Hif1a	ENSMUSG00000021109	98	98	91	82	104	126	95	86
chr12:73916602-73936602	Hif1a	ENSMUSG00000021109	92	77	74	89	84	99	66	86
chr12:73927670-73947670	Hif1a	ENSMUSG00000021109	77	74	85	88	95	100	67	63
chr2:86473767-86493767	Olfr228	ENSMUSG00000075180	78	85	86	78	70	84	67	71
chr2:29336819-29356819	Med27	ENSMUSG00000026799	156	112	148	112	134	102	108	121
chr2:29367840-29387840	Med27	ENSMUSG00000026799	98	78	82	85	90	113	74	95
chr2:29368514-29388514	Med27	ENSMUSG00000026799	97	78	81	85	89	112	74	96
chr2:29381344-29401344	Med27	ENSMUSG00000026799	112	84	87	87	122	121	92	109
chr2:29486511-29506511	Med27	ENSMUSG00000026799	108	73	77	77	137	137	113	135
chr2:29494871-29514871	Med27	ENSMUSG00000026799	98	65	79	59	126	128	127	141
chr8:15036069-15056069	BB014433	ENSMUSG00000049008	181	152	169	175	181	182	191	195
chr8:15033077-15053077	BB014433	ENSMUSG00000049008	183	136	165	183	189	180	186	203
chr2:61794453-61814453	Tbr1	ENSMUSG00000035033	821	776	746	933	503	590	529	647
chr2:61796262-61816262	Tbr1	ENSMUSG00000035033	918	847	839	1028	580	646	612	726
chr2:61792930-61812930	Tbr1	ENSMUSG00000035033	735	690	648	859	453	533	475	598
chr17:35762450-35782450	4833427F10Rik	ENSMUSG00000092171	88	89	98	79	116	107	99	106
chr2:88821119-88841119	Olfr1205	ENSMUSG00000057447	63	64	55	56	57	83	63	65
chr3:130720337-130740337	Rpl34	ENSMUSG00000062006	143	103	124	96	115	111	109	115
chr9:88538020-88558020	Zfp949	ENSMUSG00000032425	97	75	99	66	82	109	89	105
chr9:88538183-88558183	Zfp949	ENSMUSG00000032425	97	74	100	66	83	108	90	105
chrY:26357907-26377907	CH36-324J18.3	ENSMUSG00000101467	0	0	0	0	0	0	0	0
chr2:86775732-86795732	Olfr1093	ENSMUSG00000047969	95	100	94	76	69	88	62	67
chr18:81226066-81246066	4930594M17Rik	ENSMUSG00000097181	184	127	154	103	184	137	158	124
chr14:20597228-20617228	Usp54	ENSMUSG00000034235	93	81	80	73	87	113	83	103
chr14:20576060-20596060	Usp54	ENSMUSG00000034235	96	81	96	80	91	122	85	99
chr14:20595330-20615330	Usp54	ENSMUSG00000034235	95	88	87	72	93	114	83	102
chr14:20608354-20628354	Usp54	ENSMUSG00000034235	94	85	81	71	90	126	99	99
chr17:36316155-36336155	H2-M10.1	ENSMUSG00000024448	102	98	97	88	112	123	89	102
chr9:107566927-107586927	Hyal1	ENSMUSG00000010051	97	77	72	86	114	112	81	104
chr9:107569597-107589597	Hyal1	ENSMUSG00000010051	93	79	72	90	116	106	84	102
chr2:85997778-86017778	Olfr1032	ENSMUSG00000042796	84	84	98	84	59	129	85	76
chr1:24442745-24462745	Col19a1	ENSMUSG00000026141	106	125	117	120	92	125	113	79
chr1:24577472-24597472	Col19a1	ENSMUSG00000026141	329	338	301	332	284	270	242	275
chr7:48378526-48398526	Mrgprb8	ENSMUSG00000050870	44	59	61	41	53	75	63	71
chr13:74354005-74374005	Lrrc14b	ENSMUSG00000021579	91	76	96	61	101	136	87	100
chr17:46753712-46773712	Ptcra	ENSMUSG00000036858	156	106	116	130	151	129	133	141
chr7:45231085-45251085	Slc6a16	ENSMUSG00000094152	241	193	263	183	224	186	194	161
chr7:45249031-45269031	Slc6a16	ENSMUSG00000094152	295	249	270	276	290	249	272	247
chr14:63027833-63047833	Defb30	ENSMUSG00000075571	253	182	206	191	217	246	233	251
chr14:63039955-63059955	Defb30	ENSMUSG00000075571	179	142	154	132	157	183	186	190
chr17:35348989-35368989	H2-Q3	ENSMUSG00000092253	171	160	153	178	114	130	143	149
chrX:50625261-50645261	Firre	ENSMUSG00000085396	63	69	60	55	56	39	55	53
chr11:84710432-84730432	1700109G15Rik	ENSMUSG00000085044	397	271	309	243	241	204	261	238
chr14:14810765-14830765	Nek10	ENSMUSG00000042567	91	86	82	76	89	115	85	102
chr14:14850926-14870926	Nek10	ENSMUSG00000042567	108	98	110	91	120	139	117	105
chr14:14855222-14875222	Nek10	ENSMUSG00000042567	104	88	112	95	113	150	122	106
chr14:14920575-14940575	Nek10	ENSMUSG00000042567	116	106	107	112	129	124	123	120
chr12:17001727-17021727	2410004P03Rik	ENSMUSG00000071398	122	79	123	89	169	130	112	125
chr12:17001554-17021554	2410004P03Rik	ENSMUSG00000071398	122	79	122	89	168	131	112	125
chr7:66099515-66119515	Chsy1	ENSMUSG00000032640	158	129	137	120	190	170	159	176
chrY:78313880-78333880	CH36-142O18.2	ENSMUSG00000099497	0	0	0	0	0	0	0	0
chr6:126929587-126949587	Rad51ap1	ENSMUSG00000030346	86	73	89	82	89	113	85	97
chr6:126918108-126938108	Rad51ap1	ENSMUSG00000030346	101	102	89	67	90	109	82	124
chr6:90291219-90311219	BC048671	ENSMUSG00000049694	110	100	93	119	112	108	114	155
chr6:90292131-90312131	BC048671	ENSMUSG00000049694	118	107	97	123	123	116	119	157
chr18:74273090-74293090	Ccdc11	ENSMUSG00000035394	79	65	53	83	81	107	85	82
chr18:74284958-74304958	Ccdc11	ENSMUSG00000035394	74	70	61	92	91	87	81	96
chr18:74338986-74358986	Ccdc11	ENSMUSG00000035394	70	77	69	77	108	105	71	92
chr1:88156012-88176012	Ugt1a5	ENSMUSG00000089943	78	61	56	51	66	64	53	48
chr4:115078723-115098723	Pdzk1ip1	ENSMUSG00000028716	376	206	295	226	271	174	230	225
chr4:115080932-115100932	Pdzk1ip1	ENSMUSG00000028716	376	215	291	226	264	184	235	226
chr4:115080187-115100187	Pdzk1ip1	ENSMUSG00000028716	371	205	291	222	265	181	229	218
chr4:115079043-115099043	Pdzk1ip1	ENSMUSG00000028716	373	208	296	229	267	174	228	222
chr8:21922710-21942710	Defb15	ENSMUSG00000048500	55	51	36	47	66	76	52	66
chr2:12914041-12934041	Pter	ENSMUSG00000026730	102	81	91	88	94	121	84	89
chr1:93502079-93522079	Farp2	ENSMUSG00000034066	95	74	79	72	98	102	73	99
chr2:29045024-29065024	1700101E01Rik	ENSMUSG00000079502	282	241	265	274	224	187	255	241
chr2:29029360-29049360	1700101E01Rik	ENSMUSG00000079502	418	377	417	437	380	350	352	393
chr7:99456004-99476004	Klhl35	ENSMUSG00000035298	136	97	137	113	194	155	174	171
chr7:99458963-99478963	Klhl35	ENSMUSG00000035298	134	89	134	107	165	158	148	162
chr7:99459955-99479955	Klhl35	ENSMUSG00000035298	132	84	132	109	163	160	142	162
chr7:99461826-99481826	Klhl35	ENSMUSG00000035298	139	81	130	96	150	157	134	155
chr10:41542849-41562849	Ccdc162	ENSMUSG00000075225	127	89	107	109	128	145	113	109
chr10:41596595-41616595	Ccdc162	ENSMUSG00000075225	132	96	111	99	113	102	108	107
chr10:41569207-41589207	Ccdc162	ENSMUSG00000075225	150	95	129	120	124	134	126	108
chr10:41550676-41570676	Ccdc162	ENSMUSG00000075225	90	81	90	73	113	126	109	107
chr10:41543417-41563417	Ccdc162	ENSMUSG00000075225	119	86	106	107	129	146	116	109
chr10:41577753-41597753	Ccdc162	ENSMUSG00000075225	122	104	112	110	116	133	97	97
chr10:41699300-41719300	Ccdc162	ENSMUSG00000075225	112	104	114	101	103	122	106	131
chr16:75899310-75919310	Samsn1	ENSMUSG00000022876	114	115	97	92	96	123	82	91
chr16:76012270-76032270	Samsn1	ENSMUSG00000022876	82	65	79	56	70	72	76	52
chr11:82091845-82111845	Ccl12	ENSMUSG00000035352	151	118	142	93	197	165	169	160
chr9:108180384-108200384	Bsn	ENSMUSG00000032589	328	216	311	338	291	243	317	319
chr9:108100413-108120413	Bsn	ENSMUSG00000032589	287	210	213	283	292	251	262	331
chr7:104012316-104032316	Olfr640	ENSMUSG00000066262	59	54	66	67	64	98	52	71
chr9:45818691-45838691	Cep164	ENSMUSG00000043987	82	51	73	63	75	84	66	82
chr9:45762531-45782531	Cep164	ENSMUSG00000043987	68	54	52	66	79	92	67	101
chr9:45792667-45812667	Cep164	ENSMUSG00000043987	71	55	57	65	85	100	58	86
chr5:37018335-37038335	Jakmip1	ENSMUSG00000063646	507	389	449	408	371	361	371	382
chr5:37019112-37039112	Jakmip1	ENSMUSG00000063646	503	393	445	400	375	363	366	379
chr5:37019867-37039867	Jakmip1	ENSMUSG00000063646	507	399	446	398	372	363	364	375
chr5:37037022-37057022	Jakmip1	ENSMUSG00000063646	205	183	212	169	212	199	161	184
chr5:37037432-37057432	Jakmip1	ENSMUSG00000063646	201	183	207	166	213	197	162	185
chr5:37040857-37060857	Jakmip1	ENSMUSG00000063646	206	182	212	182	222	190	170	198
chr5:37075370-37095370	Jakmip1	ENSMUSG00000063646	304	336	273	364	313	306	316	329
chr5:37112975-37132975	Jakmip1	ENSMUSG00000063646	203	224	171	221	236	214	189	255
chr11:94619767-94639767	Lrrc59	ENSMUSG00000020869	55	60	46	67	72	59	72	79
chr2:88329567-88349567	Olfr1176	ENSMUSG00000050023	91	105	84	85	65	106	75	77
chr10:41799613-41819613	Cep57l1	ENSMUSG00000019813	95	86	83	87	100	102	80	98
chr10:41799868-41819868	Cep57l1	ENSMUSG00000019813	95	84	81	87	100	102	81	96
chr10:41712911-41732911	Cep57l1	ENSMUSG00000019813	95	92	86	84	105	113	86	87
chr10:41718948-41738948	Cep57l1	ENSMUSG00000019813	88	89	72	91	90	109	77	87
chr10:41736638-41756638	Cep57l1	ENSMUSG00000019813	88	83	73	78	96	108	78	97
chr10:41735931-41755931	Cep57l1	ENSMUSG00000019813	90	83	72	76	94	111	78	98
chr2:52415012-52435012	A430018G15Rik	ENSMUSG00000085315	126	89	116	89	135	157	132	139
chr3:89355253-89375253	Dcst1	ENSMUSG00000042672	169	104	128	124	175	147	127	156
chr3:89345546-89365546	Dcst1	ENSMUSG00000042672	134	98	101	102	169	133	111	130
chr3:89354262-89374262	Dcst1	ENSMUSG00000042672	167	107	133	123	183	145	133	156
chr7:104234459-104254459	Trim34a	ENSMUSG00000056144	48	41	43	31	56	36	34	52
chr7:104234564-104254564	Trim34a	ENSMUSG00000056144	46	41	43	31	56	36	33	51
chr7:21002455-21022455	Vmn1r119	ENSMUSG00000094010	0	0	0	0	0	0	0	0
chr4:141608633-141628633	Tmem82	ENSMUSG00000043085	159	115	115	96	173	143	144	155
chr4:141608238-141628238	Tmem82	ENSMUSG00000043085	158	112	116	95	175	148	147	157
chr4:141607981-141627981	Tmem82	ENSMUSG00000043085	160	112	114	97	176	150	147	159
chr1:38929149-38949149	Nms	ENSMUSG00000067604	322	277	272	242	215	202	221	210
chr11:50421125-50441125	Rufy1	ENSMUSG00000020375	111	62	100	82	114	116	93	109
chr11:50404575-50424575	Rufy1	ENSMUSG00000020375	78	63	68	76	97	103	65	85
chr11:50411991-50431991	Rufy1	ENSMUSG00000020375	76	63	85	85	100	93	77	92
chrX:50416494-50436494	Olfr1324	ENSMUSG00000048173	63	73	49	63	48	50	46	59
chr3:4787558-4807558	1110015O18Rik	ENSMUSG00000098659	103	93	105	94	105	105	76	94
chr3:4788708-4808708	1110015O18Rik	ENSMUSG00000098659	105	102	108	101	110	112	79	95
chr3:4789493-4809493	1110015O18Rik	ENSMUSG00000098659	104	106	116	106	113	112	78	101
chr4:8525644-8545644	Rab2a	ENSMUSG00000047187	114	83	87	88	124	133	95	100
chr3:144195220-144215220	Lmo4	ENSMUSG00000028266	123	112	141	115	195	180	175	189
chr3:144192317-144212317	Lmo4	ENSMUSG00000028266	100	96	121	84	184	155	155	171
chr3:144184818-144204818	Lmo4	ENSMUSG00000028266	107	82	78	76	178	141	143	153
chrX:7057519-7077519	Akap4	ENSMUSG00000050089	85	85	62	72	62	76	68	72
chrX:7058213-7078213	Akap4	ENSMUSG00000050089	84	87	65	71	60	77	71	73
chr10:62889118-62909118	Tet1	ENSMUSG00000047146	159	116	109	131	143	120	118	120
chr10:62804540-62824540	Tet1	ENSMUSG00000047146	127	114	100	113	113	132	102	115
chr10:62855304-62875304	Tet1	ENSMUSG00000047146	129	103	95	93	111	136	110	105
chr10:62870014-62890014	Tet1	ENSMUSG00000047146	164	120	150	109	127	125	139	121
chr6:4892917-4912917	Ppp1r9a	ENSMUSG00000032827	168	97	140	102	128	147	124	110
chr6:4893018-4913018	Ppp1r9a	ENSMUSG00000032827	167	97	141	103	129	147	122	110
chr6:4893320-4913320	Ppp1r9a	ENSMUSG00000032827	167	97	142	104	127	145	126	111
chr6:4893432-4913432	Ppp1r9a	ENSMUSG00000032827	167	97	143	105	127	145	127	111
chr6:4893788-4913788	Ppp1r9a	ENSMUSG00000032827	167	94	144	104	126	148	128	112
chr6:4895416-4915416	Ppp1r9a	ENSMUSG00000032827	171	95	144	103	125	152	117	114
chr6:4896407-4916407	Ppp1r9a	ENSMUSG00000032827	162	92	140	100	125	147	111	114
chr6:5100659-5120659	Ppp1r9a	ENSMUSG00000032827	112	103	105	95	93	138	73	115
chr6:5103459-5123459	Ppp1r9a	ENSMUSG00000032827	99	95	98	92	83	130	68	103
chr6:124653027-124673027	Lpcat3	ENSMUSG00000004270	111	84	116	106	123	96	96	106
chr6:124653172-124673172	Lpcat3	ENSMUSG00000004270	111	84	117	104	122	95	96	105
chr6:124691419-124711419	Lpcat3	ENSMUSG00000004270	94	80	85	79	99	104	74	84
chr6:124692257-124712257	Lpcat3	ENSMUSG00000004270	93	79	87	82	97	106	72	88
chr6:124692755-124712755	Lpcat3	ENSMUSG00000004270	94	79	90	83	97	108	74	94
chr6:124693005-124713005	Lpcat3	ENSMUSG00000004270	95	79	90	82	98	110	72	97
chr11:73340839-73360839	Olfr20	ENSMUSG00000062128	172	125	165	127	104	121	115	104
chr12:15806785-15826785	Trib2	ENSMUSG00000020601	128	82	122	80	112	112	116	108
chr2:86796997-86816997	Olfr141	ENSMUSG00000078420	74	84	79	70	68	66	78	70
chr1:53051640-53071640	Mstn	ENSMUSG00000026100	184	154	169	131	145	179	181	177
chr6:41958140-41978140	Sval3	ENSMUSG00000062833	86	112	83	82	106	106	73	80
chr15:78234801-78254801	Ncf4	ENSMUSG00000071715	223	231	158	281	232	226	205	271
chr15:78243032-78263032	Ncf4	ENSMUSG00000071715	199	198	141	248	234	206	194	267
chr15:78243246-78263246	Ncf4	ENSMUSG00000071715	197	199	141	247	234	207	191	264
chr15:78245452-78265452	Ncf4	ENSMUSG00000071715	194	198	138	233	237	191	188	257
chr15:78250878-78270878	Ncf4	ENSMUSG00000071715	188	171	143	202	211	189	179	234
chr2:88841952-88861952	Olfr1204	ENSMUSG00000061798	65	68	61	63	63	65	41	69
chr17:31502268-31522268	Wdr4	ENSMUSG00000024037	94	81	75	83	125	103	106	113
chr17:31502751-31522751	Wdr4	ENSMUSG00000024037	94	83	75	82	124	101	105	110
chr17:31491293-31511293	Wdr4	ENSMUSG00000024037	82	71	72	73	97	96	91	111
chr17:31493579-31513579	Wdr4	ENSMUSG00000024037	82	74	70	71	111	92	99	114
chr17:31499912-31519912	Wdr4	ENSMUSG00000024037	86	80	79	79	116	101	105	112
chr17:31509965-31529965	Wdr4	ENSMUSG00000024037	97	83	78	69	136	111	95	117
chr4:58543357-58563357	Lpar1	ENSMUSG00000038668	165	103	99	106	162	139	166	150
chr4:58543553-58563553	Lpar1	ENSMUSG00000038668	166	104	100	107	162	137	162	150
chr4:58489403-58509403	Lpar1	ENSMUSG00000038668	122	100	127	80	114	147	155	123
chr4:58538401-58558401	Lpar1	ENSMUSG00000038668	168	95	95	99	178	155	162	163
chr4:58543898-58563898	Lpar1	ENSMUSG00000038668	166	106	100	109	167	140	163	156
chr4:58543184-58563184	Lpar1	ENSMUSG00000038668	162	99	99	105	164	138	169	150
chr4:125056672-125076672	Snip1	ENSMUSG00000050213	88	65	68	67	113	116	88	95
chr9:49071260-49091260	Tmprss5	ENSMUSG00000032268	84	57	86	69	91	100	80	97
chr9:49092728-49112728	Tmprss5	ENSMUSG00000032268	108	84	96	83	97	113	99	132
chr9:49096080-49116080	Tmprss5	ENSMUSG00000032268	124	92	96	83	94	114	98	132
chr9:49099002-49119002	Tmprss5	ENSMUSG00000032268	130	99	96	93	97	112	103	124
chr2:38329281-38349281	Lhx2	ENSMUSG00000000247	982	881	942	1113	641	732	714	841
chr2:38329488-38349488	Lhx2	ENSMUSG00000000247	983	890	948	1126	643	735	721	845
chr2:38331092-38351092	Lhx2	ENSMUSG00000000247	1081	990	1040	1224	691	784	784	902
chr2:38340759-38360759	Lhx2	ENSMUSG00000000247	1275	1210	1176	1604	895	953	991	1166
chr2:38341768-38361768	Lhx2	ENSMUSG00000000247	1249	1194	1145	1563	879	937	995	1147
chr2:38342532-38362532	Lhx2	ENSMUSG00000000247	1249	1193	1136	1551	887	937	997	1160
chr2:38343802-38363802	Lhx2	ENSMUSG00000000247	1203	1141	1090	1508	874	921	968	1133
chr6:144011908-144031908	Sox5os1	ENSMUSG00000087302	127	95	107	99	129	141	122	137
chr4:53001880-53021880	Nipsnap3b	ENSMUSG00000015247	127	116	125	130	120	120	99	124
chr4:53010976-53030976	Nipsnap3b	ENSMUSG00000015247	99	92	83	101	121	121	81	122
chr7:104119826-104139826	4931431F19Rik	ENSMUSG00000055643	41	52	47	33	45	79	49	54
chr19:29037961-29057961	Ak3	ENSMUSG00000024782	117	83	114	88	120	111	101	115
chr19:29017244-29037244	Ak3	ENSMUSG00000024782	92	97	93	84	114	121	78	92
chr15:60815080-60835080	Fam84b	ENSMUSG00000072568	148	102	107	126	164	176	178	160
chr15:60843778-60863778	Fam84b	ENSMUSG00000072568	153	122	154	134	144	171	148	159
chr6:131533762-131553762	5430401F13Rik	ENSMUSG00000094113	11	16	9	16	12	22	9	17
chr6:131476400-131496400	5430401F13Rik	ENSMUSG00000094113	43	38	40	42	42	46	26	40
chr18:65420963-65440963	Malt1	ENSMUSG00000032688	139	87	111	96	103	110	94	107
chr6:72335184-72355184	Usp39	ENSMUSG00000056305	106	84	89	94	110	121	72	99
chr6:72323368-72343368	Usp39	ENSMUSG00000056305	86	77	69	77	104	92	65	102
chr7:34011483-34031483	Scgb1b27	ENSMUSG00000066583	69	63	42	45	90	70	75	84
chr13:29845647-29865647	Cdkal1	ENSMUSG00000006191	121	94	111	106	117	133	108	108
chr13:29464607-29484607	Cdkal1	ENSMUSG00000006191	95	107	94	76	102	117	89	99
chr13:29507454-29527454	Cdkal1	ENSMUSG00000006191	95	84	80	81	84	101	91	109
chr13:29845431-29865431	Cdkal1	ENSMUSG00000006191	118	94	108	106	115	132	107	109
chr8:20934748-20954748	AY761185	ENSMUSG00000079120	60	62	68	55	66	93	72	70
chr7:92659933-92679933	Pcf11	ENSMUSG00000041328	141	96	138	110	110	115	117	125
chr7:92653537-92673537	Pcf11	ENSMUSG00000041328	101	77	95	98	100	114	93	109
chr7:92638209-92658209	Pcf11	ENSMUSG00000041328	93	71	81	57	67	102	87	85
chr3:38474844-38494844	Ankrd50	ENSMUSG00000044864	119	105	102	92	112	116	122	120
chr3:38473091-38493091	Ankrd50	ENSMUSG00000044864	118	106	96	95	115	108	123	121
chr3:38445557-38465557	Ankrd50	ENSMUSG00000044864	100	58	83	68	117	113	101	93
chr11:74197214-74217214	Olfr43	ENSMUSG00000070377	62	64	78	51	96	103	81	85
chr7:10095659-10115659	Vmn2r51	ENSMUSG00000058685	34	43	36	22	22	41	31	37
chr2:111635995-111655995	Olfr1298	ENSMUSG00000096853	34	37	35	45	38	56	38	46
chr5:145335279-145355279	Cyp3a57	ENSMUSG00000070419	83	73	70	67	95	97	93	89
chr8:119595222-119615222	Taf1c	ENSMUSG00000031832	151	117	122	102	173	121	133	147
chr8:119589845-119609845	Taf1c	ENSMUSG00000031832	124	86	105	87	117	95	98	121
chr8:119590713-119610713	Taf1c	ENSMUSG00000031832	123	85	98	83	125	100	96	117
chr8:119591578-119611578	Taf1c	ENSMUSG00000031832	122	95	93	91	131	107	101	121
chr6:38423950-38443950	Ubn2	ENSMUSG00000038538	133	80	112	71	99	131	99	125
chr6:38424173-38444173	Ubn2	ENSMUSG00000038538	132	80	114	71	98	132	98	125
chr6:38430533-38450533	Ubn2	ENSMUSG00000038538	114	78	101	71	95	112	77	116
chr6:38481004-38501004	Ubn2	ENSMUSG00000038538	92	75	87	82	99	121	79	96
chr6:38453741-38473741	Ubn2	ENSMUSG00000038538	85	83	95	69	74	95	76	78
chr6:38474093-38494093	Ubn2	ENSMUSG00000038538	93	77	79	67	89	136	95	90
chr6:38452803-38472803	Ubn2	ENSMUSG00000038538	76	90	95	71	71	96	71	80
chr6:38473147-38493147	Ubn2	ENSMUSG00000038538	96	71	83	66	90	127	92	88
chr6:39371175-39391175	Rab19	ENSMUSG00000029923	131	113	119	95	122	116	110	115
chr11:121150271-121170271	Uts2r	ENSMUSG00000039321	471	325	416	371	376	281	319	347
chr2:25597892-25617892	Fcnaos	ENSMUSG00000052403	223	177	193	169	217	199	218	219
chr2:25606007-25626007	Fcnaos	ENSMUSG00000052403	264	213	238	223	281	241	257	273
chr2:25620673-25640673	Fcnaos	ENSMUSG00000052403	191	154	152	169	196	173	162	173
chr2:25617670-25637670	Fcnaos	ENSMUSG00000052403	199	168	174	188	216	205	186	200
chr11:120598477-120618477	Npb	ENSMUSG00000044034	107	82	74	75	123	138	87	130
chr7:127396822-127416822	Zfp764	ENSMUSG00000045757	115	100	91	89	121	94	88	86
chr13:67803740-67823740	Zfp273	ENSMUSG00000030446	79	53	78	66	60	85	66	66
chr11:76837018-76857018	Cpd	ENSMUSG00000020841	147	105	129	108	163	172	118	161
chr11:76781022-76801022	Cpd	ENSMUSG00000020841	101	90	75	80	95	112	81	109
chr11:76798826-76818826	Cpd	ENSMUSG00000020841	94	84	92	65	103	127	102	105
chr1:85579191-85599191	Sp110	ENSMUSG00000070034	5	7	1	4	8	14	5	5
chr1:85588817-85608817	Sp110	ENSMUSG00000070034	2	6	3	3	5	13	7	10
chr1:85574278-85594278	Sp110	ENSMUSG00000070034	3	5	2	4	8	12	5	6
chr11:101357561-101377561	G6pc	ENSMUSG00000078650	283	228	215	257	236	199	235	219
chr2:114003619-114023619	Gjd2	ENSMUSG00000068615	424	408	368	413	307	330	316	310
chr8:123505455-123525455	Dbndd1	ENSMUSG00000031970	285	141	193	182	192	209	206	210
chr5:147312440-147332440	Urad	ENSMUSG00000075543	560	489	462	577	434	431	447	527
chr12:69286681-69306681	Klhdc2	ENSMUSG00000020978	86	95	77	75	93	91	76	86
chr12:69292401-69312401	Klhdc2	ENSMUSG00000020978	88	79	61	62	75	79	62	78
chr2:74702054-74722054	Hoxd3os1	ENSMUSG00000052371	743	701	761	861	528	626	668	810
chr2:74702526-74722526	Hoxd3os1	ENSMUSG00000052371	744	718	778	876	535	630	671	818
chr2:74705996-74725996	Hoxd3os1	ENSMUSG00000052371	771	708	761	882	574	642	675	830
chr2:74706130-74726130	Hoxd3os1	ENSMUSG00000052371	772	706	757	874	575	643	676	828
chr19:41583363-41603363	AI606181	ENSMUSG00000074873	141	84	85	97	132	137	116	133
chr4:59905056-59925056	Slc46a2	ENSMUSG00000028386	259	209	215	205	227	170	208	193
chr1:18227443-18247443	Defb18	ENSMUSG00000073735	99	135	95	123	100	123	76	100
chr3:94648871-94668871	Tuft1	ENSMUSG00000005968	42	29	37	24	51	43	46	25
chr3:94605301-94625301	Tuft1	ENSMUSG00000005968	108	66	79	82	101	96	97	97
chr2:30038881-30058881	Wdr34	ENSMUSG00000039715	93	85	92	73	106	105	98	116
chr2:30022505-30042505	Wdr34	ENSMUSG00000039715	91	76	76	82	99	110	76	118
chr2:30025046-30045046	Wdr34	ENSMUSG00000039715	87	69	81	73	100	105	82	115
chr5:26029506-26049506	Speer4a	ENSMUSG00000073119	7	9	12	9	12	8	9	17
chr3:3498030-3518030	Hnf4g	ENSMUSG00000017688	138	140	129	130	114	143	121	116
chr3:3624150-3644150	Hnf4g	ENSMUSG00000017688	92	101	109	98	86	104	80	76
chr10:127280774-127300774	Ddit3	ENSMUSG00000025408	96	70	68	66	97	105	75	103
chr14:8248832-8268832	Acox2	ENSMUSG00000021751	214	182	187	176	209	198	231	183
chr14:8249353-8269353	Acox2	ENSMUSG00000021751	208	170	183	172	200	191	226	177
chr14:8236403-8256403	Acox2	ENSMUSG00000021751	187	180	152	170	233	196	217	200
chr14:8243522-8263522	Acox2	ENSMUSG00000021751	226	204	182	204	247	216	254	224
chr14:8247871-8267871	Acox2	ENSMUSG00000021751	212	181	187	181	223	200	234	195
chr14:8248154-8268154	Acox2	ENSMUSG00000021751	215	180	188	178	217	200	233	186
chr14:8246934-8266934	Acox2	ENSMUSG00000021751	213	189	183	189	229	203	240	198
chrX:153027575-153047575	Mageh1	ENSMUSG00000047238	40	39	31	47	48	42	34	36
chr6:144713565-144733565	Sox5os5	ENSMUSG00000086731	141	125	144	122	162	170	141	168
chr13:34152964-34172964	Psmg4	ENSMUSG00000071451	76	51	53	55	63	75	49	61
chr2:88140017-88160017	Olfr1167	ENSMUSG00000100899	45	46	48	35	35	49	40	40
chr5:25091458-25111458	2900005J15Rik	ENSMUSG00000043833	201	141	182	125	185	163	196	193
chr5:25090983-25110983	2900005J15Rik	ENSMUSG00000043833	202	135	174	122	183	164	194	188
chr5:51543921-51563921	Ppargc1a	ENSMUSG00000029167	162	167	177	165	207	178	197	199
chr5:51557725-51577725	Ppargc1a	ENSMUSG00000029167	149	145	150	154	123	147	150	141
chr4:124884782-124904782	1700125G02Rik	ENSMUSG00000085263	456	430	411	522	382	342	374	398
chrX:152332425-152352425	Tspyl2	ENSMUSG00000041096	43	42	42	33	45	48	38	39
chrX:152331844-152351844	Tspyl2	ENSMUSG00000041096	46	42	43	32	47	48	36	36
chr13:58600877-58620877	Slc28a3	ENSMUSG00000021553	265	220	211	215	235	224	240	239
chr13:58548267-58568267	Slc28a3	ENSMUSG00000021553	214	183	179	171	212	169	178	176
chr11:65778297-65798297	Map2k4	ENSMUSG00000033352	87	80	68	74	84	121	97	93
chr11:65709603-65729603	Map2k4	ENSMUSG00000033352	110	74	90	49	93	106	82	91
chr11:65687014-65707014	Map2k4	ENSMUSG00000033352	95	74	83	78	79	97	69	82
chr11:65735838-65755838	Map2k4	ENSMUSG00000033352	84	86	83	74	89	101	78	86
chr7:42495726-42515726	Zfp141	ENSMUSG00000092416	62	65	57	56	92	81	82	69
chr7:42467363-42487363	Zfp141	ENSMUSG00000092416	66	60	52	63	55	81	49	87
chr7:42479951-42499951	Zfp141	ENSMUSG00000092416	61	55	54	57	83	77	61	97
chr7:42491407-42511407	Zfp141	ENSMUSG00000092416	58	54	55	57	88	74	75	77
chr2:133542159-133562159	Bmp2	ENSMUSG00000027358	418	317	305	335	310	305	319	353
chr5:136028496-136048496	Upk3b	ENSMUSG00000042985	135	79	89	83	122	98	94	108
chr6:71533797-71553797	Chmp3	ENSMUSG00000053119	95	82	113	68	110	102	90	97
chr6:71533917-71553917	Chmp3	ENSMUSG00000053119	94	82	114	70	110	103	90	97
chr6:71534353-71554353	Chmp3	ENSMUSG00000053119	92	82	111	72	104	99	90	95
chr6:71567589-71587589	Chmp3	ENSMUSG00000053119	88	82	80	72	91	108	78	87
chr2:168220622-168240622	Mocs3	ENSMUSG00000074576	111	75	73	91	130	114	103	143
chr1:53303624-53323624	Osgepl1	ENSMUSG00000026096	88	97	63	65	72	90	73	70
chr1:53309709-53329709	Osgepl1	ENSMUSG00000026096	87	94	68	73	78	100	66	78
chr6:125152527-125172527	Gapdh	ENSMUSG00000057666	81	72	75	83	95	130	78	117
chr6:125156467-125176467	Gapdh	ENSMUSG00000057666	80	71	72	78	106	124	82	117
chr6:125155773-125175773	Gapdh	ENSMUSG00000057666	85	73	77	79	104	125	82	120
chr6:125155576-125175576	Gapdh	ENSMUSG00000057666	85	74	77	78	104	126	82	121
chr6:125153339-125173339	Gapdh	ENSMUSG00000057666	80	74	77	79	93	121	74	115
chr6:125154916-125174916	Gapdh	ENSMUSG00000057666	82	74	77	78	100	123	80	119
chr6:83125463-83145463	Rtkn	ENSMUSG00000034930	126	91	75	89	130	112	94	141
chr6:83125812-83145812	Rtkn	ENSMUSG00000034930	124	89	75	90	132	112	93	143
chr6:83127089-83147089	Rtkn	ENSMUSG00000034930	121	92	75	86	143	110	89	143
chr6:83132392-83152392	Rtkn	ENSMUSG00000034930	124	88	69	92	148	121	78	134
chr6:83132564-83152564	Rtkn	ENSMUSG00000034930	123	88	68	91	140	121	77	133
chr6:83140755-83160755	Rtkn	ENSMUSG00000034930	125	87	74	90	130	120	81	131
chr2:25245383-25265383	Ndor1	ENSMUSG00000006471	95	78	72	63	88	94	86	117
chr2:25237986-25257986	Ndor1	ENSMUSG00000006471	167	100	119	116	138	103	125	126
chr2:25238471-25258471	Ndor1	ENSMUSG00000006471	160	99	119	114	135	99	120	125
chr2:25240342-25260342	Ndor1	ENSMUSG00000006471	159	107	122	105	127	96	122	126
chr2:25245261-25265261	Ndor1	ENSMUSG00000006471	96	78	71	62	88	95	87	118
chr2:25246022-25266022	Ndor1	ENSMUSG00000006471	93	81	72	65	89	95	85	113
chr15:89467425-89487425	Arsa	ENSMUSG00000022620	128	86	120	94	133	127	152	138
chr15:89466113-89486113	Arsa	ENSMUSG00000022620	130	90	115	92	138	133	145	146
chr15:89464271-89484271	Arsa	ENSMUSG00000022620	140	108	124	95	146	132	152	158
chrX:20921555-20941555	Cfp	ENSMUSG00000001128	49	42	37	44	43	54	39	54
chrX:20917614-20937614	Cfp	ENSMUSG00000001128	83	60	92	69	80	66	78	73
chr5:138011276-138031276	Smok3a	ENSMUSG00000075599	29	30	26	32	44	36	44	42
chr5:138011429-138031429	Smok3a	ENSMUSG00000075599	29	28	25	31	43	36	42	41
chr1:121518465-121538465	Htr5b	ENSMUSG00000050534	331	260	272	277	272	230	258	238
chr11:101438407-101458407	Ifi35	ENSMUSG00000010358	89	59	66	69	78	88	60	95
chr11:101438570-101458570	Ifi35	ENSMUSG00000010358	90	59	66	70	78	89	60	99
chr6:52703729-52723729	Tax1bp1	ENSMUSG00000004535	144	102	149	138	120	120	111	119
chr6:52704219-52724219	Tax1bp1	ENSMUSG00000004535	140	100	147	133	119	115	108	114
chr6:52704350-52724350	Tax1bp1	ENSMUSG00000004535	139	100	144	133	115	114	108	116
chr6:52730877-52750877	Tax1bp1	ENSMUSG00000004535	96	83	80	83	84	101	71	84
chr6:52747475-52767475	Tax1bp1	ENSMUSG00000004535	100	81	86	62	62	100	88	92
chr9:7863024-7883024	Birc3	ENSMUSG00000032000	94	63	79	76	93	104	102	111
chr9:7850326-7870326	Birc3	ENSMUSG00000032000	75	60	79	52	70	97	93	109
chr9:7863170-7883170	Birc3	ENSMUSG00000032000	94	63	80	76	94	103	101	110
chr9:7862857-7882857	Birc3	ENSMUSG00000032000	94	63	79	76	95	105	102	111
chr2:84649079-84669079	Btbd18	ENSMUSG00000086598	87	86	103	79	90	92	68	75
chr2:84649546-84669546	Btbd18	ENSMUSG00000086598	86	84	104	79	91	95	69	75
chr1:75123890-75143890	Slc23a3	ENSMUSG00000026205	109	99	93	109	136	158	101	168
chr1:75123546-75143546	Slc23a3	ENSMUSG00000026205	110	98	95	110	136	160	102	170
chr14:4324763-4344763	2610042L04Rik	ENSMUSG00000079388	9	3	4	14	7	6	8	9
chr14:4329563-4349563	2610042L04Rik	ENSMUSG00000079388	10	3	4	15	6	5	7	10
chr1:17135362-17155362	Gdap1	ENSMUSG00000025777	125	109	112	120	106	125	104	117
chr1:17135468-17155468	Gdap1	ENSMUSG00000025777	126	109	115	120	109	126	105	117
chr1:17148370-17168370	Gdap1	ENSMUSG00000025777	166	168	149	169	131	157	123	147
chr4:124840679-124860679	Yrdc	ENSMUSG00000028889	96	59	71	70	103	116	64	127
chr4:124841351-124861351	Yrdc	ENSMUSG00000028889	117	76	89	92	121	135	85	148
chr4:124841895-124861895	Yrdc	ENSMUSG00000028889	152	95	113	127	144	153	106	179
chr6:127099550-127119550	9630033F20Rik	ENSMUSG00000038028	164	105	134	135	129	132	128	131
chr17:34949238-34969238	Hspa1b	ENSMUSG00000090877	94	67	76	72	114	70	95	110
chr7:10739538-10759538	Vmn1r71	ENSMUSG00000059206	79	71	103	56	70	77	77	83
chr13:22209820-22229820	Vmn1r193	ENSMUSG00000046932	54	63	60	51	85	56	78	77
chr1:63103078-63123078	Ino80dos	ENSMUSG00000084799	93	75	79	77	93	106	77	102
chr1:63104096-63124096	Ino80dos	ENSMUSG00000084799	89	71	82	74	94	106	73	106
chr1:63104471-63124471	Ino80dos	ENSMUSG00000084799	90	71	85	74	96	108	76	108
chr1:63104740-63124740	Ino80dos	ENSMUSG00000084799	91	71	86	75	93	105	76	107
chr19:37424810-37444810	Hhex	ENSMUSG00000024986	559	407	552	518	335	382	419	414
chr19:37426739-37446739	Hhex	ENSMUSG00000024986	567	410	562	523	333	379	413	409
chr2:107049656-107069656	Fshb	ENSMUSG00000027120	120	112	123	100	121	148	98	118
chr18:12589926-12609926	Ttc39c	ENSMUSG00000024424	163	100	118	120	147	121	128	130
chr18:12633344-12653344	Ttc39c	ENSMUSG00000024424	148	95	116	97	152	146	123	150
chr18:12724705-12744705	Ttc39c	ENSMUSG00000024424	79	74	75	83	78	114	79	112
chr2:25262478-25282478	Anapc2	ENSMUSG00000026965	109	85	73	74	104	120	78	129
chr2:25262595-25282595	Anapc2	ENSMUSG00000026965	107	86	73	74	104	120	79	130
chr2:25263478-25283478	Anapc2	ENSMUSG00000026965	105	88	73	73	103	115	78	122
chr2:25268993-25288993	Anapc2	ENSMUSG00000026965	103	81	79	64	125	104	75	135
chr1:83050930-83070930	Krtap28-13	ENSMUSG00000101315	162	156	154	164	169	159	154	141
chr12:40124228-40144228	Scin	ENSMUSG00000002565	273	209	210	207	190	195	180	206
chr1:160067918-160087918	4930562F07Rik	ENSMUSG00000026729	133	108	86	81	105	146	94	117
chr14:20693027-20713027	Chchd1	ENSMUSG00000063787	95	75	82	83	90	128	90	105
chr16:37644453-37664453	Ndufb4	ENSMUSG00000022820	104	77	95	81	103	109	80	113
chr16:37639359-37659359	Ndufb4	ENSMUSG00000022820	83	83	84	69	95	110	75	100
chr13:49238294-49258294	Susd3	ENSMUSG00000021384	344	227	301	270	316	268	301	298
chr13:49238706-49258706	Susd3	ENSMUSG00000021384	348	231	306	269	313	269	307	296
chr13:49238154-49258154	Susd3	ENSMUSG00000021384	344	226	297	268	315	269	300	296
chr13:49232900-49252900	Susd3	ENSMUSG00000021384	288	191	280	234	299	245	283	283
chr13:49230618-49250618	Susd3	ENSMUSG00000021384	291	192	272	241	287	245	279	276
chr2:111654228-111674228	Olfr1299	ENSMUSG00000074957	71	58	65	72	58	85	76	60
chr2:69811944-69831944	Klhl23	ENSMUSG00000042155	178	145	160	109	121	157	134	151
chr2:69812370-69832370	Klhl23	ENSMUSG00000042155	177	141	157	106	121	159	130	151
chr2:69814354-69834354	Klhl23	ENSMUSG00000042155	159	128	123	98	108	154	114	147
chr13:28943713-28963713	Sox4	ENSMUSG00000076431	105	81	105	94	134	141	124	163
chr6:124702336-124722336	Phb2	ENSMUSG00000004264	122	80	86	98	87	110	82	114
chr6:124702766-124722766	Phb2	ENSMUSG00000004264	116	79	86	95	89	108	80	115
chr6:124703122-124723122	Phb2	ENSMUSG00000004264	116	78	89	96	90	106	80	114
chr6:124705348-124725348	Phb2	ENSMUSG00000004264	116	74	100	92	93	104	81	120
chr2:158600767-158620767	Slc32a1	ENSMUSG00000037771	973	919	774	1188	708	709	662	814
chr16:37858389-37878389	Lrrc58	ENSMUSG00000034158	124	108	124	82	105	157	90	109
chr16:3828975-3848975	Olfr15	ENSMUSG00000059043	179	152	165	143	121	126	133	166
chr6:30391868-30411868	Klhdc10	ENSMUSG00000029775	112	79	120	85	90	93	99	110
chr6:30391998-30411998	Klhdc10	ENSMUSG00000029775	113	78	121	85	90	93	98	110
chr6:30407036-30427036	Klhdc10	ENSMUSG00000029775	78	67	79	76	80	109	63	96
chr6:30417396-30437396	Klhdc10	ENSMUSG00000029775	103	93	70	76	95	102	72	95
chr6:30433770-30453770	Klhdc10	ENSMUSG00000029775	94	102	70	62	85	94	72	102
chr19:3378857-3398857	Mtl5	ENSMUSG00000024905	139	121	105	121	142	155	119	164
chr19:3379379-3399379	Mtl5	ENSMUSG00000024905	132	124	107	125	146	153	123	163
chr7:14436586-14456586	2810007J24Rik	ENSMUSG00000030378	86	62	61	67	68	91	56	70
chr7:14436769-14456769	2810007J24Rik	ENSMUSG00000030378	85	62	61	67	67	91	54	71
chr7:14428551-14448551	2810007J24Rik	ENSMUSG00000030378	69	68	68	61	67	86	62	79
chr7:29367605-29387605	Sipa1l3	ENSMUSG00000030583	76	85	71	75	92	78	83	102
chr7:29344297-29364297	Sipa1l3	ENSMUSG00000030583	87	51	78	60	84	97	88	97
chr7:29495460-29515460	Sipa1l3	ENSMUSG00000030583	92	60	60	70	97	89	87	86
chr7:29318988-29338988	Sipa1l3	ENSMUSG00000030583	81	66	74	69	109	91	80	90
chr7:29357818-29377818	Sipa1l3	ENSMUSG00000030583	94	80	68	66	88	97	98	107
chr7:29331868-29351868	Sipa1l3	ENSMUSG00000030583	94	54	85	59	102	100	79	110
chr7:29329063-29349063	Sipa1l3	ENSMUSG00000030583	94	58	85	62	106	103	76	112
chr7:29357291-29377291	Sipa1l3	ENSMUSG00000030583	91	81	70	65	88	96	97	105
chr7:29367745-29387745	Sipa1l3	ENSMUSG00000030583	75	85	71	74	92	79	83	99
chr7:29508612-29528612	Sipa1l3	ENSMUSG00000030583	120	87	111	92	112	109	88	139
chr7:142522799-142542799	Mrpl23	ENSMUSG00000037772	156	142	165	140	183	187	163	193
chr7:142523012-142543012	Mrpl23	ENSMUSG00000037772	152	147	162	139	182	188	165	191
chr7:142524522-142544522	Mrpl23	ENSMUSG00000037772	146	142	146	134	175	174	155	186
chr7:142526104-142546104	Mrpl23	ENSMUSG00000037772	137	131	134	121	161	164	134	169
chr3:53031528-53051528	Lhfp	ENSMUSG00000048332	119	80	98	72	103	107	99	103
chr19:8957041-8977041	Eef1g	ENSMUSG00000071644	90	72	73	76	99	101	88	94
chr19:8957570-8977570	Eef1g	ENSMUSG00000071644	91	76	74	78	99	100	84	95
chr19:8958216-8978216	Eef1g	ENSMUSG00000071644	91	73	75	78	101	99	83	93
chr19:8962404-8982404	Eef1g	ENSMUSG00000071644	95	62	81	77	97	98	75	94
chr7:78773119-78793119	Mrps11	ENSMUSG00000030611	112	86	68	76	85	80	80	103
chr7:78773313-78793313	Mrps11	ENSMUSG00000030611	112	88	68	76	83	78	79	103
chr2:87736198-87756198	Olfr1140	ENSMUSG00000068817	79	91	90	89	63	110	96	82
chr16:17884203-17904203	Tssk1	ENSMUSG00000041566	87	91	86	72	129	98	87	116
chr15:101792343-101812343	Krt73	ENSMUSG00000063661	288	233	245	301	321	267	265	298
chr15:59638350-59658350	Trib1	ENSMUSG00000032501	110	81	79	103	128	124	100	126
chr15:59638653-59658653	Trib1	ENSMUSG00000032501	112	82	78	103	127	125	100	127
chr11:73008804-73028804	4732414G09Rik	ENSMUSG00000086943	241	162	177	178	273	195	211	238
chr16:36121241-36141241	Csta1	ENSMUSG00000034362	127	88	98	93	118	116	92	88
chr11:75183783-75203783	Rtn4rl1	ENSMUSG00000045287	423	245	387	311	346	258	329	310
chr11:116684868-116704868	St6galnac2	ENSMUSG00000057286	191	132	196	153	180	131	187	173
chr11:116669678-116689678	St6galnac2	ENSMUSG00000057286	111	87	102	97	121	128	101	119
chr11:116671290-116691290	St6galnac2	ENSMUSG00000057286	89	83	81	85	104	113	85	112
chr11:116674816-116694816	St6galnac2	ENSMUSG00000057286	129	109	134	132	147	117	130	144
chr11:116675917-116695917	St6galnac2	ENSMUSG00000057286	156	121	153	146	167	132	150	157
chr11:116684609-116704609	St6galnac2	ENSMUSG00000057286	193	134	194	153	181	136	188	175
chr7:80314444-80334444	Rccd1	ENSMUSG00000038930	80	60	61	60	112	97	66	87
chr7:80314125-80334125	Rccd1	ENSMUSG00000038930	80	62	58	60	109	96	68	90
chr7:80309203-80329203	Rccd1	ENSMUSG00000038930	74	63	65	62	115	98	65	77
chr7:80310097-80330097	Rccd1	ENSMUSG00000038930	75	59	63	59	114	98	63	73
chr7:44847139-44867139	Pnkp	ENSMUSG00000002963	94	72	74	78	115	111	94	115
chr7:44847339-44867339	Pnkp	ENSMUSG00000002963	95	72	75	80	117	111	95	115
chr7:44850425-44870425	Pnkp	ENSMUSG00000002963	95	73	71	87	122	113	97	108
chr7:44850545-44870545	Pnkp	ENSMUSG00000002963	96	72	70	85	121	113	98	106
chr7:44851697-44871697	Pnkp	ENSMUSG00000002963	92	76	71	81	123	117	94	102
chr17:28565718-28585718	Lhfpl5	ENSMUSG00000062252	158	139	138	146	162	167	142	178
chrX:167199315-167219315	Tmsb4x	ENSMUSG00000049775	35	25	42	27	57	50	41	42
chrX:167199149-167219149	Tmsb4x	ENSMUSG00000049775	35	27	42	27	57	50	41	44
chrX:167198827-167218827	Tmsb4x	ENSMUSG00000049775	36	27	43	28	57	50	42	44
chr18:20934625-20954625	Rnf125	ENSMUSG00000033107	125	93	98	99	81	90	85	82
chr11:67445437-67465437	Gas7	ENSMUSG00000033066	283	146	190	135	262	217	260	261
chr11:67642577-67662577	Gas7	ENSMUSG00000033066	115	70	86	81	124	144	125	130
chr11:67537154-67557154	Gas7	ENSMUSG00000033066	148	96	111	78	166	124	133	136
chr11:67576500-67596500	Gas7	ENSMUSG00000033066	110	71	93	80	159	128	117	138
chr11:67576701-67596701	Gas7	ENSMUSG00000033066	113	71	94	80	161	131	118	137
chr11:67586564-67606564	Gas7	ENSMUSG00000033066	121	68	89	86	176	147	130	138
chr11:67445724-67465724	Gas7	ENSMUSG00000033066	280	147	190	132	263	216	261	262
chr11:67537453-67557453	Gas7	ENSMUSG00000033066	150	98	111	79	168	128	136	135
chr11:67672172-67692172	Gas7	ENSMUSG00000033066	104	86	64	117	143	137	92	116
chr11:83639355-83659355	Ccl3	ENSMUSG00000000982	214	170	172	178	192	195	183	182
chrX:154333392-154353392	4930524N10Rik	ENSMUSG00000059663	40	32	22	35	30	39	36	37
chr7:12352764-12372764	Vmn1r84	ENSMUSG00000066803	47	54	49	57	36	86	43	57
chr8:43297009-43317009	Zfp42	ENSMUSG00000051176	83	83	76	54	87	80	68	67
chr4:136274683-136294683	Zfp46	ENSMUSG00000051351	115	79	92	87	94	108	88	125
chr4:136275069-136295069	Zfp46	ENSMUSG00000051351	113	83	86	82	93	103	88	125
chr4:136276067-136296067	Zfp46	ENSMUSG00000051351	100	82	79	77	94	101	81	115
chr5:124106099-124126099	Arl6ip4	ENSMUSG00000029404	73	67	35	55	90	72	57	75
chr5:124106679-124126679	Arl6ip4	ENSMUSG00000029404	75	69	37	57	96	75	57	78
chr12:76700547-76720547	Sptb	ENSMUSG00000021061	534	377	478	399	273	210	316	245
chr12:76574086-76594086	Sptb	ENSMUSG00000021061	109	79	76	60	130	96	88	102
chr12:76700023-76720023	Sptb	ENSMUSG00000021061	534	376	478	404	271	209	318	241
chr8:72202837-72222837	Cib3	ENSMUSG00000074240	181	152	147	142	145	124	130	144
chr4:121088241-121108241	Zmpste24	ENSMUSG00000043207	105	97	88	105	99	116	80	107
chr4:121067738-121087738	Zmpste24	ENSMUSG00000043207	78	77	76	79	84	104	77	82
chr4:121085698-121105698	Zmpste24	ENSMUSG00000043207	79	88	77	87	87	99	67	94
chr2:3503065-3523065	Cdnf	ENSMUSG00000039496	120	106	80	85	104	100	93	105
chr2:3503884-3523884	Cdnf	ENSMUSG00000039496	124	110	77	90	109	107	102	109
chr12:104237905-104257905	Serpina3h	ENSMUSG00000041449	70	60	61	63	94	101	81	83
chr12:104240152-104260152	Serpina3h	ENSMUSG00000041449	74	63	63	72	99	98	85	86
chr8:84002158-84022158	2210011C24Rik	ENSMUSG00000074217	296	166	232	211	268	231	259	206
chr8:84001411-84021411	2210011C24Rik	ENSMUSG00000074217	291	167	238	212	264	234	258	207
chr2:28689651-28709651	1700026L06Rik	ENSMUSG00000026809	215	182	197	215	258	221	237	243
chr17:87662330-87682330	Msh2	ENSMUSG00000024151	87	75	81	71	87	91	112	89
chr17:87662540-87682540	Msh2	ENSMUSG00000024151	88	74	81	71	91	91	113	90
chr17:87678942-87698942	Msh2	ENSMUSG00000024151	87	53	70	70	92	96	86	78
chr17:87686541-87706541	Msh2	ENSMUSG00000024151	93	60	69	68	86	98	73	103
chr19:6072831-6092831	Zfpl1	ENSMUSG00000024792	86	69	83	90	102	84	68	116
chr19:6074693-6094693	Zfpl1	ENSMUSG00000024792	87	66	85	88	101	84	74	113
chr19:6074307-6094307	Zfpl1	ENSMUSG00000024792	88	67	84	88	100	84	71	114
chr4:134305122-134325122	Trim63	ENSMUSG00000028834	263	182	233	195	229	183	209	215
chr4:134309988-134329988	Trim63	ENSMUSG00000028834	263	184	230	205	243	189	209	234
chr15:100413055-100433055	Slc11a2	ENSMUSG00000023030	172	111	132	93	156	132	114	125
chr15:100393243-100413243	Slc11a2	ENSMUSG00000023030	74	58	52	68	94	89	63	74
chr15:100393422-100413422	Slc11a2	ENSMUSG00000023030	74	59	53	70	96	91	66	74
chr15:100415072-100435072	Slc11a2	ENSMUSG00000023030	177	118	134	100	157	140	116	133
chr15:100414214-100434214	Slc11a2	ENSMUSG00000023030	173	117	132	95	155	139	112	132
chr15:100414092-100434092	Slc11a2	ENSMUSG00000023030	172	117	131	94	158	138	113	129
chr11:114959157-114979157	Cd300c	ENSMUSG00000058728	74	59	97	66	77	50	91	89
chr11:114950417-114970417	Cd300c	ENSMUSG00000058728	89	80	133	86	103	69	118	107
chr11:72492443-72512443	Spns3	ENSMUSG00000020798	209	164	184	177	274	219	248	282
chr11:72540506-72560506	Spns3	ENSMUSG00000020798	212	160	199	180	204	169	175	191
chr11:72540301-72560301	Spns3	ENSMUSG00000020798	214	163	201	184	206	170	175	192
chr13:3468230-3488230	2810429I04Rik	ENSMUSG00000097709	75	67	87	60	62	72	58	72
chr13:3488045-3508045	2810429I04Rik	ENSMUSG00000097709	45	44	40	36	24	50	29	41
chr2:121496665-121516665	Mfap1a	ENSMUSG00000068479	31	35	43	28	46	49	35	41
chr17:84177947-84197947	Zfp36l2	ENSMUSG00000045817	97	71	65	90	119	114	101	118
chr14:50310868-50330868	Olfr734	ENSMUSG00000045306	72	64	70	65	60	71	66	60
chr1:106878897-106898897	Pou2f3-rs1	ENSMUSG00000083613	181	184	161	150	153	174	158	148
chrY:27682628-27702628	CH36-234I19.5	ENSMUSG00000100413	0	0	0	0	0	0	0	0
chr2:71863224-71883224	Pdk1	ENSMUSG00000006494	193	109	175	111	109	123	117	99
chr2:71863346-71883346	Pdk1	ENSMUSG00000006494	193	108	176	112	108	124	117	99
chr2:71863743-71883743	Pdk1	ENSMUSG00000006494	194	108	173	114	110	128	115	99
chr2:71865079-71885079	Pdk1	ENSMUSG00000006494	188	111	155	104	104	126	107	94
chr2:71863551-71883551	Pdk1	ENSMUSG00000006494	194	109	176	113	110	127	116	99
chr2:71877418-71897418	Pdk1	ENSMUSG00000006494	116	85	98	77	77	121	73	95
chr3:14853538-14873538	Car3	ENSMUSG00000027559	237	170	258	161	197	162	181	201
chr5:145191868-145211868	Zkscan14	ENSMUSG00000029627	110	64	84	61	93	102	81	77
chr13:111480111-111500111	Gpbp1	ENSMUSG00000032745	200	156	183	162	192	188	198	193
chr13:111477712-111497712	Gpbp1	ENSMUSG00000032745	199	150	181	165	190	188	185	188
chr13:111443423-111463423	Gpbp1	ENSMUSG00000032745	66	84	84	80	81	105	77	78
chr16:88922264-88942264	Krtap19-9b	ENSMUSG00000057174	100	96	105	58	115	107	80	97
chr10:118285038-118305038	Iltifb	ENSMUSG00000090461	29	42	38	44	48	42	40	37
chr10:118283221-118303221	Iltifb	ENSMUSG00000090461	24	38	35	38	42	36	37	34
chr11:100255978-100275978	Krt42	ENSMUSG00000053654	220	159	158	152	221	136	185	169
chr11:100259871-100279871	Krt42	ENSMUSG00000053654	225	148	152	148	216	134	182	150
chr11:102097822-102117822	Pyy	ENSMUSG00000017311	511	459	466	562	486	416	410	488
chr11:102097416-102117416	Pyy	ENSMUSG00000017311	513	461	471	560	492	420	416	489
chr13:24895593-24915593	4932702P03Rik	ENSMUSG00000086796	130	100	121	93	110	141	113	135
chr17:29539593-29559593	Tmem217	ENSMUSG00000079580	129	93	103	100	112	108	86	97
chr1:82306452-82326452	Rhbdd1	ENSMUSG00000026142	170	129	169	147	116	161	138	139
chr1:82306642-82326642	Rhbdd1	ENSMUSG00000026142	167	128	169	141	113	162	136	139
chr1:82329049-82349049	Rhbdd1	ENSMUSG00000026142	108	91	96	75	85	99	80	86
chr7:127112226-127132226	Qprt	ENSMUSG00000030674	240	164	185	175	152	164	143	136
chr7:127112041-127132041	Qprt	ENSMUSG00000030674	240	164	187	177	153	162	145	136
chr7:104587179-104607179	Olfr655	ENSMUSG00000051182	100	122	98	81	93	102	84	103
chr8:13149135-13169135	Lamp1	ENSMUSG00000031447	94	77	78	73	101	109	79	106
chr6:54982950-55002950	Ggct	ENSMUSG00000002797	148	97	109	104	111	138	103	121
chr6:54982707-55002707	Ggct	ENSMUSG00000002797	144	97	109	101	112	139	100	121
chr7:127250709-127270709	Dctpp1	ENSMUSG00000042462	95	84	94	77	101	111	85	116
chr16:19190351-19210351	Iglc2	ENSMUSG00000076937	78	84	74	70	86	86	62	73
chr8:117085854-117105854	Bcmo1	ENSMUSG00000031845	194	148	153	132	250	209	213	229
chr8:117085998-117105998	Bcmo1	ENSMUSG00000031845	195	148	155	134	247	208	212	227
chr11:99573654-99593654	Krtap1-4	ENSMUSG00000075567	102	96	80	103	149	174	125	145
chr2:36918112-36938112	Olfr355	ENSMUSG00000075380	68	67	66	66	82	93	54	67
chrX:106177100-106197100	Pgk1	ENSMUSG00000062070	49	73	62	48	64	87	50	62
chrX:106181628-106201628	Pgk1	ENSMUSG00000062070	55	73	58	47	62	92	50	66
chr11:96276623-96296623	Hoxb7	ENSMUSG00000038721	1356	1268	1106	1496	936	1018	930	1200
chr11:96278715-96298715	Hoxb7	ENSMUSG00000038721	1362	1283	1090	1486	920	997	951	1199
chr9:57996411-58016411	Cyp11a1	ENSMUSG00000032323	251	138	203	153	161	130	163	166
chr9:58004671-58024671	Cyp11a1	ENSMUSG00000032323	247	160	212	177	200	139	191	179
chr9:58004997-58024997	Cyp11a1	ENSMUSG00000032323	255	163	215	177	205	140	189	180
chr9:58007396-58027396	Cyp11a1	ENSMUSG00000032323	251	164	221	199	223	153	202	202
chr11:5048128-5068128	Rasl10a	ENSMUSG00000034209	337	184	313	232	275	229	259	226
chr11:5048966-5068966	Rasl10a	ENSMUSG00000034209	337	180	311	230	268	226	248	217
chr7:20874121-20894121	Vmn1r117	ENSMUSG00000096737	1	0	0	0	0	0	0	0
chr4:138333649-138353649	Cda	ENSMUSG00000028755	182	139	166	168	186	152	181	208
chr4:138357992-138377992	Cda	ENSMUSG00000028755	193	127	163	145	168	153	171	161
chr7:132600638-132620638	Lhpp	ENSMUSG00000030946	334	271	338	293	276	219	268	244
chr7:132620371-132640371	Lhpp	ENSMUSG00000030946	159	109	140	145	150	152	143	133
chr7:23567185-23587185	Vmn1r169	ENSMUSG00000094602	17	23	31	26	13	35	20	27
chr8:11668750-11688750	1700016D06Rik	ENSMUSG00000031509	242	190	233	202	279	208	267	234
chr8:11650735-11670735	1700016D06Rik	ENSMUSG00000031509	231	164	192	168	221	170	212	192
chr8:11691063-11711063	1700016D06Rik	ENSMUSG00000031509	256	140	227	202	245	188	229	234
chr8:11652604-11672604	1700016D06Rik	ENSMUSG00000031509	244	183	202	191	231	193	222	202
chr18:46301928-46321928	Ccdc112	ENSMUSG00000071855	145	106	119	95	125	125	117	104
chr15:75999888-76019888	K230010J24Rik	ENSMUSG00000102018	317	179	307	243	347	213	342	273
chr15:76004590-76024590	K230010J24Rik	ENSMUSG00000102018	187	136	218	174	231	162	245	191
chr15:76024252-76044252	K230010J24Rik	ENSMUSG00000102018	304	197	277	207	245	154	237	211
chr15:76024951-76044951	K230010J24Rik	ENSMUSG00000102018	293	193	271	208	240	161	231	208
chr15:76026646-76046646	K230010J24Rik	ENSMUSG00000102018	268	181	236	200	231	153	220	209
chr11:83568636-83588636	Ccl9	ENSMUSG00000019122	127	100	112	108	147	137	157	163
chr11:83567142-83587142	Ccl9	ENSMUSG00000019122	115	91	113	101	142	136	150	166
chr18:37297455-37317455	Pcdhb4	ENSMUSG00000045689	113	77	87	92	93	134	79	110
chr4:41114455-41134455	Nol6	ENSMUSG00000028430	113	86	83	74	98	107	94	100
chr4:41113299-41133299	Nol6	ENSMUSG00000028430	115	85	79	78	93	101	90	102
chr4:41113534-41133534	Nol6	ENSMUSG00000028430	115	87	80	79	97	102	91	100
chr4:41112754-41132754	Nol6	ENSMUSG00000028430	117	85	81	76	93	100	93	102
chr18:10607796-10627796	Snrpd1	ENSMUSG00000002477	106	100	119	83	110	115	96	96
chr14:79416511-79436511	Kbtbd7	ENSMUSG00000043881	105	81	101	69	94	96	92	106
chr17:24868770-24888770	Igfals	ENSMUSG00000046070	111	76	98	74	111	109	101	118
chr16:17551885-17571885	P2rx6	ENSMUSG00000022758	284	206	232	253	314	220	280	259
chr10:33853935-33873935	Sult3a1	ENSMUSG00000069668	100	92	86	115	80	100	101	93
chr17:40904350-40924350	Glyatl3	ENSMUSG00000091043	114	96	124	109	79	115	79	95
chr19:13908942-13928942	Olfr1505	ENSMUSG00000062314	62	74	54	46	58	82	48	61
chr2:32250159-32270159	Uck1	ENSMUSG00000002550	123	90	116	81	129	110	103	150
chr2:32246669-32266669	Uck1	ENSMUSG00000002550	101	78	88	74	105	91	89	120
chr2:32249644-32269644	Uck1	ENSMUSG00000002550	116	85	105	78	121	103	96	141
chr11:69284151-69304151	Cntrobos	ENSMUSG00000087003	136	121	99	119	151	144	119	105
chr8:21608183-21628183	Defa26	ENSMUSG00000060070	3	0	1	1	1	1	0	3
chr2:93970034-93990034	4921507L20Rik	ENSMUSG00000027196	154	108	106	101	169	150	155	179
chr6:30949078-30969078	Klf14	ENSMUSG00000073209	627	537	603	570	464	521	507	543
chr3:34640405-34660405	Sox2	ENSMUSG00000074637	1150	1063	1129	1311	743	656	808	732
chr5:20529890-20549890	Magi2	ENSMUSG00000067798	151	105	109	94	118	126	121	122
chr9:58092297-58112297	Ccdc33	ENSMUSG00000037716	223	170	194	179	300	230	290	306
chr9:58108823-58128823	Ccdc33	ENSMUSG00000037716	377	183	310	230	311	219	270	267
chr9:58020976-58040976	Ccdc33	ENSMUSG00000037716	311	227	264	285	337	235	283	255
chr9:58032036-58052036	Ccdc33	ENSMUSG00000037716	327	224	252	275	339	268	301	302
chr9:58104360-58124360	Ccdc33	ENSMUSG00000037716	369	187	301	251	332	251	304	288
chr9:58072069-58092069	Ccdc33	ENSMUSG00000037716	393	340	320	412	410	337	364	506
chr7:13268144-13288144	6330408A02Rik	ENSMUSG00000070814	83	59	79	60	86	93	64	91
chr7:13268683-13288683	6330408A02Rik	ENSMUSG00000070814	86	61	78	59	84	89	62	92
chr7:13268422-13288422	6330408A02Rik	ENSMUSG00000070814	82	60	78	60	84	90	63	92
chr2:151901210-151921210	Angpt4	ENSMUSG00000027460	151	144	124	149	242	246	198	285
chr13:73250479-73270479	Irx4	ENSMUSG00000021604	737	749	583	888	657	616	604	752
chr7:108357490-108377490	Olfr494	ENSMUSG00000059227	64	52	45	61	56	89	47	69
chr14:7402460-7422460	4933406F09Rik	ENSMUSG00000090585	1	0	1	0	0	0	0	0
chr14:31426078-31446078	Sh3bp5	ENSMUSG00000021892	136	100	127	110	151	154	145	165
chr14:31407677-31427677	Sh3bp5	ENSMUSG00000021892	97	80	84	75	162	116	103	137
chr14:31397385-31417385	Sh3bp5	ENSMUSG00000021892	86	62	80	73	145	146	116	153
chr17:64590736-64610736	Man2a1	ENSMUSG00000024085	114	93	113	95	169	150	122	132
chr17:64703420-64723420	Man2a1	ENSMUSG00000024085	90	74	71	80	113	119	99	122
chr17:64703619-64723619	Man2a1	ENSMUSG00000024085	91	74	71	80	112	119	98	121
chr7:103031481-103051481	Olfr582	ENSMUSG00000073961	61	77	65	42	55	64	50	54
chr11:63954226-63974226	9630013K17Rik	ENSMUSG00000086359	102	76	68	78	101	99	82	107
chr1:20774270-20794270	Il17f	ENSMUSG00000041872	196	170	165	132	160	127	128	123
chr1:20769554-20789554	Il17f	ENSMUSG00000041872	170	143	141	115	140	106	105	92
chr1:20780617-20800617	Il17f	ENSMUSG00000041872	176	163	153	120	152	145	128	118
chr16:43969093-43989093	Zdhhc23	ENSMUSG00000036304	175	145	184	134	147	161	145	145
chr8:4249274-4269274	Ctxn1	ENSMUSG00000048644	88	68	67	73	107	103	87	118
chr4:59795840-59815840	Snx30	ENSMUSG00000028385	105	95	83	94	150	132	87	111
chr4:59874694-59894694	Snx30	ENSMUSG00000028385	90	79	58	100	105	96	82	106
chr7:112943962-112963962	Rassf10	ENSMUSG00000098132	457	281	397	295	289	262	355	268
chr7:93069879-93089879	Fam181b	ENSMUSG00000051515	264	150	222	160	248	212	244	186
chr6:8938614-8958614	Nxph1	ENSMUSG00000046178	633	635	549	707	424	438	462	503
chr6:8939676-8959676	Nxph1	ENSMUSG00000046178	655	644	557	723	434	444	467	516
chr6:8938431-8958431	Nxph1	ENSMUSG00000046178	631	633	544	702	420	437	457	501
chr8:107021222-107041222	Vps4a	ENSMUSG00000031913	83	92	93	69	112	120	95	117
chr8:107029019-107049019	Vps4a	ENSMUSG00000031913	85	74	87	74	105	103	75	119
chr8:107032255-107052255	Vps4a	ENSMUSG00000031913	85	68	86	63	86	99	72	102
chr15:52030107-52050107	Aard	ENSMUSG00000068522	237	228	175	225	203	226	187	211
chr4:41713170-41733170	Dctn3	ENSMUSG00000028447	505	382	393	404	397	317	334	338
chr11:29537950-29557950	Clhc1	ENSMUSG00000020461	99	106	113	77	72	111	111	103
chr11:29553850-29573850	Clhc1	ENSMUSG00000020461	125	124	136	112	94	130	111	136
chr8:111844310-111864310	Cfdp1	ENSMUSG00000031954	96	71	75	77	88	93	71	109
chr15:100324929-100344929	Mettl7a3	ENSMUSG00000058057	92	82	69	70	72	54	51	58
chr8:60496124-60516124	Aadat	ENSMUSG00000057228	97	83	101	86	91	100	84	92
chr2:151466153-151486153	4921509C19Rik	ENSMUSG00000061525	42	32	23	36	44	26	37	33
chr19:20395288-20415288	1500015L24Rik	ENSMUSG00000094732	103	90	93	87	109	121	96	101
chr19:20412365-20432365	1500015L24Rik	ENSMUSG00000094732	112	116	107	77	89	125	76	91
chr5:65065586-65085586	Tmem156	ENSMUSG00000037913	179	118	178	120	138	153	154	136
chr5:65081584-65101584	Tmem156	ENSMUSG00000037913	132	95	124	99	115	148	127	143
chr14:54399472-54419472	Slc7a7	ENSMUSG00000000958	107	74	99	99	106	110	109	113
chr8:119334538-119354538	Hsbp1	ENSMUSG00000031839	111	91	93	101	106	107	88	104
chr15:36273147-36293147	Rnf19a	ENSMUSG00000022280	144	109	143	103	127	113	94	93
chr16:4760097-4780097	Cdip1	ENSMUSG00000004071	96	88	78	66	101	110	68	94
chr16:4779990-4799990	Cdip1	ENSMUSG00000004071	111	73	91	90	90	107	78	97
chr16:4761512-4781512	Cdip1	ENSMUSG00000004071	92	86	78	68	102	109	63	92
chr16:4780292-4800292	Cdip1	ENSMUSG00000004071	113	74	90	89	86	107	75	95
chr5:34503963-34523963	Tnip2	ENSMUSG00000059866	142	95	98	102	117	129	115	124
chr5:34491618-34511618	Tnip2	ENSMUSG00000059866	109	81	88	73	95	101	81	118
chr5:34503849-34523849	Tnip2	ENSMUSG00000059866	138	94	96	102	115	128	114	125
chr5:34503660-34523660	Tnip2	ENSMUSG00000059866	137	93	95	101	118	129	114	125
chr10:129649804-129669804	Olfr800	ENSMUSG00000063452	99	69	77	87	77	114	64	78
chr12:69362150-69382150	Arf6	ENSMUSG00000044147	92	77	65	62	82	94	75	97
chr12:113533908-113553908	Adam6a	ENSMUSG00000043945	34	46	45	34	37	51	37	42
chrX:164496327-164516327	Asb9	ENSMUSG00000031384	84	64	63	62	71	62	70	54
chr7:10571487-10591487	Vmn1r69	ENSMUSG00000091662	80	93	62	63	68	94	78	75
chr7:10603576-10623576	Vmn1r69	ENSMUSG00000091662	57	72	53	55	41	69	52	71
chr3:117067765-117087765	1700061I17Rik	ENSMUSG00000028009	128	104	100	97	113	104	99	115
chrX:6863484-6883484	Dgkk	ENSMUSG00000062393	92	100	87	86	70	72	69	77
chrX:6769306-6789306	Dgkk	ENSMUSG00000062393	179	153	166	194	111	109	129	138
chr15:9519876-9539876	Il7r	ENSMUSG00000003882	120	85	141	86	81	96	78	91
chr19:4153354-4173354	Rps6kb2	ENSMUSG00000024830	101	70	69	80	116	106	92	131
chr19:4148152-4168152	Rps6kb2	ENSMUSG00000024830	91	61	60	88	92	107	87	131
chr19:4152330-4172330	Rps6kb2	ENSMUSG00000024830	99	66	66	80	107	111	92	132
chr8:70129197-70149197	Rfxank	ENSMUSG00000036120	83	57	74	65	116	103	94	110
chrY:887788-907788	Kdm5d	ENSMUSG00000056673	51	58	58	58	43	54	54	40
chrY:888032-908032	Kdm5d	ENSMUSG00000056673	53	59	59	58	43	55	54	41
chrY:889482-909482	Kdm5d	ENSMUSG00000056673	54	58	58	59	42	58	55	44
chrY:906529-926529	Kdm5d	ENSMUSG00000056673	30	48	27	46	39	42	41	42
chrY:927783-947783	Kdm5d	ENSMUSG00000056673	30	42	31	32	29	49	31	37
chr4:15935507-15955507	Decr1	ENSMUSG00000028223	93	78	109	91	101	111	114	120
chr4:15935275-15955275	Decr1	ENSMUSG00000028223	93	81	108	90	100	111	116	121
chr4:15934489-15954489	Decr1	ENSMUSG00000028223	96	79	109	91	100	114	116	121
chr16:48862608-48882608	Retnlg	ENSMUSG00000022651	75	85	87	70	75	94	87	84
chr5:135734271-135754271	Tmem120a	ENSMUSG00000039886	142	106	151	111	192	154	153	156
chr5:135726590-135746590	Tmem120a	ENSMUSG00000039886	88	70	90	78	147	110	113	124
chr5:135732399-135752399	Tmem120a	ENSMUSG00000039886	128	99	135	100	177	146	133	138
chr7:114107781-114127781	Rras2	ENSMUSG00000055723	67	62	52	65	89	78	77	74
chr10:23975646-23995646	Taar6	ENSMUSG00000045111	221	151	197	163	152	157	149	150
chr14:53022902-53042902	Trav13d-3	ENSMUSG00000095643	14	6	10	8	11	9	11	18
chr15:101522820-101542820	Krt84	ENSMUSG00000044294	173	138	150	147	209	187	200	199
chr12:85814522-85834522	0610007P14Rik	ENSMUSG00000021252	79	85	79	80	103	83	90	109
chr12:85812250-85832250	0610007P14Rik	ENSMUSG00000021252	82	83	75	83	102	81	94	116
chr8:84891928-84911928	Klf1	ENSMUSG00000054191	166	132	150	138	177	156	144	185
chr2:69201073-69221073	G6pc2	ENSMUSG00000005232	157	125	121	118	124	136	119	124
chr2:69209971-69229971	G6pc2	ENSMUSG00000005232	205	175	187	162	171	154	145	147
chr8:19147886-19167886	Spag11a	ENSMUSG00000079842	86	98	59	98	128	129	109	123
chr12:65215517-65235517	Wdr20rt	ENSMUSG00000035560	119	113	111	120	119	131	112	123
chr13:23829449-23849449	Slc17a3	ENSMUSG00000036083	267	262	245	286	213	215	204	187
chr3:125928550-125948550	Ugt8a	ENSMUSG00000032854	398	281	393	304	249	258	244	210
chr6:133045816-133065816	Tas2r140	ENSMUSG00000071147	75	81	72	87	51	90	79	85
chr19:13758307-13778307	Olfr1495	ENSMUSG00000047207	51	54	44	57	55	73	40	50
chr10:33073483-33093483	Trdn	ENSMUSG00000019787	125	113	145	125	112	134	100	100
chr11:50840685-50860685	Grm6	ENSMUSG00000000617	464	349	390	414	362	306	370	397
chr11:50840986-50860986	Grm6	ENSMUSG00000000617	462	347	393	414	365	305	369	395
chr11:50846824-50866824	Grm6	ENSMUSG00000000617	417	313	351	388	358	291	378	374
chr8:3666299-3686299	Trappc5	ENSMUSG00000040236	111	114	90	115	112	126	125	126
chr1:51977148-51997148	Stat4	ENSMUSG00000062939	242	186	189	191	181	163	166	148
chr1:51998243-52018243	Stat4	ENSMUSG00000062939	187	171	174	143	136	178	174	150
chr1:51998626-52018626	Stat4	ENSMUSG00000062939	185	171	176	140	138	182	169	151
chr1:52095449-52115449	Stat4	ENSMUSG00000062939	161	151	182	153	135	167	156	141
chr3:89269645-89289645	Efna1	ENSMUSG00000027954	165	118	142	111	175	144	158	153
chr3:89271142-89291142	Efna1	ENSMUSG00000027954	162	113	151	117	180	143	162	154
chr4:115508264-115528264	Cyp4a10	ENSMUSG00000066072	56	46	55	52	67	50	45	54
[truncated: 51,317 more rows]

## Sheet: Enhancer-H3K27me3
Supplementary Data 4d - H3K27me3 levels at ESC-specific enhancers from ChIP-seq
				H3K27me3 normalized tag density
Gene symbol	Ensembl gene accession	Distance to TSS	TSS location	WT_Empty D5	WT_JMJD3 D5	KO_Empty D5	KO_JMJD3 D5	WT_Empty D10	WT_JMJD3 D10	KO_Empty D10	KO_JMJD3 D10
Gm16088	ENSMUSG00000090025	8763	chr1:3054233-3054233	501.02	595.5	410.13	541.8	596.25	704.16	456.12	489.72
Gm1992	ENSMUSG00000089699	16427	chr1:3466587-3466587	1270.88	1202.91	1534.19	1071.56	1046.75	1330.08	847.08	923.79
Xkr4	ENSMUSG00000051951	22437	chr1:3671498-3671498	1283.1	1322.01	1336.72	1179.92	1272	1395.28	1064.28	1135.26
Gm27396	ENSMUSG00000088333	-130400	chr1:3783933-3783933	2065.18	1488.75	2551.92	1348.48	1709.25	1734.32	1357.5	1190.91
Tcea1	ENSMUSG00000033813	-2166	chr1:4857814-4857814	1050.92	988.53	1078.49	939.12	1046.75	1369.2	803.64	979.44
Gm16041	ENSMUSG00000085623	811	chr1:4970857-4970857	1576.38	833.7	1594.95	915.04	1298.5	1434.4	1064.28	990.57
Atp6v1h	ENSMUSG00000033793	149474	chr1:5083173-5083173	1539.72	1464.93	1686.09	1420.72	1868.25	1669.12	1259.76	1146.39
Npbwr1	ENSMUSG00000033774	-141891	chr1:5917398-5917398	1124.24	1107.63	1412.67	939.12	1166	1304	673.32	946.05
Rb1cc1	ENSMUSG00000025907	-88513	chr1:6206197-6206197	1160.9	893.25	1215.2	878.92	967.25	1186.64	792.78	801.36
Rb1cc1	ENSMUSG00000025907	-63152	chr1:6206197-6206197	684.32	940.89	1291.15	903	887.75	1017.12	814.5	712.32
Rb1cc1	ENSMUSG00000025907	11815	chr1:6270678-6270678	1185.34	905.16	941.78	758.52	1046.75	1186.64	977.4	1057.35
St18	ENSMUSG00000033740	-34060	chr1:6487231-6487231	1613.04	1071.9	2081.03	1047.48	1285.25	1525.68	977.4	912.66
Pcmtd1	ENSMUSG00000051285	-41506	chr1:7088920-7088920	1148.68	976.62	1017.73	1059.52	1126.25	1147.52	857.94	723.45
Gm23274	ENSMUSG00000077244	50385	chr1:7265803-7265803	1173.12	1059.99	1488.62	1155.84	1457.5	1799.52	923.1	1168.65
Gm26901	ENSMUSG00000097797	-54011	chr1:7397801-7397801	1185.34	1024.26	1534.19	999.32	1179.25	1616.96	912.24	857.01
Gm26901	ENSMUSG00000097797	-193612	chr1:7397801-7397801	1050.92	1131.45	1625.33	939.12	1378	1512.64	955.68	1213.17
Gm26901	ENSMUSG00000097797	-273886	chr1:7397801-7397801	1014.26	1095.72	1063.3	999.32	927.5	1369.2	879.66	946.05
Gm26901	ENSMUSG00000097797	-335121	chr1:7397801-7397801	989.82	809.88	1154.44	722.4	1046.75	1343.12	771.06	1101.87
Sntg1	ENSMUSG00000025909	-25984	chr1:8470520-8470520	1478.62	1345.83	1473.43	1252.16	954	1590.88	890.52	1202.04
Gm23358	ENSMUSG00000093970	6553	chr1:8588724-8588724	1160.9	1024.26	1412.67	1107.68	1166	1434.4	912.24	979.44
Sntg1	ENSMUSG00000025909	-24301	chr1:9299878-9299878	1344.2	1191	1291.15	1131.76	1457.5	1434.4	1053.42	1413.51
Gm24765	ENSMUSG00000065625	-15607	chr1:9458670-9458670	1270.88	1226.73	1731.66	1204	1364.75	1304	825.36	1012.83
Mybl1	ENSMUSG00000025912	-1967	chr1:9700209-9700209	1441.96	1286.28	2384.83	1517.04	1391.25	1408.32	1118.58	1391.25
Sgk3	ENSMUSG00000025915	-5796	chr1:9895427-9895427	1319.76	1012.35	1822.8	1011.36	1179.25	1786.48	955.68	1380.12
Snhg6	ENSMUSG00000098234	-9049	chr1:9944118-9944118	3128.32	2417.73	3220.28	2684.92	2385	2334.16	2095.98	1992.27
Cops5	ENSMUSG00000025917	3235	chr1:10035128-10035128	1112.02	1083.81	1367.1	1011.36	1391.25	1369.2	1020.84	957.18
Cpa6	ENSMUSG00000042501	864	chr1:10477823-10477823	1454.18	821.79	1777.23	878.92	1033.5	1069.28	868.8	979.44
Gm15603	ENSMUSG00000081417	-44367	chr1:10695123-10695123	1356.42	1214.82	1670.9	854.84	1364.75	1212.72	868.8	1068.48
RP24-467J24.1	ENSMUSG00000100648	-15542	chr1:10868688-10868688	1649.7	1202.91	1883.56	1095.64	1338.25	1590.88	1162.02	1135.26
RP24-467J24.1	ENSMUSG00000100648	9705	chr1:10868688-10868688	733.2	524.04	820.26	674.24	781.75	834.56	510.42	589.89
Prex2	ENSMUSG00000048960	-16231	chr1:11098530-11098530	1270.88	1464.93	1488.62	1047.48	1179.25	1825.6	1118.58	1190.91
Prex2	ENSMUSG00000048960	-6720	chr1:11258067-11258067	1209.78	1202.91	1488.62	1071.56	1311.75	1317.04	999.12	1035.09
Prex2	ENSMUSG00000048960	-5973	chr1:11283993-11283993	1393.08	1322.01	1686.09	1216.04	1285.25	1695.2	1270.62	1268.82
Prex2	ENSMUSG00000048960	46384	chr1:11283993-11283993	3274.96	2227.17	4177.25	2215.36	2491	2255.92	2486.94	1491.42
A830018L16Rik	ENSMUSG00000057715	-18032	chr1:11414105-11414105	2346.24	1726.95	2081.03	1974.56	1404.5	1721.28	1086	1424.64
A830018L16Rik	ENSMUSG00000057715	-51373	chr1:11518671-11518671	1356.42	1119.54	1883.56	1035.44	1285.25	1356.16	955.68	845.88
A830018L16Rik	ENSMUSG00000057715	-16807	chr1:11518671-11518671	1173.12	786.06	1382.29	758.52	993.75	1199.68	933.96	801.36
RP24-467J24.2	ENSMUSG00000099845	-140225	chr1:11608400-11608400	2334.02	1441.11	2567.11	1432.76	1762.25	1995.12	1466.1	1491.42
RP23-334J7.1	ENSMUSG00000101610	-95003	chr1:12120960-12120960	1503.06	1250.55	1427.86	1095.64	1285.25	1538.72	1053.42	1168.65
Gm6216	ENSMUSG00000098163	-11072	chr1:12655867-12655867	1368.64	1143.36	1579.76	939.12	1576.75	1747.36	1281.48	1224.3
Sulf1	ENSMUSG00000016918	-158	chr1:12692277-12692277	2627.3	1631.67	2567.11	1360.52	2650	1864.72	2030.82	1958.88
Sulf1	ENSMUSG00000016918	16650	chr1:12728119-12728119	1307.54	1071.9	1594.95	1071.56	1364.75	1395.28	1086	1391.25
Sulf1	ENSMUSG00000016918	-22155	chr1:12785443-12785443	1173.12	1095.72	1579.76	915.04	1603.25	1460.48	1422.66	1202.04
Sulf1	ENSMUSG00000016918	5852	chr1:12785443-12785443	1771.9	1441.11	1807.61	1083.6	2093.5	1916.88	1563.84	1624.98
Sulf1	ENSMUSG00000016918	-24869	chr1:12836028-12836028	2016.3	1429.2	1837.99	1432.76	2199.5	1682.16	1857.06	1569.33
Prdm14	ENSMUSG00000042414	-2978	chr1:13127163-13127163	8224.06	7217.46	8400.07	8283.52	6439.5	5046.48	4995.6	4808.16
RP23-125I14.6	ENSMUSG00000101171	-48178	chr1:13407655-13407655	1503.06	1238.64	1898.75	1396.64	1643	1421.36	1216.32	1113
Lactb2	ENSMUSG00000025937	-189	chr1:13660546-13660546	1222	845.61	1549.38	951.16	1046.75	1369.2	890.52	1057.35
Gm25491	ENSMUSG00000089358	6159	chr1:13932378-13932378	1564.16	964.71	1959.51	975.24	1298.5	1682.16	1324.92	1046.22
Gm25491	ENSMUSG00000089358	68839	chr1:13932378-13932378	1185.34	1083.81	1701.28	975.24	1325	1277.92	1172.88	1124.13
Gm22616	ENSMUSG00000095853	7241	chr1:14182578-14182578	1796.34	1381.56	1640.52	1047.48	2106.75	2008.16	1585.56	1380.12
Eya1	ENSMUSG00000025932	5822	chr1:14231492-14231492	1270.88	1143.36	1275.96	951.16	1815.25	1486.56	988.26	1491.42
Eya1	ENSMUSG00000025932	11987	chr1:14304570-14304570	2285.14	1726.95	2005.08	1420.72	2716.25	2295.04	1639.86	1647.24
Eya1	ENSMUSG00000025932	-2569	chr1:14310235-14310235	4264.78	2215.26	4253.2	1793.96	3312.5	3807.68	2421.78	2481.99
Eya1	ENSMUSG00000025932	-110954	chr1:14310235-14310235	1661.92	1167.18	1579.76	1372.56	1749	1851.68	1248.9	1335.6
Gm25227	ENSMUSG00000088829	36118	chr1:15686046-15686046	1490.84	1202.91	1853.18	1191.96	1762.25	1630	1216.32	1458.03
Gm25168	ENSMUSG00000077377	-5099	chr1:15757832-15757832	1344.2	1202.91	2035.46	987.28	1417.75	964.96	933.96	868.14
Terf1	ENSMUSG00000025925	-15005	chr1:15805646-15805646	1686.36	1310.1	2020.27	1288.28	1378	1460.48	1151.16	1101.87
Rdh10	ENSMUSG00000025921	-135	chr1:16130502-16130502	1234.22	1155.27	1306.34	951.16	1166	1564.8	1096.86	1124.13
RP24-317E22.2	ENSMUSG00000100272	-379	chr1:17250492-17250492	1185.34	1441.11	1944.32	1288.28	1152.75	1447.44	890.52	1046.22
RP24-284D7.1	ENSMUSG00000101306	-68872	chr1:18708428-18708428	1099.8	940.89	1108.87	975.24	781.75	1004.08	716.76	879.27
Tfap2d	ENSMUSG00000042596	260	chr1:19107181-19107181	5181.28	5145.12	5270.93	5851.44	4478.5	4929.12	3420.9	4151.49
Il17f	ENSMUSG00000041872	18569	chr1:20779554-20779554	1930.76	1298.19	1959.51	1228.08	1470.75	1682.16	1346.64	1012.83
6720483E21Rik	ENSMUSG00000097934	22822	chr1:20890473-20890473	1735.24	1524.48	2567.11	1793.96	2385	2034.24	1802.76	1680.63
Gm24171	ENSMUSG00000077314	6796	chr1:20915540-20915540	1649.7	952.8	1200.01	1095.64	1855	1799.52	1281.48	1569.33
Efhc1	ENSMUSG00000041809	3372	chr1:20951688-20951688	1405.3	1226.73	1746.85	1240.12	1404.5	1669.12	1205.46	1435.77
Efhc1	ENSMUSG00000041809	23287	chr1:20951688-20951688	1380.86	1107.63	1519	1143.8	1537	1512.64	1064.28	1257.69
Gsta3	ENSMUSG00000025934	-8700	chr1:21240589-21240589	1319.76	1059.99	1351.91	1143.8	1232.25	1108.4	923.1	923.79
Gsta3	ENSMUSG00000025934	2961	chr1:21253521-21253521	1906.32	1036.17	2248.12	1336.44	1457.5	1486.56	1009.98	1246.56
Gm16328	ENSMUSG00000085679	9255	chr1:21390906-21390906	1344.2	1405.38	1746.85	1360.52	1431	1486.56	1172.88	1424.64
Rims1	ENSMUSG00000041670	55496	chr1:22432843-22432843	1380.86	1167.18	1579.76	1095.64	1497.25	1421.36	1086	979.44
Rims1	ENSMUSG00000041670	-34076	chr1:22432843-22432843	708.76	547.86	820.26	505.68	702.25	652	553.86	523.11
Fam135a	ENSMUSG00000026153	-14048	chr1:24029086-24029086	1209.78	869.43	1169.63	1047.48	1020.25	1473.52	901.38	1079.61
Fam135a	ENSMUSG00000026153	-6548	chr1:24086526-24086526	1307.54	1000.44	1534.19	866.88	1007	1708.24	966.54	934.92
Bai3	ENSMUSG00000033569	22680	chr1:25204723-25204723	1490.84	1095.72	1519	1216.04	1735.75	1447.44	1020.84	1380.12
Gm25294	ENSMUSG00000084740	10410	chr1:25451071-25451071	1368.64	1107.63	1579.76	878.92	1404.5	1317.04	944.82	1046.22
RP24-228I17.1	ENSMUSG00000101618	-232779	chr1:25997159-25997159	1246.44	988.53	1473.43	915.04	1113	1643.04	803.64	801.36
Gm24064	ENSMUSG00000088111	-38845	chr1:26566833-26566833	1185.34	1274.37	1367.1	1179.92	1113	1473.52	944.82	912.66
Phf3	ENSMUSG00000048874	3944	chr1:30809105-30809105	1099.8	821.79	1655.71	1119.72	1086.5	1682.16	933.96	1113
Phf3	ENSMUSG00000048874	15198	chr1:30863070-30863070	989.82	1071.9	956.97	782.6	768.5	964.96	662.46	801.36
Phf3	ENSMUSG00000048874	-4622	chr1:30863256-30863256	1026.48	964.71	1139.25	830.76	1113	1212.72	803.64	1068.48
Pih1d3	ENSMUSG00000026063	10974	chr1:31222838-31222838	1759.68	1250.55	1746.85	1047.48	1590	1825.6	1227.18	1190.91
RP23-75G11.3	ENSMUSG00000100590	3084	chr1:33109655-33109655	1148.68	1274.37	1746.85	1288.28	1272	1304	999.12	912.66
RP23-125B4.3	ENSMUSG00000101682	17565	chr1:33482101-33482101	2016.3	1083.81	2065.84	1204	2133.25	1747.36	1172.88	1458.03
Gm15455	ENSMUSG00000081402	7907	chr1:33838680-33838680	1686.36	1333.92	1913.94	1336.44	1444.25	1447.44	1270.62	1279.95
RP23-87D8.1	ENSMUSG00000099382	19758	chr1:33963685-33963685	953.16	964.71	1291.15	951.16	1113	1186.64	857.94	1023.96
Dst	ENSMUSG00000026131	1017	chr1:34006180-34006180	1038.7	964.71	1093.68	830.76	1497.25	1473.52	868.8	1135.26
Dst	ENSMUSG00000026131	14431	chr1:34089292-34089292	867.62	809.88	911.4	842.8	1099.75	1173.6	749.34	1246.56
Dst	ENSMUSG00000026131	19114	chr1:34121476-34121476	1038.7	631.23	1124.06	782.6	1298.5	1356.16	738.48	1113
Ptpn18	ENSMUSG00000026126	-137	chr1:34468834-34468834	4875.78	3001.32	4967.13	3612	4187	2999.2	2791.02	2749.11
RP24-554B1.8	ENSMUSG00000101803	-8710	chr1:34538560-34538560	2553.98	1834.14	3220.28	2636.76	3113.75	2608	2030.82	2381.82
Plekhb2	ENSMUSG00000026123	32132	chr1:34851837-34851837	1405.3	1071.9	1367.1	1035.44	1298.5	1434.4	988.26	968.31
Gm25096	ENSMUSG00000077231	-53795	chr1:35179084-35179084	1331.98	1119.54	1640.52	963.2	1431	1343.12	999.12	979.44
Gm25634	ENSMUSG00000064601	-63575	chr1:35761602-35761602	1967.42	1286.28	2521.54	1312.36	2120	1656.08	1715.88	1446.9
Gm25634	ENSMUSG00000064601	-11321	chr1:35761602-35761602	2028.52	1226.73	2400.02	1505	2080.25	2125.52	1531.26	1368.99
RP23-463E4.1	ENSMUSG00000101714	4603	chr1:35806974-35806974	2602.86	1381.56	2293.69	1565.2	1841.75	1669.12	1324.92	1524.81
RP23-463E4.1	ENSMUSG00000101714	34853	chr1:35806974-35806974	1930.76	1012.35	1944.32	1011.36	1908	1473.52	1205.46	912.66
Hs6st1	ENSMUSG00000045216	-123872	chr1:36068400-36068400	1576.38	869.43	1564.57	951.16	1590	1512.64	1086	1279.95
Uggt1	ENSMUSG00000037470	3705	chr1:36244107-36244107	1368.64	952.8	1579.76	1468.88	1497.25	1564.8	857.94	1168.65
Zap70	ENSMUSG00000026117	3667	chr1:36770992-36770992	3397.16	2596.38	3189.9	2925.72	3484.75	2634.08	2812.74	2671.2
Tmem131	ENSMUSG00000026116	6260	chr1:36810536-36810536	1014.26	893.25	805.07	890.96	1298.5	1121.44	912.24	1157.52
Tmem131	ENSMUSG00000026116	-9411	chr1:36824781-36824781	1026.48	738.42	1154.44	999.32	1007	1538.72	1020.84	1124.13
Tmem131	ENSMUSG00000026116	40571	chr1:36939527-36939527	1050.92	928.98	1275.96	1119.72	1258.75	1304	868.8	1079.61
Rpl12-ps1	ENSMUSG00000080054	-4653	chr1:36958427-36958427	1209.78	1036.17	1367.1	1035.44	1696	1486.56	1335.78	1068.48
Vwa3b	ENSMUSG00000026115	-23660	chr1:37153844-37153844	2370.68	1643.58	2779.77	1709.68	2928.25	2255.92	1998.24	1758.54
Cnga3	ENSMUSG00000026114	-6723	chr1:37219261-37219261	2590.64	1988.97	2703.82	2432.08	2994.5	2412.4	2150.28	2081.31
2010300C02Rik	ENSMUSG00000026090	-18788	chr1:37625242-37625242	2004.08	1917.51	2217.74	1721.72	2318.75	1877.76	1585.56	1380.12
Gm15457	ENSMUSG00000087374	-5122	chr1:37933596-37933596	2431.78	1631.67	2415.21	2082.92	1881.5	1747.36	1965.66	1880.97
Lyg1	ENSMUSG00000026085	975	chr1:37957759-37957759	2431.78	1929.42	3022.81	1890.28	2438	1982.08	2139.42	1825.32
Eif5b	ENSMUSG00000026083	60630	chr1:37998010-37998010	1050.92	964.71	1215.2	842.8	1126.25	1499.6	727.62	1057.35
Gm16151	ENSMUSG00000085280	-16214	chr1:38307902-38307902	2028.52	1286.28	1746.85	1396.64	2968	2425.44	2106.84	2337.3
Gm16151	ENSMUSG00000085280	12101	chr1:38307902-38307902	3641.56	1905.6	4253.2	2010.68	4081	3325.2	3095.1	2559.9
Aff3	ENSMUSG00000037138	5125	chr1:38627185-38627185	4435.86	3418.17	4906.37	3479.56	5194	5542	4213.68	4663.47
Lonrf2	ENSMUSG00000048814	24222	chr1:38821215-38821215	3006.12	2262.9	3144.33	2540.44	3352.25	3038.32	2595.54	2749.11
Lonrf2	ENSMUSG00000048814	-2981	chr1:38821215-38821215	3323.84	3048.96	3843.07	3383.24	3140.25	3390.4	3084.24	3049.62
Lonrf2	ENSMUSG00000048814	-7395	chr1:38836090-38836090	4533.62	4716.36	5027.89	5285.56	4187	3898.96	3703.26	3617.25
Chst10	ENSMUSG00000026080	28583	chr1:38898160-38898160	2175.16	1762.68	2232.93	1842.12	2742.75	2738.4	2389.2	2415.21
Chst10	ENSMUSG00000026080	-6019	chr1:38898160-38898160	3861.52	3203.79	3903.83	3527.72	3802.75	3716.4	2975.64	3316.74
Mir6349	ENSMUSG00000098833	64091	chr1:39186992-39186992	2224.04	1202.91	2111.41	1191.96	1656.25	1251.84	1075.14	1257.69
Gm20428	ENSMUSG00000092553	11863	chr1:39276565-39276565	1234.22	869.43	1534.19	1204	1510.5	1369.2	1227.18	1335.6
Cnot11	ENSMUSG00000003135	-6570	chr1:39534992-39534992	1356.42	964.71	1519	1143.8	1364.75	1290.96	933.96	1079.61
Rfx8	ENSMUSG00000057173	-8983	chr1:39691871-39691871	2492.88	1762.68	2643.06	2058.84	3352.25	2751.44	2302.32	2203.74
Map4k4	ENSMUSG00000026074	1967	chr1:39900913-39900913	1344.2	1000.44	1306.34	963.2	1404.5	1708.24	1031.7	1146.39
Map4k4	ENSMUSG00000026074	23019	chr1:39900913-39900913	1319.76	797.97	1169.63	987.28	1378	1395.28	792.78	1146.39
Il1rl2	ENSMUSG00000070942	33298	chr1:40324627-40324627	1209.78	1298.19	1124.06	939.12	1788.75	2060.32	1140.3	1502.55
Slc9a2	ENSMUSG00000026062	-1503	chr1:40681712-40681712	5401.24	3835.02	5696.25	3828.72	4544.75	3990.24	3735.84	4051.32
Gm5973	ENSMUSG00000094136	-65418	chr1:40864219-40864219	1600.82	1500.66	1731.66	1721.72	1868.25	1942.96	1509.54	1480.29
Gm5973	ENSMUSG00000094136	-276490	chr1:40864219-40864219	1869.66	1881.78	1762.04	2010.68	1974.25	1916.88	1705.02	1836.45
RP23-59E7.1	ENSMUSG00000100185	139109	chr1:41529543-41529543	1967.42	1155.27	2187.36	1216.04	2053.75	1942.96	1552.98	1736.28
RP24-177N20.1	ENSMUSG00000100178	-44598	chr1:42103289-42103289	1649.7	1643.58	1944.32	1613.36	1828.5	1916.88	1248.9	1458.03
RP24-177N20.2	ENSMUSG00000101877	-6113	chr1:42180388-42180388	1136.46	1059.99	1564.57	1300.32	1364.75	1590.88	1194.6	1046.22
Pou3f3os2	ENSMUSG00000097063	-11553	chr1:42713454-42713454	3519.36	4180.41	4162.06	4033.4	4213.5	3912	3724.98	3606.12
Gpr45	ENSMUSG00000041907	-39081	chr1:42952872-42952872	1955.2	1512.57	2126.6	1324.4	2199.5	2047.28	1639.86	1836.45
Uxs1	ENSMUSG00000057363	6227	chr1:43827016-43827016	1099.8	857.52	1519	1095.64	1272	1551.76	890.52	1012.83
RP24-316C22.2	ENSMUSG00000101395	1274	chr1:43898294-43898294	1466.4	1119.54	1655.71	1276.24	1378	1317.04	1172.88	1101.87
Gulp1	ENSMUSG00000056870	15749	chr1:44552597-44552597	1160.9	1036.17	1427.86	746.48	967.25	1238.8	933.96	1001.7
Gm16102	ENSMUSG00000089877	-30826	chr1:44644279-44644279	782.08	750.33	1048.11	577.92	596.25	925.84	456.12	690.06
RP23-231B19.2	ENSMUSG00000100013	-17699	chr1:44874152-44874152	1099.8	690.78	1473.43	638.12	728.75	938.88	543	756.84
Col3a1	ENSMUSG00000026043	19069	chr1:45339958-45339958	1038.7	786.06	1245.58	782.6	1258.75	1382.24	836.22	1035.09
Col5a2	ENSMUSG00000026042	-14195	chr1:45393634-45393634	1026.48	797.97	1200.01	963.2	1192.5	1486.56	1009.98	1135.26
Slc39a10	ENSMUSG00000025986	-9636	chr1:46854046-46854046	1551.94	1191	1594.95	963.2	1338.25	1708.24	1096.86	1202.04
RP23-461J11.1	ENSMUSG00000100160	-24991	chr1:46896879-46896879	1417.52	1119.54	1640.52	1083.6	1219	1408.32	999.12	1046.22
RP24-275N11.1	ENSMUSG00000101996	81492	chr1:47915815-47915815	1160.9	1083.81	1412.67	951.16	1033.5	1473.52	857.94	901.53
RP24-267E6.2	ENSMUSG00000101702	29003	chr1:51458931-51458931	696.54	643.14	896.21	866.88	596.25	795.44	532.14	645.54
RP23-273G4.1	ENSMUSG00000099413	-23941	chr1:51512329-51512329	1148.68	1036.17	1655.71	830.76	1272	1369.2	977.4	1090.74
RP23-139L20.1	ENSMUSG00000101741	4346	chr1:51746943-51746943	1234.22	1071.9	1200.01	903	1219	1643.04	771.06	1202.04
Myo1b	ENSMUSG00000018417	745	chr1:51907316-51907316	1881.88	809.88	1625.33	1240.12	1682.75	1616.96	1162.02	1068.48
RP23-348P7.3	ENSMUSG00000100696	1052	chr1:51938665-51938665	1906.32	1107.63	1989.89	1167.88	1961	1564.8	1292.34	1235.43
Stat4	ENSMUSG00000062939	534	chr1:52008626-52008626	2272.92	2072.34	2719.01	1673.56	1855	2360.24	1846.2	1658.37
RP24-388H6.2	ENSMUSG00000100120	5022	chr1:52522902-52522902	2016.3	1464.93	2460.78	1083.6	1669.5	1682.16	1183.74	1113
Mfsd6	ENSMUSG00000041439	3564	chr1:52660298-52660298	1197.56	1012.35	1200.01	770.56	1179.25	1290.96	771.06	1057.35
1700019D03Rik	ENSMUSG00000043629	-278	chr1:52953350-52953350	1771.9	1310.1	1989.89	1047.48	1192.5	1356.16	1064.28	1079.61
RP24-481M4.1	ENSMUSG00000100763	14194	chr1:53196113-53196113	989.82	917.07	1017.73	842.8	1060	1564.8	749.34	779.1
Dnah7a	ENSMUSG00000096141	125289	chr1:53706761-53706761	1038.7	809.88	1230.39	782.6	861.25	1225.76	629.88	756.84
Stk17b	ENSMUSG00000026094	12541	chr1:53762693-53762693	1124.24	881.34	1443.05	758.52	980.5	1186.64	879.66	745.71
Hecw2	ENSMUSG00000042807	141058	chr1:54194048-54194048	1112.02	988.53	1519	939.12	1139.5	1395.28	955.68	1035.09
Ccdc150	ENSMUSG00000025983	29937	chr1:54354596-54354596	745.42	559.77	713.93	638.12	940.75	886.72	543	745.71
Pgap1	ENSMUSG00000073678	44526	chr1:54529446-54529446	1283.1	1024.26	1093.68	794.64	1272	1356.16	999.12	1168.65
Coq10b	ENSMUSG00000025981	-12596	chr1:55052770-55052770	1991.86	1214.82	1731.66	1191.96	1497.25	1499.6	1151.16	1368.99
RP23-16N14.6	ENSMUSG00000100736	12120	chr1:55120873-55120873	1808.56	1345.83	2035.46	1191.96	1523.75	1564.8	1216.32	1135.26
Mob4	ENSMUSG00000025979	656	chr1:55131326-55131326	1307.54	1024.26	1367.1	1035.44	914.25	1186.64	716.76	1068.48
Rftn2	ENSMUSG00000025978	10090	chr1:55206489-55206489	2309.58	1286.28	2126.6	1155.84	2650	2451.52	2139.42	1725.15
Plcl1	ENSMUSG00000038349	-125996	chr1:55702025-55702025	1441.96	1131.45	1534.19	1011.36	1351.5	1356.16	944.82	1012.83
RP24-421N21.1	ENSMUSG00000099950	-30330	chr1:55931241-55931241	2835.04	2810.76	3600.03	2793.28	2517.5	3038.32	2410.92	2493.12
RP24-421N21.1	ENSMUSG00000099950	5639	chr1:55960914-55960914	2431.78	2227.17	2551.92	1842.12	2318.75	2464.56	1835.34	2047.92
Hsfy2	ENSMUSG00000045336	-31450	chr1:56637435-56637435	1551.94	1059.99	1564.57	806.68	1258.75	1343.12	1064.28	1090.74
Hsfy2	ENSMUSG00000045336	-47189	chr1:56637435-56637435	1014.26	917.07	1488.62	686.28	1020.25	1134.48	890.52	779.1
Satb2	ENSMUSG00000038331	125073	chr1:56969840-56969840	1136.46	1012.35	1078.49	746.48	1205.75	1095.36	705.9	979.44
RP24-77I21.1	ENSMUSG00000101129	10699	chr1:57292401-57292401	1723.02	1679.31	2597.49	1577.24	1378	1760.4	1324.92	1413.51
RP24-77I21.1	ENSMUSG00000101129	-8893	chr1:57292401-57292401	1759.68	1119.54	2202.55	1131.76	1431	1369.2	944.82	1090.74
Gm24014	ENSMUSG00000088353	2577	chr1:57467870-57467870	1845.22	1083.81	2020.27	1167.88	1192.5	1734.32	1335.78	1302.21
RP23-433B11.3	ENSMUSG00000101151	-48849	chr1:57564051-57564051	1319.76	1024.26	1397.48	866.88	1338.25	1238.8	1064.28	1090.74
Sgol2	ENSMUSG00000026039	-6747	chr1:57995971-57995971	1112.02	1036.17	1503.81	1131.76	1431	1525.68	988.26	1224.3
Aox3	ENSMUSG00000064294	20165	chr1:58169624-58169624	3421.6	2536.83	3873.45	2709	2729.5	2608	2541.24	2036.79
Fam126b	ENSMUSG00000038174	-4607	chr1:58565954-58565954	1160.9	905.16	1291.15	963.2	1258.75	1330.08	792.78	990.57
Cdk15	ENSMUSG00000026023	16313	chr1:59298936-59298936	1796.34	1393.47	2081.03	1396.64	2332	2112.48	1683.3	1535.94
RP24-149E13.1	ENSMUSG00000099922	-2096	chr1:59378930-59378930	2602.86	1750.77	2384.83	1709.68	2888.5	2555.84	1911.36	2114.7
RP24-149E13.1	ENSMUSG00000099922	46181	chr1:59378930-59378930	2065.18	1310.1	2096.22	1408.68	2014	1838.64	1661.58	1636.11
Fzd7	ENSMUSG00000041075	-33704	chr1:59482424-59482424	1527.5	1179.09	2096.22	1216.04	2067	1577.84	1661.58	1647.24
Fzd7	ENSMUSG00000041075	-9464	chr1:59482424-59482424	1185.34	1167.18	1473.43	1047.48	1908	1773.44	1259.76	1268.82
Gm26813	ENSMUSG00000097819	5056	chr1:59492605-59492605	1344.2	1012.35	1336.72	1107.68	1497.25	1460.48	1064.28	1168.65
Sumo1	ENSMUSG00000026021	7119	chr1:59670739-59670739	1002.04	1000.44	1367.1	794.64	1113	1447.44	781.92	1035.09
Nop58	ENSMUSG00000026020	-415	chr1:59698416-59698416	1112.02	1107.63	1169.63	975.24	1219	1512.64	879.66	1113
Abi2	ENSMUSG00000026782	-4313	chr1:60437083-60437083	1197.56	1000.44	1458.24	854.84	967.25	1512.64	1162.02	1068.48
Gm11581	ENSMUSG00000083355	37378	chr1:60809116-60809116	1539.72	1107.63	1564.57	854.84	1391.25	1564.8	901.38	1202.04
9530026F06Rik	ENSMUSG00000085447	30303	chr1:61378432-61378432	1674.14	1131.45	2612.68	1167.88	2053.75	2086.4	1618.14	1469.16
Pard3bos2	ENSMUSG00000085019	-45777	chr1:62136109-62136109	1833	1238.64	1701.28	1228.08	1364.75	1603.92	1162.02	1268.82
Pard3bos3	ENSMUSG00000085400	100828	chr1:62499261-62499261	2431.78	1548.3	2658.25	1408.68	1947.75	2242.88	1922.22	1313.34
RP23-20G7.7	ENSMUSG00000100811	-19354	chr1:62718073-62718073	1258.66	1012.35	1351.91	734.44	1537	1708.24	803.64	1190.91
RP23-20G7.7	ENSMUSG00000100811	-49752	chr1:62718073-62718073	1197.56	1024.26	1245.58	818.72	1417.75	1395.28	857.94	1402.38
RP23-149A5.3	ENSMUSG00000100426	48611	chr1:62832370-62832370	1270.88	869.43	1625.33	927.08	1298.5	1499.6	1031.7	1179.78
Gm24942	ENSMUSG00000088953	-46103	chr1:63032706-63032706	2517.32	1774.59	2612.68	1890.28	2610.25	2138.56	1987.38	2003.4
Ino80d	ENSMUSG00000040865	-2686	chr1:63063561-63063561	1038.7	940.89	1245.58	662.2	1272	1486.56	857.94	1157.52
Ndufs1	ENSMUSG00000025968	6745	chr1:63144961-63144961	940.94	881.34	1017.73	842.8	1338.25	1512.64	944.82	990.57
Gpr1	ENSMUSG00000046856	1976	chr1:63214223-63214223	2260.7	1441.11	2460.78	1565.2	1484	1695.2	1227.18	1090.74
Gm11608	ENSMUSG00000087561	27245	chr1:63273115-63273115	10973.6	8420.37	12425.4	10065.4	6161.25	5750.64	5962.14	5598.39
Adam23	ENSMUSG00000025964	-3577	chr1:63445891-63445891	2187.38	1584.03	2491.16	1264.2	1563.5	1656.08	1314.06	1235.43
Gm12748	ENSMUSG00000083066	-3675	chr1:63671468-63671468	2993.9	1977.06	3645.6	1854.16	2159.75	1942.96	1770.18	1691.76
Gm13754	ENSMUSG00000082373	20122	chr1:63917848-63917848	2260.7	1917.51	2567.11	1492.96	1802	1916.88	1433.52	1624.98
Gm26649	ENSMUSG00000097272	-20194	chr1:64029463-64029463	1820.78	952.8	1944.32	1204	1974.25	1486.56	1357.5	1268.82
RP23-45M23.6	ENSMUSG00000101895	-8502	chr1:64303043-64303043	1222	1071.9	1443.05	854.84	1166	1225.76	868.8	979.44
[truncated: 8,593 more rows]

## Sheet: KLF4 Peaks
Supplementary Data 4e - H3K27me3 and H3K27ac levels at KLF4 peaks from ChIP-seq, OSKM+Vc - day 5
[truncated: 13,368 more rows]
