# Supplementary material for: JMJD3 acts in tandem with KLF4 to facilitate reprogramming to pluripotency
Source: Nat Commun. 2020 Oct 8;11:5061. doi: 10.1038/s41467-020-18900-z (PMC7545202; doi:10.1038/s41467-020-18900-z)
Supplement: Supplementary file 9 — Source Data [file 41467_2020_18900_MOESM9_ESM.zip › Source Data.xlsx]

## Sheet: Figure 1
Fig. 1a	RT-qPCR for Ink4a and cell number counting in a serial passaging of MEFs
		Exp. 1			Exp. 2			Exp. 3
	Ink4a RT-qPCR		Ink4a			Ink4a			Ink4a
		P1	1		P1	1		P1	1
		P2	3.73694		P2	2.89099		P2	1.98039
		P3	5.25594		P3	18.4763		P3	8.94948
		P4	9.57856		P4	36.3278		P4	24.5272
		P5	48.3474		P5	72.6719		P5	52.957
		P6	47.1685		P6	47.3241		P6	52.8548
		Exp. 1					Exp. 2					Exp. 3
	Cell number (x10,000)	P2	125.5	125.75	131.5		P2	114	121	105		P2	110	120	115
		P3	140.25	135.65	130		P3	113	113	105		P3	78	74	78
		P4	50	48.25	48		P4	46.6	42.8	40.6		P4	50.5	54	52.5
		P5	41.8	40.2	43.6		P5	39.4	37.6	35.2		P5	33.3	33.525	33.75
		P6	28.25	30	29		P6	28.8	26.6	29.6		P6	32.8	25.6	27.8
Fig. 1b	RT-qPCR for Jmjd3 and Utx in a serial passaging of MEFs
		Exp. 1			Exp. 2			Exp. 3
	Jmjd3 RT-qPCR		Jmjd3			Jmjd3			Jmjd3
		P2	1		P2	1		P2	1
		P3	1.18373		P3	0.600124		P3	0.766664
		P4	0.770387		P4	0.816014		P4	1.20303
		P5	1.5643		P5	0.569066		P5	1.19748
		Exp. 1			Exp. 2			Exp. 3
	Utx RT-qPCR		Utx			Utx			Utx
		P2	1		P2	1		P2	1
		P3	1.08565		P3	1.25269		P3	0.700602
		P4	0.998802		P4	1.18686		P4	0.689362
		P5	0.824283		P5	0.962028		P5	0.838956
Fig. 1c	RT-qPCR for Ink4a in early (P2) and late (P4) passage MEFs transduced with OSKM and empty vector or JMJD3 in medium with or without Vc.
				Exp. 1	Exp. 2	Exp. 3
	P2	-Vc	Empty	1	1	1
			JMJD3	3.93434	5.64304	2.51258
		+Vc	Empty	0.943207	0.793872	1.31471
			JMJD3	5.45117	7.50072	3.13546
	P4	-Vc	Empty	11.453	8.20269	5.32641
			JMJD3	19.6804	13.7964	14.1731
		+Vc	Empty	11.986	10.3666	11.6868
			JMJD3	14.0104	17.5403	16.4503
Fig. 1d	Number of AP+ and GFP+ colonies at day16 in early (P2) and late (P4) passage MEFs transduced with OSKM and empty vector or JMJD3 in medium without Vc.
		Exp. 1					Exp. 2					Exp. 3
		P2		P4			P2		P4			P2		P4
	OSKM D16	Empty	JMJD3	Empty	JMJD3		Empty	JMJD3	Empty	JMJD3		Empty	JMJD3	Empty	JMJD3
	AP+	178	144	106	32		158	144	127	54		169	136	128	42
		174	144	107	31		166	138	133	69		169	147	106	38
		185	141	98	29		150	125	135	51		172	130	110	52
		P2		P4			P2		P4			P2		P4
	OSKM D16	Empty	JMJD3	Empty	JMJD3		Empty	JMJD3	Empty	JMJD3		Empty	JMJD3	Empty	JMJD3
	GFP+	43	66	27	6		28	64	22	15		29	50	19	10
		26	56	25	13		29	48	29	20		20	57	18	6
		38	70	30	14		37	70	25	22		30	61	23	9
Fig. 1e	Number of AP+ and GFP+ colonies at day11 in early (P2) and late (P4) passage MEFs transduced with OSKM and empty vector or JMJD3 in medium with Vc.
		Exp. 1					Exp. 2					Exp. 3
		P2		P4			P2		P4			P2		P4
	OSKM+Vc D11	Empty	JMJD3	Empty	JMJD3		Empty	JMJD3	Empty	JMJD3		Empty	JMJD3	Empty	JMJD3
	AP+	395	300	142	43		432	281	124	66		357	270	155	59
		367	309	139	54		408	332	173	75		360	246	136	67
		366	315	157	57		420	299	130	65		331	240	143	65
		P2		P4			P2		P4			P2		P4
	OSKM+Vc D11	Empty	JMJD3	Empty	JMJD3		Empty	JMJD3	Empty	JMJD3		Empty	JMJD3	Empty	JMJD3
	GFP+	45	147	48	19		50	162	47	35		58	168	46	24
		39	132	56	26		48	155	50	32		63	170	52	20
		51	144	47	21		65	188	67	35		62	175	50	21
Fig. 1f	Number of AP+ and GFP+ colonies at day 10 in early (P1) and late (P3) passage TTFs transduced with OSKM and empty vector or JMJD3 in medium with Vc.
		Exp. 1					Exp. 2					Exp. 3
		P1		P3			P1		P3			P1		P3
	OSKM+Vc D10	Empty	JMJD3	Empty	JMJD3		Empty	JMJD3	Empty	JMJD3		Empty	JMJD3	Empty	JMJD3
	AP+	269	145	177	31		272	133	178	23		229	187	170	81
		280	131	190	44		244	126	170	25		246	208	152	77
		275	138	179	46		258	130	182	26		234	190	158	74
		P1		P3			P1		P3			P1		P3
	OSKM+Vc D10	Empty	JMJD3	Empty	JMJD3		Empty	JMJD3	Empty	JMJD3		Empty	JMJD3	Empty	JMJD3
	GFP+	32	100	47	27		45	126	47	12		40	91	37	29
		33	118	55	17		47	154	37	21		37	101	41	38
		30	106	67	23		48	119	36	10		40	107	53	33
Fig. 1g	Number of AP+ and GFP+ colonies at day 5 in pre-iPSCs transduced with empty vector or JMJD3.
	pre-iPSCs	Exp. 1			Exp. 2			Exp. 3
	AP+ D5	Empty	JMJD3		Empty	JMJD3		Empty	JMJD3
		285	327		276	268		278	305
		294	287		263	281		300	288
		309	293		242	258		263	300
		Exp. 1			Exp. 2			Exp. 3
	GFP+ D5	Empty	JMJD3		Empty	JMJD3		Empty	JMJD3
		38	89		34	95		31	100
		44	96		42	102		36	92
		32	86		36	100		36	80
								35	74

## Sheet: Figure 2
Fig. 2a	anti-H3K27me3	Exp. 1					Exp. 2						Exp. 3
	anti-Histone H3	Exp. 1					Exp. 2						Exp. 3
	Quantification and statistics of H3K27me3 bands normalized to H3 in MEFs transduced with OSKM and empty vector or JMJD3 with or without Vc at day 5 or day 10.
					Exp. 1	Exp. 2	Exp. 3
	H3K27me3/H3	D5	-Vc	Empty	1	1	1
				JMJD3	1.07	1.13	1.33
			+Vc	Empty	1.06	1.03	1.26
				JMJD3	0.73	0.79	0.87
		D10	-Vc	Empty	1.91	1.8	2.32
				JMJD3	1.6	1.3	1.44
			+Vc	Empty	1.8	1.94	1.69
				JMJD3	1.16	0.81	1.02
Fig. 2c	anti-H3K27me3	Exp. 1					Exp. 2						Exp. 3
	anti-Histone H3	Exp. 1					Exp. 2						Exp. 3
										anti-ACTIN
	anti-FLAG
	Quantification and statistics of H3K27me3 bands normalized to H3 in MEFs transduced with OSKM and empty vector, JMJD3 or JMJD3 mut.
			Exp. 1	Exp. 2	Exp. 3
	H3K27me3/H3	Empty	1	1	1
		JMJD3	0.66	0.685761	0.448373
		JMJD3-mut	0.99	0.947716	0.926129
Fig. 2d	Number of GFP+ colonies at day 11 in P2 MEFs transduced with OSKM and empty vector, JMJD3, or JMJD3 mut in medium with Vc.
		Exp. 1				Exp. 2				Exp. 3
	OSKM+Vc D11	Empty	JMJD3	JMJD3 mut		Empty	JMJD3	JMJD3 mut		Empty	JMJD3	JMJD3 mut
		28	177	25		36	143	41		38	124	34
		46	175	21		31	160	50		31	106	34
		35	179	25		41	180	33		38	119	42
Fig. 2e	Number of GFP+ colonies at day 11 (with Vc) and day 16 (without Vc) in P2 MEFs transduced with OSKM and shLuc or shJmjd3.
		Exp. 1				Exp. 2				Exp. 3
	OSKM D16	shLuc	shJmjd3 #1	shJmjd3 #2		shLuc	shJmjd3 #1	shJmjd3 #2		shLuc	shJmjd3 #1	shJmjd3 #2
		24	5	7		31	23	9		21	10	10
		20	8	2		29	14	10		28	4	4
		25	13	6		35	14	12		31	15	4
	OSKM+Vc D11	Exp. 1				Exp. 2				Exp. 3
		shLuc	shJmjd3 #1	shJmjd3 #2		shLuc	shJmjd3 #1	shJmjd3 #2		shLuc	shJmjd3 #1	shJmjd3 #2
		36	12	9		32	14	12		36	23	20
		47	15	14		34	12	13		52	22	12
		48	15	6		34	14	7		57	18	12
Fig. 2f	Number of GFP+ colonies at day 11 in P2 MEFs transduced with OSKM and shLuc or shJmjd3, together with the indicated JMJD3 rescue mutants or empty vector, in medium with Vc.
		Exp. 1						Exp. 2						Exp. 3
	OSKM+Vc D11	shLuc	shJmjd3 #1		shJmjd3 #2			shLuc	shJmjd3 #1		shJmjd3 #2			shLuc	shJmjd3 #1		shJmjd3 #2
		Empty	Empty	JMJD3 mut #1	Empty	JMJD3 mut #2		Empty	Empty	JMJD3 mut #1	Empty	JMJD3 mut #2		Empty	Empty	JMJD3 mut #1	Empty	JMJD3 mut #2
		27	20	97	9	55		46	30	105	14	75		41	27	106	14	68
		36	25	82	21	50		28	15	95	18	70		39	18	121	16	53
		51	27	84	18	53		32	27	102	21	74		43	19	104	14	68
Fig. 2g	Number of NANOG+ colonies in Jmjd3 wild-type (WT) or KO P2 MEFs transduced with OSKM and the indicated JMJD3 constructs (for KO MEFs) or empty vector in medium with Vc at day 11.
			Exp. 1						Exp. 2						Exp. 3
	OSKM+Vc D11	WT	Empty	32	34	26		WT	Empty	30	32	35		WT	Empty	42	36	39
		Jmjd3 KO	Empty	10	9	10		Jmjd3 KO	Empty	11	17	15		Jmjd3 KO	Empty	18	10	12
			JMJD3	75	63	74			JMJD3	49	50	60			JMJD3	58	51	62
			JMJD3 mut	12	19	18			JMJD3 mut	12	17	21			JMJD3 mut	23	23	28
			UTX	10	13	12			UTX	18	12	17			UTX	17	14	27
Fig. 2h	anti-H3K27me3	Exp. 1&2							Exp. 3
	anti-Histone H3	Exp. 1&2							Exp. 3
	Quantification and statistics of H3K27me3 bands normalized to H3 in WT and Jmjd3 KO P2 MEFs transduced with OSKM and the indicated JMJD3 constructs (for KO MEFs) or empty vector with Vc at day 5 .
				Exp. 1	Exp. 2	Exp. 3
	H3K27me3/H3	WT	Empty	0.9	0.81	0.86
		Jmjd3 KO	Empty	1	1	1
			JMJD3	0.8	0.62	0.83
			JMJD3-mut	1.05	0.9	1

## Sheet: Figure 4
Fig. 4a	anti-FLAG
	anti-KLF4								anti-OCT4
	anti-SOX2								anti-c-MYC
Fig. 4b	Number of GFP+ colonies in P2 MEFs transduced with OSM and equal level of KLF4 (high KLF4), low level of KLF4 (low KLF4), or no KLF4 plus empty vector or JMJD3 in medium with Vc at day 14.
		Exp. 1							Exp. 2							Exp. 3
	OSM+Vc D14	OSM+High KLF4		OSM+Low KLF4		OSM+Empty			OSM+High KLF4		OSM+Low KLF4		OSM+Empty			OSM+High KLF4		OSM+Low KLF4		OSM+Empty
		Empty	JMJD3	Empty	JMJD3	Empty	JMJD3		Empty	JMJD3	Empty	JMJD3	Empty	JMJD3		Empty	JMJD3	Empty	JMJD3	Empty	JMJD3
		70	219	8	15	0	0		62	257	19	20	0	0		46	230	13	14	0	0
		63	210	7	15	0	0		26	215	17	10	0	0		50	202	9	17	0	0
		65	205	7	13	0	0		43	193	26	30	0	0		50	236	19	19	0	0
Fig. 4c	ChIP-qPCR for H3K27me3 at TSS and enhancer of Sall4 in P2 MEFs transduced with OSM and low or equal level of KLF4 plus empty vector or JMJD3 in medium with Vc at day 5.
			Exp. 1					Exp. 2					Exp. 3
	OSM+Vc D5	Sall4 TSS			H3K27me3	IgG				H3K27me3	IgG				H3K27me3	IgG
			OSM+Low KLF4	Empty	2.06848	0.065981		OSM+Low KLF4	Empty	2.37072	0.0191392		OSM+Low KLF4	Empty	1.73965	0.00773238
				JMJD3	1.95813	0.00771581			JMJD3	1.93219	0.0232309			JMJD3	1.93971	0.0180839
			OSM+High KLF4	Empty	1.35643	0.0740355		OSM+High KLF4	Empty	1.21884	0.0314801		OSM+High KLF4	Empty	1.27842	0.0145855
				JMJD3	0.994423	0.0202933			JMJD3	1.19028	0.0144077			JMJD3	0.981302	0.0356242
				Exp. 1					Exp. 2				Exp. 3
		Sall4 Enhancer			H3K27me3	IgG				H3K27me3	IgG				H3K27me3	IgG
			OSM+Low KLF4	Empty	1.20893	0.0736698		OSM+Low KLF4	Empty	1.2942	0.0149669		OSM+Low KLF4	Empty	1.02573	0.00479962
				JMJD3	0.827269	0.00577266			JMJD3	0.842812	0.0175419			JMJD3	1.06962	0.0130545
			OSM+High KLF4	Empty	0.629948	0.0331462		OSM+High KLF4	Empty	0.648296	0.0213927		OSM+High KLF4	Empty	0.606685	0.0180505
				JMJD3	0.219888	0.017491			JMJD3	0.302754	0.04645			JMJD3	0.250364	0.0156034
Fig. 4d	Number of GFP+ colonies in P2 MEFs reprogrammed with OSK at day 6 or OS at day 20 plus empty vector or JMJD3 in iCD1 medium.
			Exp. 1			Exp. 2			Exp. 3
		OSK D6	Empty	JMJD3		Empty	JMJD3		Empty	JMJD3
			62	158		78	108		70	139
			87	140		66	116		84	193
			75	153		68	132		92	171
		OS D20	Exp. 1			Exp. 2			Exp. 3
			Empty	JMJD3		Empty	JMJD3		Empty	JMJD3
			29	27		23	28		24	21
			23	22		30	18		24	17
			18	29		22	25		21	19
Fig. 4e	left panels							right panels
	anti-E-cad							anti-E-cad
	anti-ACTIN							anti-ACTIN
Fig. 4f	ChIP-qPCR for H3K27me3 at TSS of Cdh1 in P2 MEFs transduced with empty vector and KLF4/JMJD3 (either alone or in combination) in medium with Vc at day 5.
	OSKM+Vc D5		Exp. 1				Exp. 2				Exp. 3
		Cdh1 TSS		H3K27me3	IgG			H3K27me3	IgG			H3K27me3	IgG
			Empty	1.82628	0.00354726		Empty	1.77536	0.0207905		Empty	1.72136	0.00808768
			JMJD3	1.91383	0.00784086		JMJD3	1.94012	0.00740578		JMJD3	1.82059	0.0257146
			KLF4	1.31155	0.0126892		KLF4	1.241	0.0398687		KLF4	0.859798	0.0286981
			KLF4+JMJD3	0.652746	0.0303879		KLF4+JMJD3	0.466427	0.077999		KLF4+JMJD3	0.496038	0.0244543
Fig. 4g	Number of GFP+ colonies and percentage of GFP+ cells measured by flow cytometry at day 4 in OG2 EpiSCs transduced with KLF4 plus empty vector or JMJD3.
	D4	2i/LIF +Vc
			Exp. 1			Exp. 2			Exp. 3
		Number of GFP+ colonies	Empty	JMJD3		Empty	JMJD3		Empty	JMJD3
			101	447		95	263		62	283
			92	363		90	314		84	338
			89	376		99	296		66	282
			Exp. 1			Exp. 2			Exp. 3
		percentage of GFP+ cells	Empty	JMJD3		Empty	JMJD3		Empty	JMJD3
			4.19	12.68		6.53	14.44		5.43	12.94
			4.34	11.03		5.93	13.83		5.39	16.05
			5.17	13.93		6.39	16.8		6.35	17.93
Fig. 4h	Percentage of GFP+ cells measured by flow cytometry at day 4 in Rex1GFPd2 EpiLCs (Epiblast stem like cells) transduced with KLF4 plus empty vector or JMJD3.
			Exp. 1			Exp. 2			Exp. 3
			Empty	JMJD3		Empty	JMJD3		Empty	JMJD3
			9.1	24.89		5.05	17.15		5.88	29.82
			8.77	32.88		6.96	21.41		9.24	20.94
			8.33	26.9		7.9	17.66		2.94	14.58

## Sheet: Figure 6
Fig.6b	anti-FLAG							anti-NIPBL								anti-SMC1A
	anti-MED1							anti-MED12
	anti-p300							anti-BRD4								anti-CDK9
	anti-RBBP5							anti-RING1B
Fig.6c	anti-NIPBL							anti-FLAG								anti-KLF4
Fig.6d	ChIP-qPCR for NIPBL at the indicated loci in P2 MEFs transduced with OSKM and empty vector or JMJD3 in medium with Vc at day 5.
			Exp.1				Exp.2				Exp.3
	NIPBL ChIP-qPCR	Cdh1 TSS		NIPBL	IgG			NIPBL	IgG			NIPBL	IgG
	OSKM+Vc D5		Empty	0.0208559	0.0181122		Empty	0.0366697	0.0103636		Empty	0.0384384	0.018452
			JMJD3	0.113001	0.0186288		JMJD3	0.0716552	0.0175318		JMJD3	0.0643093	0.0212168
			Exp.1				Exp.2				Exp.3
		Sall4 Enhancer		NIPBL	IgG			NIPBL	IgG			NIPBL	IgG
			Empty	0.0288057	0.0143541		Empty	0.0319545	0.00926582		Empty	0.0332698	0.0187541
			JMJD3	0.104423	0.0127266		JMJD3	0.0736382	0.010497		JMJD3	0.0760239	0.0120303
			Exp.1				Exp.2				Exp.3
		Sall4 TSS		NIPBL	IgG			NIPBL	IgG			NIPBL	IgG
			Empty	0.0190303	0.015472		Empty	0.0321052	0.00167364		Empty	0.037728	0.017755
			JMJD3	0.0641676	0.0123791		JMJD3	0.0645314	0.0173004		JMJD3	0.0793468	0.00919189
			Exp.1				Exp.2				Exp.3
		Sall1 Enhancer		NIPBL	IgG			NIPBL	IgG			NIPBL	IgG
			Empty	0.0463377	0.0214154		Empty	0.0588223	0.00850829		Empty	0.0721134	0.0100027
			JMJD3	0.173809	0.0166851		JMJD3	0.100927	0.0155966		JMJD3	0.145012	0.0093432
			Exp.1				Exp.2				Exp.3
		Sall1 TSS		NIPBL	IgG			NIPBL	IgG			NIPBL	IgG
			Empty	0.0334457	0.0086218		Empty	0.0362628	0.0695754		Empty	0.0310616	0.00760349
			JMJD3	0.129381	0.0288988		JMJD3	0.110838	0.0207634		JMJD3	0.123004	0.011959
			Exp.1				Exp.2				Exp.3
		Tdh Enhancer		NIPBL	IgG			NIPBL	IgG			NIPBL	IgG
			Empty	0.0328121	0.0167844		Empty	0.0493211	0.0138416		Empty	0.0449941	0.0246872
			JMJD3	0.149954	0.0163972		JMJD3	0.0984847	0.0220508		JMJD3	0.139934	0.0109245
			Exp.1				Exp.2				Exp.3
		Tdh TSS		NIPBL	IgG			NIPBL	IgG			NIPBL	IgG
			Empty	0.0339741	0.0366792		Empty	0.0354167	0.0104195		Empty	0.0339133	0.0350982
			JMJD3	0.062727	0.0352032		JMJD3	0.0687706	0.0243376		JMJD3	0.0793996	0.0352651
Fig. 6e	Number of GFP+ colonies at day 11 in P2 MEFs transduced with OSKM and empty vector or JMJD3, together with two independent Nipbl shRNAs (shNipbl) in medium with Vc.
			Exp.1							Exp.2							Exp.3
	OSKM+Vc D11		Empty			JMJD3				Empty			JMJD3				Empty			JMJD3
			shLuc	shNipbl #1	shNipbl #2	shLuc	shNipbl #1	shNipbl #2		shLuc	shNipbl #1	shNipbl #2	shLuc	shNipbl #1	shNipbl #2		shLuc	shNipbl #1	shNipbl #2	shLuc	shNipbl #1	shNipbl #2
			46	22	30	179	59	64		36	22	32	142	48	56		38	19	15	97	37	40
			44	30	22	180	55	53		47	22	28	171	47	43		40	23	16	116	34	45
			52	26	28	170	58	50		49	22	20	145	43	53		42	11	9	144	33	29
Fig. 6f	Number of GFP+ colonies at day 4 in EpiSCs transduced with KLF4, empty vector, or JMJD3 plus shLucor shNipbl in 2i medium with Vc.
			Exp. 1							Exp. 2							Exp. 3
	D4		Empty			JMJD3				Empty			JMJD3				Empty			JMJD3
		2i/LIF +Vc	shLuc	shNipbl #1	shNipbl #2	shLuc	shNipbl #1	shNipbl #2		shLuc	shNipbl #1	shNipbl #2	shLuc	shNipbl #1	shNipbl #2		shLuc	shNipbl #1	shNipbl #2	shLuc	shNipbl #1	shNipbl #2
			286	79	88	712	179	271		174	52	99	604	193	238		202	78	114	856	196	184
			209	162	92	719	156	181		250	63	121	838	153	230		262	90	120	850	166	280
			266	126	130	812	153	187		231	55	82	729	180	230		330	76	98	938	202	244
Fig. 6i
Fig. 6j	ChIP-qPCR for H3K27me3 and Pol II binding at the TSS and gene body of Sall4 in MEFs transduced with OSKM and empty vector or JMJD3 in medium with Vc at day 10.
					1					2					3					4
	OSKM+Vc D10			Exp.1	Exp.2	Exp.3			Exp.1	Exp.2	Exp.3			Exp.1	Exp.2	Exp.3			Exp.1	Exp.2	Exp.3
		H3K27me3	H3K27me3-Empty	2.0958	2.19039	1.87891		H3K27me3-Empty	1.84751	1.28986	1.28504		H3K27me3-Empty	0.393657	0.240926	0.360267		H3K27me3-Empty	0.370247	0.262657	0.372229
			H3K27me3-JMJD3	1.57747	1.41948	1.41945		H3K27me3-JMJD3	0.816565	0.735973	0.723255		H3K27me3-JMJD3	0.17462	0.125478	0.209055		H3K27me3-JMJD3	0.166629	0.150674	0.207591
			IgG-Empty	0.111647	8.52337e-05	0.0474705		IgG-Empty	0.103502	0.015993	0.129377		IgG-Empty	0.069807	0.0215043	0.0445479		IgG-Empty	0.0538962	0.0150359	0.0241113
			IgG-JMJD3	0.00736483	9.01936e-05	0.0215953		IgG-JMJD3	0.019378	0.02	0.0951102		IgG-JMJD3	0.00493854	0.02	0.0110877		IgG-JMJD3	0.00260697	0.02	0.00654123
					1					2						3						4
				Exp.1	Exp.2	Exp.3			Exp.1	Exp.2	Exp.3	Exp.4			Exp.1	Exp.2	Exp.3	Exp.4			Exp. 1	Exp. 2	Exp. 3	Exp. 4
		Pol II	Pol II-Empty	0.0304193	0.0483193	0.0497989		Pol II-Empty	0.0452256	0.051289	0.0794119	0.0548111		Pol II-Empty	0.0375436	0.0318255	0.046463	0.0365552		Pol II-Empty	0.0670161	0.0591125	0.068602	0.0769902
			Pol II-JMJD3	0.0813555	0.0718469	0.0576174		Pol II-JMJD3	0.152122	0.0617514	0.127778	0.126402		Pol II-JMJD3	0.0502879	0.0612429	0.0674042	0.0526918		Pol II-JMJD3	0.117176	0.107663	0.0808279	0.112033
			IgG-Empty	0.0204682	0.0107706	0.0149581		IgG-Empty	0.0287591	0.0214393	0.0290987	0.0150671		IgG-Empty	0.0217378	0.0147473	0.0101463	0.00915781		IgG-Empty	0.0160742	0.01035	0.0202879	0.0587535
			IgG-JMJD3	0.0321695	0.0194486	0.00616034		IgG-JMJD3	0.0130554	0.0238326	0.0186078	0.0193856		IgG-JMJD3	0.0128797	0.00958755	0.00853722	0.0179825		IgG-JMJD3	0.00436082	0.0158494	0.00176491	0.0494278

## Sheet: Supplementary Figure 1
Supplementary Fig. 1a	RT-qPCR for Jmjd3 and Utx in P2 MEFs, ESCs, and a OSKM reprogramming time course using P2 MEFs.
		Exp. 1				Exp. 2				Exp. 3
			Jmjd3	Utx			Jmjd3	Utx			Jmjd3	Utx
		MEFs	1	1		MEFs	1	1		MEFs	1	1
		ESCs	3.89767	6.46272		ESCs	4.73864	5.10519		ESCs	3.1557	4.3032
			Jmjd3	Utx			Jmjd3	Utx			Jmjd3	Utx
	OSKM	D0	1	1		D0	1	1		D0	1	1
		D3	2.6187	3.14866		D3	2.97577	3.65533		D3	1.63489	2.08366
		D6	4.80649	5.82807		D6	5.77092	6.90135		D6	3.89392	3.64591
		D9	8.23234	11.4874		D9	8.33544	11.2958		D9	8.29915	9.75886
		D12	7.90514	14.2075		D12	10.6984	14.4462		D12	8.38077	11.4669
Supplementary Fig. 1b	anti-FLAG						anti-ACTIN
Supplementary Fig. 1c	Cell numbers of MEFs transduced with OSKM and empty vector or JMJD3 in medium with or without Vc at the indicated time points(x10,000).
	Exp. 1						Exp. 2						Exp. 3
	D0	-Vc	Empty	1.5	1.5	1.5	D0	-Vc	Empty	1.5	1.5	1.5	D0	-Vc	Empty	1.5	1.5	1.5
			JMJD3	1.5	1.5	1.5			JMJD3	1.5	1.5	1.5			JMJD3	1.5	1.5	1.5
		+Vc	Empty	1.5	1.5	1.5		+Vc	Empty	1.5	1.5	1.5		+Vc	Empty	1.5	1.5	1.5
			JMJD3	1.5	1.5	1.5			JMJD3	1.5	1.5	1.5			JMJD3	1.5	1.5	1.5
	D3	-Vc	Empty	3.1	4.5	4.4	D3	-Vc	Empty	7.35	7.35	7.05	D3	-Vc	Empty	9.3	10.725	10.725
			JMJD3	3.52	4	4			JMJD3	4.95	5.4	5.25			JMJD3	9.2	9.525	9.45
		+Vc	Empty	3.26	4.4	4		+Vc	Empty	9.825	10.2	9.8		+Vc	Empty	12.4	12.9	12.6
			JMJD3	4.25	3.5	3.5			JMJD3	8.1	8	8.4			JMJD3	10.4	10.875	10.35
	D6	-Vc	Empty	131.25	145.5	133.5	D6	-Vc	Empty	125.2	134.5	139	D6	-Vc	Empty	130	126.75	138
			JMJD3	79.125	91.875	88.5			JMJD3	75.9	71.7	63.9			JMJD3	93	85.5	86.75
		+Vc	Empty	198	200.25	227.25		+Vc	Empty	198.75	213.75	229.5		+Vc	Empty	175.5	210	210
			JMJD3	138	120	132.75			JMJD3	119	130	140			JMJD3	114	116.25	114
	D9	-Vc	Empty	339	330	324	D9	-Vc	Empty	342	339	358.5	D9	-Vc	Empty	346	302	322
			JMJD3	238.5	195	241.5			JMJD3	204	213	232			JMJD3	198.75	226	232.5
		+Vc	Empty	376.5	351	358.5		+Vc	Empty	394.5	399	384		+Vc	Empty	440	475	450
			JMJD3	255	246	241.5			JMJD3	305	289	326			JMJD3	306.75	328.5	316.5
Supplementary Fig. 1d	Number of Oct4-GFP+ and Dppa5a-dTomato+ colonies and percentage of each positive cells measured by flow cytometry in P2 dual-reporter MEFs transduced with OSKM and empty vector or JMJD3 at day 11.
			Exp. 1			Exp. 2			Exp. 3
	Colonies	Oct4-GFP+	Empty	JMJD3		Empty	JMJD3		Empty	JMJD3
			48	124		46.5	228		56	183
			42	162		52.5	159		47	169
			47	114		48	150		49	160
			Exp. 1			Exp. 2			Exp. 3
		Dppa5a-dTomato+	Empty	JMJD3		Empty	JMJD3		Empty	JMJD3
			23	94		28.5	129		26	151
			15	110		21	94.5		17	126
			15	87		18	97.5		28	145
			Exp. 1			Exp. 2			Exp. 3
	Percentage	Oct4-GFP+	Empty	JMJD3		Empty	JMJD3		Empty	JMJD3
			0.435	1.275		0.33	1.27		0.35	1.78
			0.42	1.305		0.32	1.24		0.3	1.37
			0.465	1.275		0.39	1.52		0.37	2.31
			Exp. 1			Exp. 2			Exp. 3
		Dppa5a-dTomato+	Empty	JMJD3		Empty	JMJD3		Empty	JMJD3
			0.255	0.945		0.26	1		0.14	1.24
			0.24	0.96		0.22	0.94		0.23	1.16
			0.27	0.915		0.25	1.13		0.29	1.98
Supplementary Fig. 1e	RT-qPCR of the OSKM transgenes in iPSC clones produced with exogenous JMJD3.
			exo-Sox2	exo-Klf4	exo-Oct4	exo-c-Myc
		MEFs	8.94736e-05	4.83693e-05	4.39932e-06	2.05809e-06
		C5	0.00381005	0.0168716	0.000982539	0.000745428
		C8	0.0102291	0.00463475	0.0103991	0.00133959
		C13	0.00876349	0.00330505	0.00881365	0.000515699
		C15	0.000808798	0.00109315	0.00270368	0.000223634
		C16	0.00969117	0.00979592	0.00322274	0.000302789
		C18	0.0141436	0.0042732	0.0131824	0.000529278
		OSKM-D6	1	1	1	1
Supplementary Fig. 1f	RT-qPCR of endogenous pluripotency genes (Oct4 and Nanog) in MEFS, ESCs and iPSC clones produced with exogenous JMJD3.
			endo-Nanog	endo-Oct4
		MEFs	1	1
		C5	530.229	8486.88
		C8	503.331	8905.94
		C13	420.601	10138.2
		C15	567.415	14501.1
		C16	654.131	10683.2
		C18	401.298	16450.2
		ESCs	1637.58	21365.8
Supplementary Fig. 1i	AP+ and GFP+ colonies of P2 MEFs transduced with OSKM and UTX or empty vector at day 16 (without Vc) and day 11 (with Vc).
		Exp. 1			Exp. 2			Exp. 3
	OSKM D16	Empty	UTX		Empty	UTX		Empty	UTX
	AP+	124	112		116	117		107	126
		142	125		120	121		119	116
		127	135		118	119		112	115
	OSKM D16	Empty	UTX		Empty	UTX		Empty	UTX
	GFP+	16	15		16	17		17	14
		21	12		20	18		22	18
		10	17		13	19		19	18
	OSKM+Vc D11	Empty	UTX		Empty	UTX		Empty	UTX
	AP+	200	188		176	182		202	185
		192	183		181	201		191	194
		190	199		183	203		205	184
	OSKM+Vc D11	Empty	UTX		Empty	UTX		Empty	UTX
	GFP+	26	31		21	33		31	29
		25	23		14	27		31	34
		29	21		27	25		28	31
Supplementary Fig. 1j	Number of GFP+ colonies at day 7 in P2 MEFs transduced with OSKM and empty vector or JMJD3 in iSF1 medium.
		Exp. 1			Exp. 2			Exp. 3
	OSKM iSF1	Empty	JMJD3		Empty	JMJD3		Empty	JMJD3
	D7	25	75		22	48		20	63
		24	71		18	65		25	87
		25	88		23	67		27	93
Supplementary Fig. 1k	Flow cytometry analysis of cell surface markers CD44 and ICAM1 in P2 MEFs transduced with OSKM and empty vector or JMJD3 in medium with Vc at day 5 (early) and 10 (late).
	OSKM+Vc D5	Exp. 1	Q1		Q2		Q3		Q4
			Empty	JMJD3	Empty	JMJD3	Empty	JMJD3	Empty	JMJD3
			4.11	3.59	42.4	61.7	47.4	31.8	6.19	2.91
			4.4	3.62	41.6	62.6	48	31.3	5.97	2.49
			4.69	2.99	40.6	61.4	47	33.4	7.71	2.17
		Exp. 2	Q1		Q2		Q3		Q4
			Empty	JMJD3	Empty	JMJD3	Empty	JMJD3	Empty	JMJD3
			1.85	2.28	45	60.8	50.6	34.8	2.48	2.09
			2.56	2.28	43.2	61.6	50.6	34.2	3.65	1.92
			2.26	2.35	41.9	60.3	52	35.2	3.88	2.08
		Exp. 3	Q1		Q2		Q3		Q4
			Empty	JMJD3	Empty	JMJD3	Empty	JMJD3	Empty	JMJD3
			4.48	6.17	35.4	54.6	52	33.7	8.12	5.52
			4.58	5.61	35.5	53.9	51.3	35.2	8.65	5.24
			5.08	6.01	34.3	54.8	50.8	33.5	9.86	5.68
	OSKM+Vc D10	Exp. 1	Q1		Q2		Q3		Q4
			Empty	JMJD3	Empty	JMJD3	Empty	JMJD3	Empty	JMJD3
			16.5	24.5	22.8	29.9	33.9	26.5	26.8	19.1
			16.9	24.4	25.5	30.6	34.1	29.6	23.6	15.4
			12.1	30.3	31	28.3	39.7	24.8	17.2	16.6
		Exp. 2	Q1		Q2		Q3		Q4
			Empty	JMJD3	Empty	JMJD3	Empty	JMJD3	Empty	JMJD3
			19.8	42	25.4	21.5	32.8	18.1	22	18.4
			21.6	33.5	22.1	21.4	29.5	23.5	26.8	21.5
			20.7	44.2	19.6	24.3	29.7	16.8	30	14.6
		Exp. 3	Q1		Q2		Q3		Q4
			Empty	JMJD3	Empty	JMJD3	Empty	JMJD3	Empty	JMJD3
			13.8	37.6	31.4	27.3	38.9	19.9	15.9	15.2
			9.38	32.6	34	26.1	44.2	24.5	12.4	16.8
			15.7	36	33.2	27.8	36	20.3	15.2	15.9

## Sheet: Supplementary Figure 2
Supplementary Fig. 2a	Western blotting and quantification for PHF20 bands normalized to ACTIN in P2 MEFs transduced with empty vector or JMJD3 in MEF medium with or without Vc, and in MEFs transduced with empty vector or OSKM with or without JMJD3 in reprogramming medium with Vc.
	Left panels	Exp. 1								Exp. 2							Exp. 3
	anti-PHF20								anti-PHF20							anti-PHF20
	anti-P16								anti-P16							anti-P16
	anti-ACTIN								anti-ACTIN							anti-ACTIN
				Exp. 1	Exp. 2	Exp. 3
	PHF20/ACTIN	-Vc	Empty	1	1	1
			JMJD3	0.59	0.700824	0.600726
		+Vc	Empty	0.94	0.958935	0.975946
			JMJD3	0.69	0.759187	0.683742
	Right panels
	anti-PHF20
	anti-ACTIN
	PHF20/ACTIN			Exp. 1	Exp. 2	Exp. 3
			Empty	0.698056	0.745681	0.6
		OSKM	Empty	1	1	1
			JMJD3	0.86285	0.695615	0.78
Supplementary Fig. 2b	anti-FLAG							anti-ACTIN
Supplementary Fig. 2c	Number of GFP+ colonies at day 8 in P2 MEFs reprogrammed with OSKM and the indicated genes in medium with Vc.
		Exp. 1					Exp. 2					Exp. 3
	OSKM+Vc D8	Empty	JMJD3	PHF20	JMJD3+PHF20		Empty	JMJD3	PHF20	JMJD3+PHF20		Empty	JMJD3	PHF20	JMJD3+PHF20
		14	30	17	66		14	38	32	76		11	39	30	54
		10	25	16	46		11	32	27	68		10	29	21	51
		13	32	18	53		14	39	28	50		9	34	22	51

## Sheet: Supplementary Figure 3
Supplementary Fig. 3a	Western blotting and quantification for H3K27me3 bands normalized to H3 in MEFs, OSKM reprogramming MEFs (day 5 and day 10), pre-iPSCs and iPSCs.
													Exp. 3
		Exp. 1					Exp. 2
	anti-H3K27me3					anti-H3K27me3						anti-H3K27me3
	anti-Histone H3					anti-Histone H3						anti-Histone H3
			Exp. 1	Exp. 2	Exp. 3
	H3K27me3/H3	MEFs	1	1	1
		OSKM-D5	2.09676	1.36915	1.84777
		OSKM-D10	2.68757	2.38704	3.10435
		Pre-iPSCs	2.70787	2.39733	2.79225
		iPSCs	2.7029	2.39915	2.44869

## Sheet: Supplementary Figure 4
Supplementary Fig. 4a	RT-qPCR of Jmjd3 in P2 MEFs transduced with OSKM and shLuc or shJmjd3.
		Jmjd3
			Exp. 1	Exp. 2	Exp. 3	Exp.4
		shLuc	1	1	1	1
		shJmjd3 #1	0.341979	0.239311	0.0889482	0.122037
		shJmjd3 #2	0.342276	0.369431	0.208218	0.254487
Supplementary Fig. 4b	Number of GFP+ colonies in P2 MEFs transduced with OSKM and shLuc or shJmjd3 at day 7 in iSF1 medium.
		Exp. 1				Exp. 2				Exp. 3
	OSKM iSF1 D7	shLuc	shJmjd3 #1	shJmjd3 #2		shLuc	shJmjd3 #1	shJmjd3 #2		shLuc	shJmjd3 #1	shJmjd3 #2
		72	30	36		126	31	42		84	46	35
		71	43	22		79	47	36		80	25	28
		93	51	29		101	49	42		104	45	33
Supplementary Fig. 4c	Number of GFP+ colonies at day 5 in pre-iPSCs transduced with shLuc and shJmjd3.
		Exp. 1			Exp. 2			Exp. 3
	pre-iPSCs	shLuc	shJmjd3 #1+2		shLuc	shJmjd3 #1+2		shLuc	shJmjd3 #1+2
	D5	47	13		37	8		39	16
		50	12		37	11		45	13
		44	10		36	8		54	16
Supplementary Fig. 4d	RT-qPCR of Utx in P2 MEFs transduced with OSKM and shLuc or shUtx.
			Exp. 1	Exp. 2	Exp. 3
		shLuc	1	1	1
		shUtx #1	0.42743	0.398111	0.22377
		shUtx #2	0.495635	0.186875	0.154616
Supplementary Fig. 4e	Number of GFP+ colonies at day 11 (with Vc) and day 16 (without Vc) in P2 MEFs transduced with OSKM and shLuc or shUtx.
		Exp. 1				Exp. 2				Exp. 3
	OSKM D16	shLuc	shUtx #1	shUtx #2		shLuc	shUtx #1	shUtx #2		shLuc	shUtx #1	shUtx #2
		24	5	1		31	20	4		21	8	2
		20	4	0		29	13	4		28	8	3
		25	5	0		35	15	3		31	9	3
		Exp. 1				Exp. 2				Exp. 3
	OSKM+Vc D11	shLuc	shUtx #1	shUtx #2		shLuc	shUtx #1	shUtx #2		shLuc	shUtx #1	shUtx #2
		36	15	5		32	8	12		36	19	8
		47	8	5		34	7	11		52	19	13
		48	15	9		34	13	10		57	15	11
									anti-ACTIN
Supplementary Fig. 4f	anti-FLAG
Supplementary Fig. 4g	Number of GFP+ colonies in MEFs transduced with OSKM, shLuc or shUtx, and the indicated rescue mutants or empty vector in medium with Vc at day 11.
		Exp. 1						Exp. 2						Exp. 3
	OSKM+Vc D11	shLuc	shUtx #1		shUtx #2			shLuc	shUtx #1		shUtx #2			shLuc	shUtx #1		shUtx #2
		Empty	Empty	UTX mut #1	Empty	UTX mut #2		Empty	Empty	UTX mut #1	Empty	UTX mut #2		Empty	Empty	UTX mut #1	Empty	UTX mut #2
		27	14	21	19	44		46	17	27	14	27		41	18	33	14	33
		36	14	22	11	39		28	19	18	13	22		39	14	26	17	30
		51	19	27	11	43		32	14	25	12	30		43	9	31	16	28
Supplementary Fig. 4h
Supplementary Fig. 4i	Colony numbers for each marker (NANOG and GFP) of the same OG2 MEFs OSKM-reprogrammed with empty or JMJD3.
		Exp. 1	GFP+NANOG-		GFP+NANOG+		GFP-NANOG+
	OSKM+Vc D10		Empty	JMJD3	Empty	JMJD3	Empty	JMJD3
			2	5	21	74	55	152
			3	3	32	78	52	83
			3	4	39	87	60	76
		Exp. 2	GFP+NANOG-		GFP+NANOG+		GFP-NANOG+
			Empty	JMJD3	Empty	JMJD3	Empty	JMJD3
			2	2	23	76	40	105
			2	2	20	43	52	79
			3	3	23	59	48	154
		Exp. 3	GFP+NANOG-		GFP+NANOG+		GFP-NANOG+
			Empty	JMJD3	Empty	JMJD3	Empty	JMJD3
			2	2	29	59	27	87
			1	2	35	98	41	68
			2	3	36	72	43	105
Supplementary Fig. 4j	RT-PCR confirmation for KO
	Number of NANOG+ colonies at day 12 in Jmjd3 KO MEFs transduced with OSKM and empty vector of JMJD3 in medium with Vc.
		Exp. 1			Exp. 2			Exp. 3
	OSKM+Vc D12	Empty	JMJD3		Empty	JMJD3		Empty	JMJD3
		38	128		39	141		42	131
		42	148		44	122		36	143
		38	138		40	142		41	137
Supplementary Fig. 4k	RT-qPCR of Jmjd3 in P2 WT and cKO MEFs.
		Jmjd3
			Exp. 1	Exp. 2	Exp. 3
		WT	1	1	1
		KO	0.0102083	0.0299622	0.00783429
Supplementary Fig. 4l	Numbers of Oct4-GFP+ colonies at day 12 in P2 and P5 WT and cKO MEFs transduced with OSKM in medium with Vc.
			Exp. 1			Exp. 2			Exp. 3
	OSKM+Vc D12	P2	WT	KO		WT	KO		WT	KO
			70	49		55	31		59	36
			74	43		69	34		66	25
			98	59		82	39		59	24
			Exp. 1			Exp. 2			Exp. 3
		P5	WT	KO		WT	KO		WT	KO
			22	48		13	33		13	18
			18	41		11	77		18	26
			14	30		10	20		11	26
Supplementary Fig. 4m	Number of GFP+ colonies at day 10 in NPCs transduced with OKM (OCT4, KLF4 and c-MYC) and empty vector or JMJD3 (left), or shLuc or shJmjd3 (right) in medium with Vc.
		Exp. 1			Exp. 2			Exp. 3
	OKM+Vc D10	Empty	JMJD3		Empty	JMJD3		Empty	JMJD3
	OE	39	66		29	56		21	72
		33	69		31	47		21	72
		30	66		28	68		36	78
		Exp. 1			Exp. 2			Exp. 3
	OKM+Vc D10	shLuc	shJmjd3		shLuc	shJmjd3		shLuc	shJmjd3
	shRNA	34	23		48	11		44	28
		36	20		32	14		50	25
		46	22		48	8		46	20

## Sheet: Supplementary Figure 5
Supplementary Fig. 5g	RT-qPCR for the indicated epithelial and mesenchymal genes at day 5 and pluripotency genes at day 10 in MEFs transduced with OSKM and empty vector or JMJD3 in medium with Vc.
				Exp. 1	Exp. 2	Exp. 3
	OSKM+Vc D5	Cdh1	Empty	1	1	1
			JMJD3	2.3601	3.86263	3.78972
		Occludin	Empty	1	1	1
			JMJD3	2.45165	3.23521	3.55335
		Epcam	Empty	1	1	1
			JMJD3	1.87048	1.68368	2.194
		Snail	Empty	1	1	1
			JMJD3	1.0464	1.04222	1.27914
		Slug	Empty	1	1	1
			JMJD3	0.991195	0.859008	1.14927
		Zeb1	Empty	1	1	1
			JMJD3	0.896513	0.897937	1.10339
	OSKM+Vc D10	Nanog	Empty	1	1	1
			JMJD3	2.4928	1.9964	2.25101
		Oct4	Empty	1	1	1
			JMJD3	8.60376	5.83446	9.18087
		Sall4	Empty	1	1	1
			JMJD3	3.5575	3.17409	2.61557
		Zfp42	Empty	1	1	1
			JMJD3	3.63183	2.83185	3.92309
		Utf1	Empty	1	1	1
			JMJD3	9.77813	7.51336	6.63328
		Dppa5a	Empty	1	1	1
			JMJD3	22.9507	26.7036	22.0886
		Prdm14	Empty	1	1	1
			JMJD3	15.3177	11.7793	8.17711
		Dppa4	Empty	1	1	1
			JMJD3	20.1714	15.0284	24.5619
		Lin28a	Empty	1	1	1
			JMJD3	11.0185	10.6316	5.69888
Supplementary Fig. 5h	RT-qPCR for the indicated MET- and EMT-related genes at day 5 and pluripotency genes at day 10 in MEFs transduced with OSKM and shLuc or shJmjd3 in medium with Vc.
	OSKM+Vc D5			Exp. 1	Exp. 2	Exp. 3
		Cdh1	shLuc	1	1	1
			shJmjd3 #2	0.300216	0.226549	0.130675
		Occludin	shLuc	1	1	1
			shJmjd3 #2	0.136537	0.185404	0.149438
		Epcam	shLuc	1	1	1
			shJmjd3 #2	0.327777	0.298167	0.320858
		Snail	shLuc	1	1	1
			shJmjd3 #2	1.04383	1.5182	1.09843
		Slug	shLuc	1	1	1
			shJmjd3 #2	1.78396	2.43286	1.95688
		Zeb1	shLuc	1	1	1
			shJmjd3 #2	0.875894	1.63661	1.12036
	OSKM+Vc D10			Exp. 1	Exp. 2	Exp. 3
		Nanog	Empty	1	1	1
			JMJD3	0.437721	0.561297	0.733596
		Oct4	Empty	1	1	1
			JMJD3	0.341681	0.355523	0.483307
		Sall4	Empty	1	1	1
			JMJD3	0.239344	0.111765	0.116753
		Zfp42	Empty	1	1	1
			JMJD3	0.342195	0.46721	0.286555
		Utf1	Empty	1	1	1
			JMJD3	0.238421	0.316357	0.311073
		Dppa5a	Empty	1	1	1
			JMJD3	0.111532	0.1151	0.110028
		Prdm14	Empty	1	1	1
			JMJD3	0.380266	0.271855	0.253373
		Dppa4	Empty	1	1	1
			JMJD3	0.393839	0.48031	0.681246
		Lin28a	Empty	1	1	1
			JMJD3	0.513523	0.129111	0.4537
Supplementary Fig. 5i	anti-E-cad								anti-ACTIN
Supplementary Fig. 5j	RT-qPCR for indicated epithelial (day 5) and pluripotency (day 10) genes in P2 WT or Jmjd3 KO MEFs transduced with OSKM and empty vector (for WT and KO), or JMJD3 or JMJD3 mut (for KO), respectively, in medium with Vc.
	OSKM+Vc D5				Exp. 1	Exp. 2	Exp. 3
		Cdh1	WT	Empty	1	1	1
			Jmjd3 KO	Empty	0.378143	0.874674	0.563256
				JMJD3	2.10693	1.84156	2.24925
				JMJD3 mut	0.862226	0.719769	0.823903
		Ocln	WT	Empty	1	1	1
			Jmjd3 KO	Empty	0.416784	0.560927	0.682577
				JMJD3	1.4623	1.96839	1.5301
				JMJD3 mut	0.43437	0.79407	0.743956
		Epcam	WT	Empty	1	1	1
			Jmjd3 KO	Empty	0.858947	0.834493	0.748587
				JMJD3	0.956987	1.18465	0.997299
				JMJD3 mut	0.832176	0.903552	0.872311
	OSKM+Vc D10				Exp. 1	Exp. 2	Exp. 3
		Nanog	WT	Empty	1	1	1
			Jmjd3 KO	Empty	0.581072	0.582146	0.566052
				JMJD3	1.82219	1.67341	1.26612
				JMJD3 mut	0.824553	0.668536	0.524324
		Sall4	WT	Empty	1	1	1
			Jmjd3 KO	Empty	0.589596	0.655112	0.595866
				JMJD3	1.45427	1.28909	1.32832
				JMJD3 mut	0.812482	0.536853	0.594389
		Sall1	WT	Empty	1	1	1
			Jmjd3 KO	Empty	0.639031	0.628255	0.603087
				JMJD3	1.15734	1.14692	0.995511
				JMJD3 mut	0.754861	0.706088	0.559522
		Endo-Oct4	WT	Empty	1	1	1
			Jmjd3 KO	Empty	0.657564	0.540624	0.728164
				JMJD3	1.77004	2.19123	1.81247
				JMJD3 mut	0.586039	1.10901	0.596249
		Utf1	WT	Empty	1	1	1
			Jmjd3 KO	Empty	0.424199	0.542044	0.525298
				JMJD3	2.30942	2.67187	1.83213
				JMJD3 mut	0.616907	0.462518	0.31324
		Dppa5a	WT	Empty	1	1	1
			Jmjd3 KO	Empty	0.415183	0.394144	0.449621
				JMJD3	5.06486	4.98994	5.35386
				JMJD3 mut	0.495436	0.671541	0.568285
		Dppa4	WT	Empty	1	1	1
			Jmjd3 KO	Empty	0.691307	0.851527	0.59181
				JMJD3	6.80594	6.96252	7.8114
				JMJD3 mut	0.579333	0.652032	0.729739
		Lin28a	WT	Empty	1	1	1
			Jmjd3 KO	Empty	0.39375	0.469653	0.480837
				JMJD3	4.26815	3.15624	3.63297
				JMJD3 mut	0.819806	0.281232	0.356274

## Sheet: Supplementary Figure 6
Supplementary fig. 6g	ChIP-qPCR for H3K27me3 at the indicated loci in P2 MEFs transduced with OSKM and empty vector or JMJD3 at day 5 or 10 in medium with Vc.
			Exp. 1							Exp. 2							Exp. 3
	OSKM+Vc	Cdh1			TSS							TSS							TSS
					H3K27me3	IgG						H3K27me3	IgG						H3K27me3	IgG
			D5	Empty	0.693783	0.0205703				D5	Empty	0.655038	0.0124533				D5	Empty	0.862174	0.0569419
				JMJD3	0.383753	0.0201359					JMJD3	0.366241	0.017572					JMJD3	0.283793	0.0520559
			D10	Empty	0.471067	0.0384879				D10	Empty	0.6256	0.0364179				D10	Empty	0.664635	0.0315891
				JMJD3	0.244501	0.030138					JMJD3	0.281543	0.0400529					JMJD3	0.239112	0.030384
		Epcam			TSS							TSS							TSS
					H3K27me3	IgG						H3K27me3	IgG						H3K27me3	IgG
			D5	Empty	0.744265	0.01467				D5	Empty	0.851112	0.0218726				D5	Empty	0.793662	0.0136957
				JMJD3	0.584855	0.024631					JMJD3	0.350363	0.0375665					JMJD3	0.499318	0.0189617
			D10	Empty	0.450986	0.0143718				D10	Empty	0.418315	0.0295139				D10	Empty	0.465027	0.0274953
				JMJD3	0.352008	0.00331821					JMJD3	0.145381	0.0132304					JMJD3	0.192719	0.0349663
		Sall4			Enhancer		TSS					Enhancer		TSS					Enhancer		TSS
					H3K27me3	IgG	H3K27me3	IgG				H3K27me3	IgG	H3K27me3	IgG				H3K27me3	IgG	H3K27me3	IgG
			D5	Empty	0.67182	0.0422878	1.10198	0.0583144		D5	Empty	0.648555	0.0434917	1.13036	0.0366962		D5	Empty	0.712787	0.0268986	1.27842	0.0145855
				JMJD3	0.385453	0.0456045	0.836428	0.0407631			JMJD3	0.381443	0.0364862	0.828686	0.0169111			JMJD3	0.324207	0.020068	0.981302	0.0356242
			D10	Empty	0.434579	0.0185774	0.605829	0.0192191		D10	Empty	0.562576	0.0373475	0.894868	0.0399273		D10	Empty	0.641768	0.054993	0.852399	0.0263122
				JMJD3	0.174313	0.0427439	0.331883	0.0324344			JMJD3	0.268644	0.0244036	0.408042	0.0276178			JMJD3	0.292401	0.0344959	0.383044	0.0205658
		Tdh			Enhancer		TSS					Enhancer		TSS					Enhancer		TSS
					H3K27me3	IgG	H3K27me3	IgG				H3K27me3	IgG	H3K27me3	IgG				H3K27me3	IgG	H3K27me3	IgG
			D5	Empty	0.319087	0.039024	1.29686	0.0269021		D5	Empty	0.393776	0.068512	1.11434	0.025117		D5	Empty	0.531933	0.0426459	1.24465	0.0625911
				JMJD3	0.199121	0.0188136	0.927666	0.0182589			JMJD3	0.194169	0.100528	0.670977	0.0521343			JMJD3	0.209338	0.0812712	0.746759	0.0658342
			D10	Empty	0.268659	0.0731819	0.591562	0.0437168		D10	Empty	0.21238	0.0365654	0.556432	0.0475156		D10	Empty	0.260798	0.0593187	0.548719	0.0428809
				JMJD3	0.138853	0.042337	0.45435	0.00773313			JMJD3	0.137415	0.0626259	0.338369	0.0687291			JMJD3	0.18984	0.055898	0.34508	0.0304293
		Sall1			Enhancer		TSS					Enhancer		TSS					Enhancer		TSS
					H3K27me3	IgG	H3K27me3	IgG				H3K27me3	IgG	H3K27me3	IgG				H3K27me3	IgG	H3K27me3	IgG
			D5	Empty	0.769868	0.0343752	2.31757	0.0260905		D5	Empty	0.6831	0.0152876	1.55466	0.0739176		D5	Empty	0.866538	0.0908113	1.84715	0.0177911
				JMJD3	0.596973	0.0365445	1.24292	0.0280605			JMJD3	0.41788	0.0859679	1.20404	0.0504344			JMJD3	0.414365	0.0292596	1.35762	0.0248012
			D10	Empty	0.68576	0.0244047	0.723825	0.0323084		D10	Empty	0.499334	0.0200543	0.668923	0.0395048		D10	Empty	0.56843	0.0227702	0.788634	0.0320778
				JMJD3	0.356127	0.027707	0.421842	0.0213761			JMJD3	0.296712	0.0247337	0.31999	0.0227466			JMJD3	0.324369	0.0213256	0.399203	0.0314858

[truncated: 4 more sheets: Supplementary Figure 8, Supplementary Figure 9, Supplementary Figure 10, Supplementary Figure 11]
